# Supplementary material for: Adsorption of thallium(I) on rutile nano-titanium dioxide and environmental implications
Source: PeerJ. 2019 May 16;7:e6820. doi: 10.7717/peerj.6820 (PMC6526007; doi:10.7717/peerj.6820)
Supplement: Supplemental Information 1 [file peerj-07-6820-s001.zip]

Archive with 153 entries (138 files):
- Supplemental Files/
- Supplemental Files/.DS_Store
- __MACOSX/
- __MACOSX/Supplemental Files/
- __MACOSX/Supplemental Files/._.DS_Store
- Supplemental Files/Influence of pH on experimental results.xlsx
- __MACOSX/Supplemental Files/._Influence of pH on experimental results.xlsx
- Supplemental Files/The effect of initial concentration on the experiment.xls
- __MACOSX/Supplemental Files/._The effect of initial concentration on the experiment.xls
- Supplemental Files/xrd/
- Supplemental Files/xrd/2017-05-04-40/
- Supplemental Files/xrd/2017-05-04-40/σÉ╕ΘÖäσÉÄ1.csv
- __MACOSX/Supplemental Files/xrd/
- __MACOSX/Supplemental Files/xrd/2017-05-04-40/
- __MACOSX/Supplemental Files/xrd/2017-05-04-40/._σÉ╕ΘÖäσÉÄ1.csv
- Supplemental Files/xrd/2017-05-04-40/σÉ╕ΘÖäσÉÄ2.csv
- __MACOSX/Supplemental Files/xrd/2017-05-04-40/._σÉ╕ΘÖäσÉÄ2.csv
- Supplemental Files/xrd/2017-05-04-40/σÉ╕ΘÖäσÉÄ3.csv
- __MACOSX/Supplemental Files/xrd/2017-05-04-40/._σÉ╕ΘÖäσÉÄ3.csv
- Supplemental Files/xrd/2017-05-04-40/.DS_Store
- __MACOSX/Supplemental Files/xrd/2017-05-04-40/._.DS_Store
- Supplemental Files/xrd/2017-05-04-40/σÉ╕ΘÖäσëì.rd
- __MACOSX/Supplemental Files/xrd/2017-05-04-40/._σÉ╕ΘÖäσëì.rd
- Supplemental Files/xrd/2017-05-04-40/σÉ╕ΘÖäσëì.xy
- __MACOSX/Supplemental Files/xrd/2017-05-04-40/._σÉ╕ΘÖäσëì.xy
- Supplemental Files/xrd/2017-05-04-40/σÉ╕ΘÖäσÉÄ3.rd
- __MACOSX/Supplemental Files/xrd/2017-05-04-40/._σÉ╕ΘÖäσÉÄ3.rd
- Supplemental Files/xrd/2017-05-04-40/σÉ╕ΘÖäσÉÄ3.xy
- __MACOSX/Supplemental Files/xrd/2017-05-04-40/._σÉ╕ΘÖäσÉÄ3.xy
- Supplemental Files/xrd/2017-05-04-40/σÉ╕ΘÖäσÉÄ2.xy
- __MACOSX/Supplemental Files/xrd/2017-05-04-40/._σÉ╕ΘÖäσÉÄ2.xy
- Supplemental Files/xrd/2017-05-04-40/σÉ╕ΘÖäσÉÄ2.rd
- __MACOSX/Supplemental Files/xrd/2017-05-04-40/._σÉ╕ΘÖäσÉÄ2.rd
- Supplemental Files/xrd/2017-05-04-40/σÉ╕ΘÖäσÉÄ1.xrdml
- __MACOSX/Supplemental Files/xrd/2017-05-04-40/._σÉ╕ΘÖäσÉÄ1.xrdml
- Supplemental Files/xrd/2017-05-04-40/σÉ╕ΘÖäσÉÄ1.xy
- __MACOSX/Supplemental Files/xrd/2017-05-04-40/._σÉ╕ΘÖäσÉÄ1.xy
- Supplemental Files/xrd/2017-05-04-40/σÉ╕ΘÖäσÉÄ3.xrdml
- __MACOSX/Supplemental Files/xrd/2017-05-04-40/._σÉ╕ΘÖäσÉÄ3.xrdml
- Supplemental Files/xrd/2017-05-04-40/σÉ╕ΘÖäσÉÄ1.rd
- __MACOSX/Supplemental Files/xrd/2017-05-04-40/._σÉ╕ΘÖäσÉÄ1.rd
- Supplemental Files/xrd/2017-05-04-40/σÉ╕ΘÖäσÉÄ2.xrdml
- __MACOSX/Supplemental Files/xrd/2017-05-04-40/._σÉ╕ΘÖäσÉÄ2.xrdml
- Supplemental Files/xrd/2017-05-04-40/σÉ╕ΘÖäσëì.xrdml
- __MACOSX/Supplemental Files/xrd/2017-05-04-40/._σÉ╕ΘÖäσëì.xrdml
- Supplemental Files/xrd/2017-05-04-40/σÉ╕ΘÖäσëì.csv
- __MACOSX/Supplemental Files/xrd/2017-05-04-40/._σÉ╕ΘÖäσëì.csv
- Supplemental Files/xrd/.DS_Store
- __MACOSX/Supplemental Files/xrd/._.DS_Store
- Supplemental Files/sem/
- Supplemental Files/sem/.DS_Store
- __MACOSX/Supplemental Files/sem/
- __MACOSX/Supplemental Files/sem/._.DS_Store
- Supplemental Files/sem/20170503-18-26/
- Supplemental Files/sem/20170503-18-26/17-2σÉ╕ΘÖäσëì.jpg
- __MACOSX/Supplemental Files/sem/20170503-18-26/
- __MACOSX/Supplemental Files/sem/20170503-18-26/._17-2σÉ╕ΘÖäσëì.jpg
- Supplemental Files/sem/20170503-18-26/.DS_Store
- __MACOSX/Supplemental Files/sem/20170503-18-26/._.DS_Store
- Supplemental Files/sem/20170503-18-26/17-1.txt
- __MACOSX/Supplemental Files/sem/20170503-18-26/._17-1.txt
- Supplemental Files/sem/20170503-18-26/17-4σÉ╕ΘÖäσëì.jpg
- __MACOSX/Supplemental Files/sem/20170503-18-26/._17-4σÉ╕ΘÖäσëì.jpg
- Supplemental Files/sem/20170503-18-26/17-3.txt
- __MACOSX/Supplemental Files/sem/20170503-18-26/._17-3.txt
- Supplemental Files/sem/20170503-18-26/17-2.txt
- __MACOSX/Supplemental Files/sem/20170503-18-26/._17-2.txt
- Supplemental Files/sem/20170503-18-26/17-4.txt
- __MACOSX/Supplemental Files/sem/20170503-18-26/._17-4.txt
- Supplemental Files/sem/20170503-18-26/20-2.txt
- __MACOSX/Supplemental Files/sem/20170503-18-26/._20-2.txt
- Supplemental Files/sem/20170503-18-26/18-4.jpg
- __MACOSX/Supplemental Files/sem/20170503-18-26/._18-4.jpg
- Supplemental Files/sem/20170503-18-26/20-1.txt
- __MACOSX/Supplemental Files/sem/20170503-18-26/._20-1.txt
- Supplemental Files/sem/20170503-18-26/17-3σÉ╕ΘÖäσëì.jpg
- __MACOSX/Supplemental Files/sem/20170503-18-26/._17-3σÉ╕ΘÖäσëì.jpg
- Supplemental Files/sem/20170503-18-26/18-2.jpg
- __MACOSX/Supplemental Files/sem/20170503-18-26/._18-2.jpg
- Supplemental Files/sem/20170503-18-26/17-1σÉ╕ΘÖäσëì.jpg
- __MACOSX/Supplemental Files/sem/20170503-18-26/._17-1σÉ╕ΘÖäσëì.jpg
- Supplemental Files/sem/20170503-18-26/19-1.txt
- __MACOSX/Supplemental Files/sem/20170503-18-26/._19-1.txt
- Supplemental Files/sem/20170503-18-26/18-3.jpg
- __MACOSX/Supplemental Files/sem/20170503-18-26/._18-3.jpg
- Supplemental Files/sem/20170503-18-26/18-1.jpg
- __MACOSX/Supplemental Files/sem/20170503-18-26/._18-1.jpg
- Supplemental Files/sem/20170503-18-26/19-2.txt
- __MACOSX/Supplemental Files/sem/20170503-18-26/._19-2.txt
- Supplemental Files/sem/20170503-18-26/18-4.txt
- __MACOSX/Supplemental Files/sem/20170503-18-26/._18-4.txt
- Supplemental Files/sem/20170503-18-26/20-2.jpg
- __MACOSX/Supplemental Files/sem/20170503-18-26/._20-2.jpg
- Supplemental Files/sem/20170503-18-26/20-1.jpg
- __MACOSX/Supplemental Files/sem/20170503-18-26/._20-1.jpg
- Supplemental Files/sem/20170503-18-26/18-3.txt
- __MACOSX/Supplemental Files/sem/20170503-18-26/._18-3.txt
- Supplemental Files/sem/20170503-18-26/19-1.jpg
- __MACOSX/Supplemental Files/sem/20170503-18-26/._19-1.jpg
- Supplemental Files/sem/20170503-18-26/18-2.txt
- __MACOSX/Supplemental Files/sem/20170503-18-26/._18-2.txt
- Supplemental Files/sem/20170503-18-26/19-2.jpg
- __MACOSX/Supplemental Files/sem/20170503-18-26/._19-2.jpg
- Supplemental Files/sem/20170503-18-26/18-1.txt
- __MACOSX/Supplemental Files/sem/20170503-18-26/._18-1.txt
- Supplemental Files/Influence of different oscillation time on experiment.xls
- __MACOSX/Supplemental Files/._Influence of different oscillation time on experiment.xls
- Supplemental Files/The influence of the amount on the experimental results.xls
- __MACOSX/Supplemental Files/._The influence of the amount on the experimental results.xls
- Supplemental Files/Adsorption isotherms and ionic strengths at different temperatures.xls
- __MACOSX/Supplemental Files/._Adsorption isotherms and ionic strengths at different temperatures.xls
- Supplemental Files/FTIR/
- Supplemental Files/FTIR/.DS_Store
- __MACOSX/Supplemental Files/FTIR/
- __MACOSX/Supplemental Files/FTIR/._.DS_Store
- Supplemental Files/FTIR/2017-5-5 1421535195@qq.com/
- Supplemental Files/FTIR/2017-5-5 1421535195@qq.com/1-2.0
- __MACOSX/Supplemental Files/FTIR/2017-5-5 1421535195@qq.com/
- __MACOSX/Supplemental Files/FTIR/2017-5-5 1421535195@qq.com/._1-2.0
- Supplemental Files/FTIR/2017-5-5 1421535195@qq.com/3-2.0
- __MACOSX/Supplemental Files/FTIR/2017-5-5 1421535195@qq.com/._3-2.0
- Supplemental Files/FTIR/2017-5-5 1421535195@qq.com/2-2.0
- __MACOSX/Supplemental Files/FTIR/2017-5-5 1421535195@qq.com/._2-2.0
- Supplemental Files/FTIR/2017-5-5 1421535195@qq.com/BLK.0
- __MACOSX/Supplemental Files/FTIR/2017-5-5 1421535195@qq.com/._BLK.0
- Supplemental Files/FTIR/2017-5-5 1421535195@qq.com/.DS_Store
- __MACOSX/Supplemental Files/FTIR/2017-5-5 1421535195@qq.com/._.DS_Store
- Supplemental Files/FTIR/2017-5-5 1421535195@qq.com/4-2.0
- __MACOSX/Supplemental Files/FTIR/2017-5-5 1421535195@qq.com/._4-2.0
- Supplemental Files/FTIR/2017-5-5 1421535195@qq.com/1-1.0
- __MACOSX/Supplemental Files/FTIR/2017-5-5 1421535195@qq.com/._1-1.0
- Supplemental Files/FTIR/2017-5-5 1421535195@qq.com/2-1.0
- __MACOSX/Supplemental Files/FTIR/2017-5-5 1421535195@qq.com/._2-1.0
- Supplemental Files/FTIR/2017-5-5 1421535195@qq.com/3-1.0
- __MACOSX/Supplemental Files/FTIR/2017-5-5 1421535195@qq.com/._3-1.0
- Supplemental Files/FTIR/2017-5-5 1421535195@qq.com/4-1.0
- __MACOSX/Supplemental Files/FTIR/2017-5-5 1421535195@qq.com/._4-1.0
- Supplemental Files/FTIR/2017-5-5 1421535195@qq.com/2-1.dpt
- __MACOSX/Supplemental Files/FTIR/2017-5-5 1421535195@qq.com/._2-1.dpt
- Supplemental Files/FTIR/2017-5-5 1421535195@qq.com/2-2.dpt
- __MACOSX/Supplemental Files/FTIR/2017-5-5 1421535195@qq.com/._2-2.dpt
- Supplemental Files/FTIR/2017-5-5 1421535195@qq.com/4-1.dpt
- __MACOSX/Supplemental Files/FTIR/2017-5-5 1421535195@qq.com/._4-1.dpt
- Supplemental Files/FTIR/2017-5-5 1421535195@qq.com/1-1.dpt
- __MACOSX/Supplemental Files/FTIR/2017-5-5 1421535195@qq.com/._1-1.dpt
- Supplemental Files/FTIR/2017-5-5 1421535195@qq.com/S-4.dpt
- __MACOSX/Supplemental Files/FTIR/2017-5-5 1421535195@qq.com/._S-4.dpt
- Supplemental Files/FTIR/2017-5-5 1421535195@qq.com/1-2.dpt
- __MACOSX/Supplemental Files/FTIR/2017-5-5 1421535195@qq.com/._1-2.dpt
- Supplemental Files/FTIR/2017-5-5 1421535195@qq.com/3-1.dpt
- __MACOSX/Supplemental Files/FTIR/2017-5-5 1421535195@qq.com/._3-1.dpt
- Supplemental Files/FTIR/2017-5-5 1421535195@qq.com/S-3.dpt
- __MACOSX/Supplemental Files/FTIR/2017-5-5 1421535195@qq.com/._S-3.dpt
