# Supplementary material for: Adsorption of thallium(I) on rutile nano-titanium dioxide and environmental implications
Source: PeerJ. 2019 May 16;7:e6820. doi: 10.7717/peerj.6820 (PMC6526007; doi:10.7717/peerj.6820)
Supplement: Supplemental Information 1 [file peerj-07-6820-s001.zip › Supplemental Files/Influence of pH on experimental results.xlsx]

## Sheet: Sheet1
初始浓度Tl(ppb)	Tl 203 (ppb)	平衡浓度(mg/l)	初始浓度Tl(mg/l)	吸附容量(mg/g)	吸附率/%	pH
10000	7109.85	7.10985	10	2.31212	0.289015	2	28.9015
10000	7070.39	7.07039	10	2.34369	0.292961	3	29.2961
10000	7139.27	7.13927	10	2.28858	0.286073	4	28.6073
10000	6970.03	6.97003	10	2.42398	0.302997	5	30.2997
10000	6327.6	6.3276	10	2.93792	0.36724	6	36.724
10000	5961.64	5.96164	10	3.23069	0.403836	7	40.3836
10000	5543.4	5.5434	10	3.56528	0.44566	8	44.566
10000	4328.3	4.3283	10	4.53736	0.56717	9	56.717
10000	4034.35	4.03435	10	4.77252	0.596565	10	59.6565
10000	3980.38	3.98038	10	4.81569	0.601962	11	60.1962
