# Supplementary material for: Adsorption of thallium(I) on rutile nano-titanium dioxide and environmental implications
Source: PeerJ. 2019 May 16;7:e6820. doi: 10.7717/peerj.6820 (PMC6526007; doi:10.7717/peerj.6820)
Supplement: Supplemental Information 1 [file peerj-07-6820-s001.zip › Supplemental Files/The effect of initial concentration on the experiment.xls]

## Sheet: Sheet1
初始浓度Tl(ppb)	Tl 203 (ppb)	平衡浓度(mg/l)	初始浓度Tl(mg/l)	吸附容量(mg/g)	吸附率/%
20	5.9062	0.0059062	0.02	0.011275	0.70469
40	12.7784	0.0127784	0.04	0.0217772	0.680539
60	20.1748	0.0201748	0.06	0.0318602	0.663754
80	25.2555	0.0252555	0.08	0.0437956	0.684307
100	32.0586	0.0320586	0.1	0.0543531	0.679414
200	73.9512	0.0739512	0.2	0.100839	0.630244
800	305.708	0.305708	0.8	0.395434	0.617865
1000	404.337	0.404337	1	0.47653	0.595663
2000	760.917	0.760917	2	0.991266	0.619541
4000	1622.26	1.62226	4	1.90219	0.594434
6000	2714.45	2.71445	6	2.62844	0.547591
8000	3620.12	3.62012	8	3.50391	0.547485
10000	4898.23	4.89823	10	4.08141	0.510177
12000	5961.76	5.96176	12	4.83059	0.503187
14000	6742.32	6.74232	14	5.80614	0.518406
16000	7585.15	7.58515	16	6.73188	0.525928
18000	8853.22	8.85322	18	7.31743	0.508155
20000	9742.97	9.74297	20	8.20562	0.512851
加0.025g的时候
初始浓度的影响：由图表可知，在0.02到1mg/l的时候，随着初始浓度上升，吸附率呈现出从70%开始不均匀下降的趋势，1到2mg/l的时候，随着初始浓度不断上升，吸附率不再发生明显的变化，而是处于几乎50%的状态，
