# Supplementary material for: Adsorption of thallium(I) on rutile nano-titanium dioxide and environmental implications
Source: PeerJ. 2019 May 16;7:e6820. doi: 10.7717/peerj.6820 (PMC6526007; doi:10.7717/peerj.6820)
Supplement: Supplemental Information 1 [file peerj-07-6820-s001.zip › Supplemental Files/xrd/2017-05-04-40/σÉ╕ΘÖäσÉÄ1.csv]

[Measurement conditions]
Sample identification
Comment - 1	Configuration=Configuration1, Owner=User-1, Creation date=6/18/2012 2:16:37 PM
Comment - 2	Goniometer=PW3050/60 (Theta/Theta); Minimum step size 2Theta:0.001; Minimum step size Omega:0.001
Comment - 3	Sample stage=PW3071/xx Bracket
Comment - 4	Diffractometer system=XPERT-PRO
Comment - 5	Measurement program=normal-2013-1-22, Owner=User-1, Creation date=1/22/2013 3:56:15 PM
Anode material	Cu
K-Alpha1 wavelength	1.5405980
K-Alpha2 wavelength	1.5444260
Ratio K-Alpha2/K-Alpha1	0.500
Divergence slit	Fixed	0.76mm
Monochromator used	NO
Generator voltage	40
Tube current	40
File date and time	05/May/2017 16:30
Unit cell
h k l	0 0 0
Scan axis	Gonio
Scan range	4.999999997	80.000173663
Scan step size	0.0262606
No. of points	2856
Scan type	CONTINUOUS
Time per step	29.070
[Scan points]
Angle	Intensity
5.013130280	1732.0
5.039390845	1719.0
5.065651410	1743.0
5.091911975	1719.0
5.118172540	1777.0
5.144433105	1631.0
5.170693670	1760.0
5.196954235	1650.0
5.223214800	1684.0
5.249475365	1637.0
5.275735930	1625.0
5.301996495	1751.0
5.328257060	1614.0
5.354517625	1722.0
5.380778190	1567.0
5.407038755	1590.0
5.433299320	1554.0
5.459559885	1649.0
5.485820450	1640.0
5.512081015	1654.0
5.538341580	1616.0
5.564602145	1584.0
5.590862710	1602.0
5.617123275	1602.0
5.643383840	1644.0
5.669644405	1745.0
5.695904970	1658.0
5.722165535	1631.0
5.748426100	1649.0
5.774686665	1594.0
5.800947230	1632.0
5.827207795	1680.0
5.853468360	1628.0
5.879728925	1673.0
5.905989490	1694.0
5.932250055	1701.0
5.958510620	1771.0
5.984771185	1620.0
6.011031750	1620.0
6.037292315	1599.0
6.063552880	1687.0
6.089813445	1760.0
6.116074010	1657.0
6.142334575	1658.0
6.168595140	1668.0
6.194855705	1687.0
6.221116270	1605.0
6.247376835	1607.0
6.273637400	1621.0
6.299897965	1606.0
6.326158530	1667.0
6.352419095	1652.0
6.378679660	1656.0
6.404940225	1661.0
6.431200790	1623.0
6.457461355	1659.0
6.483721920	1704.0
6.509982485	1615.0
6.536243051	1723.0
6.562503616	1691.0
6.588764181	1684.0
6.615024746	1621.0
6.641285311	1680.0
6.667545876	1669.0
6.693806441	1672.0
6.720067006	1579.0
6.746327571	1612.0
6.772588136	1684.0
6.798848701	1685.0
6.825109266	1671.0
6.851369831	1639.0
6.877630396	1623.0
6.903890961	1702.0
6.930151526	1596.0
6.956412091	1614.0
6.982672656	1649.0
7.008933221	1679.0
7.035193786	1647.0
7.061454351	1582.0
7.087714916	1555.0
7.113975481	1656.0
7.140236046	1606.0
7.166496611	1589.0
7.192757176	1679.0
7.219017741	1687.0
7.245278306	1657.0
7.271538871	1687.0
7.297799436	1576.0
7.324060001	1719.0
7.350320566	1646.0
7.376581131	1575.0
7.402841696	1602.0
7.429102261	1597.0
7.455362826	1609.0
7.481623391	1699.0
7.507883956	1695.0
7.534144521	1567.0
7.560405086	1589.0
7.586665651	1552.0
7.612926216	1585.0
7.639186781	1596.0
7.665447346	1686.0
7.691707911	1526.0
7.717968476	1612.0
7.744229041	1686.0
7.770489606	1652.0
7.796750171	1631.0
7.823010736	1632.0
7.849271301	1640.0
7.875531866	1641.0
7.901792431	1655.0
7.928052996	1562.0
7.954313561	1558.0
7.980574126	1580.0
8.006834691	1629.0
8.033095256	1569.0
8.059355821	1556.0
8.085616386	1553.0
8.111876951	1551.0
8.138137516	1635.0
8.164398081	1462.0
8.190658646	1563.0
8.216919211	1509.0
8.243179776	1640.0
8.269440341	1487.0
8.295700906	1484.0
8.321961471	1539.0
8.348222036	1469.0
8.374482601	1557.0
8.400743166	1570.0
8.427003731	1576.0
8.453264296	1559.0
8.479524861	1574.0
8.505785426	1556.0
8.532045991	1521.0
8.558306556	1497.0
8.584567121	1537.0
8.610827686	1534.0
8.637088251	1553.0
8.663348816	1477.0
8.689609381	1483.0
8.715869946	1450.0
8.742130511	1533.0
8.768391076	1474.0
8.794651641	1510.0
8.820912206	1499.0
8.847172771	1565.0
8.873433336	1423.0
8.899693901	1494.0
8.925954466	1438.0
8.952215031	1446.0
8.978475596	1523.0
9.004736161	1494.0
9.030996726	1525.0
9.057257291	1408.0
9.083517856	1475.0
9.109778421	1438.0
9.136038986	1421.0
9.162299551	1463.0
9.188560116	1397.0
9.214820681	1444.0
9.241081246	1429.0
9.267341811	1426.0
9.293602376	1422.0
9.319862941	1442.0
9.346123506	1449.0
9.372384071	1369.0
9.398644636	1362.0
9.424905201	1429.0
9.451165766	1419.0
9.477426331	1450.0
9.503686896	1364.0
9.529947462	1349.0
9.556208027	1360.0
9.582468592	1422.0
9.608729157	1380.0
9.634989722	1369.0
9.661250287	1309.0
9.687510852	1370.0
9.713771417	1301.0
9.740031982	1339.0
9.766292547	1348.0
9.792553112	1334.0
9.818813677	1329.0
9.845074242	1405.0
9.871334807	1270.0
9.897595372	1347.0
9.923855937	1279.0
9.950116502	1397.0
9.976377067	1358.0
10.002637632	1349.0
10.028898197	1335.0
10.055158762	1308.0
10.081419327	1260.0
10.107679892	1341.0
10.133940457	1309.0
10.160201022	1244.0
10.186461587	1291.0
10.212722152	1306.0
10.238982717	1301.0
10.265243282	1255.0
10.291503847	1310.0
10.317764412	1295.0
10.344024977	1276.0
10.370285542	1248.0
10.396546107	1328.0
10.422806672	1273.0
10.449067237	1263.0
10.475327802	1249.0
10.501588367	1289.0
10.527848932	1303.0
10.554109497	1196.0
10.580370062	1286.0
10.606630627	1189.0
10.632891192	1247.0
10.659151757	1251.0
10.685412322	1268.0
10.711672887	1186.0
10.737933452	1225.0
10.764194017	1242.0
10.790454582	1211.0
10.816715147	1235.0
10.842975712	1179.0
10.869236277	1162.0
10.895496842	1169.0
10.921757407	1260.0
10.948017972	1175.0
10.974278537	1167.0
11.000539102	1133.0
11.026799667	1195.0
11.053060232	1157.0
11.079320797	1169.0
11.105581362	1135.0
11.131841927	1190.0
11.158102492	1219.0
11.184363057	1246.0
11.210623622	1122.0
11.236884187	1197.0
11.263144752	1171.0
11.289405317	1168.0
11.315665882	1081.0
11.341926447	1177.0
11.368187012	1180.0
11.394447577	1169.0
11.420708142	1171.0
11.446968707	1128.0
11.473229272	1156.0
11.499489837	1117.0
11.525750402	1162.0
11.552010967	1163.0
11.578271532	1124.0
11.604532097	1123.0
11.630792662	1128.0
11.657053227	1095.0
11.683313792	1164.0
11.709574357	1116.0
11.735834922	1142.0
11.762095487	1078.0
11.788356052	1118.0
11.814616617	1115.0
11.840877182	1111.0
11.867137747	1142.0
11.893398312	1049.0
11.919658877	1084.0
11.945919442	1102.0
11.972180007	1107.0
11.998440572	1087.0
12.024701137	1063.0
12.050961702	1035.0
12.077222267	1070.0
12.103482832	1063.0
12.129743397	1061.0
12.156003962	1080.0
12.182264527	1182.0
12.208525092	1104.0
12.234785657	1053.0
12.261046222	1119.0
12.287306787	1072.0
12.313567352	1084.0
12.339827917	1056.0
12.366088482	1008.0
12.392349047	982.0
12.418609612	1054.0
12.444870177	1033.0
12.471130742	1046.0
12.497391307	1043.0
12.523651873	966.0
12.549912438	1003.0
12.576173003	1045.0
12.602433568	1071.0
12.628694133	1099.0
12.654954698	1066.0
12.681215263	1042.0
12.707475828	1013.0
12.733736393	1011.0
12.759996958	1121.0
12.786257523	1063.0
12.812518088	1030.0
12.838778653	1041.0
12.865039218	995.0
12.891299783	1013.0
12.917560348	1013.0
12.943820913	1042.0
12.970081478	1035.0
12.996342043	977.0
13.022602608	961.0
13.048863173	1085.0
13.075123738	1063.0
13.101384303	1025.0
13.127644868	1018.0
13.153905433	1003.0
13.180165998	979.0
13.206426563	978.0
13.232687128	1048.0
13.258947693	990.0
13.285208258	1039.0
13.311468823	1045.0
13.337729388	957.0
13.363989953	1082.0
13.390250518	1002.0
13.416511083	957.0
13.442771648	1060.0
13.469032213	982.0
13.495292778	1017.0
13.521553343	1038.0
13.547813908	1067.0
13.574074473	951.0
13.600335038	1038.0
13.626595603	945.0
13.652856168	1043.0
13.679116733	957.0
13.705377298	990.0
13.731637863	980.0
13.757898428	996.0
13.784158993	936.0
13.810419558	1011.0
13.836680123	997.0
13.862940688	976.0
13.889201253	889.0
13.915461818	1013.0
13.941722383	986.0
13.967982948	899.0
13.994243513	931.0
14.020504078	976.0
14.046764643	969.0
14.073025208	987.0
14.099285773	1024.0
14.125546338	938.0
14.151806903	988.0
14.178067468	990.0
14.204328033	952.0
14.230588598	953.0
14.256849163	922.0
14.283109728	967.0
14.309370293	892.0
14.335630858	965.0
14.361891423	950.0
14.388151988	889.0
14.414412553	951.0
14.440673118	986.0
14.466933683	948.0
14.493194248	922.0
14.519454813	924.0
14.545715378	874.0
14.571975943	940.0
14.598236508	942.0
14.624497073	950.0
14.650757638	949.0
14.677018203	949.0
14.703278768	941.0
14.729539333	914.0
14.755799898	943.0
14.782060463	890.0
14.808321028	948.0
14.834581593	898.0
14.860842158	912.0
14.887102723	934.0
14.913363288	901.0
14.939623853	955.0
14.965884418	887.0
14.992144983	843.0
15.018405548	881.0
15.044666113	876.0
15.070926678	893.0
15.097187243	936.0
15.123447808	911.0
15.149708373	894.0
15.175968938	865.0
15.202229503	934.0
15.228490068	944.0
15.254750633	835.0
15.281011198	932.0
15.307271763	869.0
15.333532328	853.0
15.359792893	898.0
15.386053458	945.0
15.412314023	915.0
15.438574588	920.0
15.464835153	894.0
15.491095718	883.0
15.517356284	880.0
15.543616849	930.0
15.569877414	904.0
15.596137979	837.0
15.622398544	824.0
15.648659109	833.0
15.674919674	901.0
15.701180239	849.0
15.727440804	903.0
15.753701369	928.0
15.779961934	881.0
15.806222499	875.0
15.832483064	829.0
15.858743629	845.0
15.885004194	888.0
15.911264759	839.0
15.937525324	880.0
15.963785889	905.0
15.990046454	858.0
16.016307019	840.0
16.042567584	820.0
16.068828149	838.0
16.095088714	832.0
16.121349279	841.0
16.147609844	899.0
16.173870409	866.0
16.200130974	812.0
16.226391539	807.0
16.252652104	828.0
16.278912669	849.0
16.305173234	803.0
16.331433799	804.0
16.357694364	829.0
16.383954929	814.0
16.410215494	821.0
16.436476059	824.0
16.462736624	842.0
16.488997189	878.0
16.515257754	883.0
16.541518319	800.0
16.567778884	852.0
16.594039449	843.0
16.620300014	795.0
16.646560579	831.0
16.672821144	854.0
16.699081709	774.0
16.725342274	809.0
16.751602839	818.0
16.777863404	842.0
16.804123969	762.0
16.830384534	815.0
16.856645099	840.0
16.882905664	762.0
16.909166229	863.0
16.935426794	832.0
16.961687359	762.0
16.987947924	760.0
17.014208489	757.0
17.040469054	772.0
17.066729619	775.0
17.092990184	820.0
17.119250749	741.0
17.145511314	794.0
17.171771879	844.0
17.198032444	774.0
17.224293009	778.0
17.250553574	800.0
17.276814139	773.0
17.303074704	779.0
17.329335269	763.0
17.355595834	799.0
17.381856399	825.0
17.408116964	732.0
17.434377529	777.0
17.460638094	824.0
17.486898659	770.0
17.513159224	787.0
17.539419789	770.0
17.565680354	762.0
17.591940919	805.0
17.618201484	775.0
17.644462049	798.0
17.670722614	775.0
17.696983179	770.0
17.723243744	727.0
17.749504309	748.0
17.775764874	748.0
17.802025439	758.0
17.828286004	722.0
17.854546569	731.0
17.880807134	740.0
17.907067699	790.0
17.933328264	770.0
17.959588829	787.0
17.985849394	757.0
18.012109959	731.0
18.038370524	764.0
18.064631089	734.0
18.090891654	702.0
18.117152219	733.0
18.143412784	725.0
18.169673349	794.0
18.195933914	766.0
18.222194479	721.0
18.248455044	675.0
18.274715609	683.0
18.300976174	744.0
18.327236739	752.0
18.353497304	756.0
18.379757869	776.0
18.406018434	688.0
18.432278999	718.0
18.458539564	679.0
18.484800129	698.0
18.511060695	734.0
18.537321260	699.0
18.563581825	734.0
18.589842390	721.0
18.616102955	752.0
18.642363520	682.0
18.668624085	755.0
18.694884650	769.0
18.721145215	757.0
18.747405780	743.0
18.773666345	768.0
18.799926910	676.0
18.826187475	702.0
18.852448040	775.0
18.878708605	704.0
18.904969170	729.0
18.931229735	672.0
18.957490300	677.0
18.983750865	697.0
19.010011430	672.0
19.036271995	641.0
19.062532560	677.0
19.088793125	696.0
19.115053690	665.0
19.141314255	719.0
19.167574820	689.0
19.193835385	725.0
19.220095950	659.0
19.246356515	733.0
19.272617080	659.0
19.298877645	641.0
19.325138210	718.0
19.351398775	674.0
19.377659340	699.0
19.403919905	695.0
19.430180470	743.0
19.456441035	718.0
19.482701600	762.0
19.508962165	716.0
19.535222730	700.0
19.561483295	685.0
19.587743860	658.0
19.614004425	641.0
19.640264990	712.0
19.666525555	771.0
19.692786120	713.0
19.719046685	682.0
19.745307250	724.0
19.771567815	667.0
19.797828380	694.0
19.824088945	642.0
19.850349510	613.0
19.876610075	666.0
19.902870640	627.0
19.929131205	729.0
19.955391770	703.0
19.981652335	699.0
20.007912900	652.0
20.034173465	673.0
20.060434030	676.0
20.086694595	672.0
20.112955160	665.0
20.139215725	658.0
20.165476290	697.0
20.191736855	679.0
20.217997420	684.0
20.244257985	686.0
20.270518550	653.0
20.296779115	631.0
20.323039680	687.0
20.349300245	610.0
20.375560810	662.0
20.401821375	604.0
20.428081940	581.0
20.454342505	681.0
20.480603070	598.0
20.506863635	662.0
20.533124200	632.0
20.559384765	632.0
20.585645330	637.0
20.611905895	638.0
20.638166460	597.0
20.664427025	641.0
20.690687590	593.0
20.716948155	690.0
20.743208720	672.0
20.769469285	688.0
20.795729850	606.0
20.821990415	641.0
20.848250980	674.0
20.874511545	662.0
20.900772110	585.0
20.927032675	668.0
20.953293240	648.0
20.979553805	687.0
21.005814370	659.0
21.032074935	646.0
21.058335500	651.0
21.084596065	573.0
21.110856630	634.0
21.137117195	626.0
21.163377760	629.0
21.189638325	593.0
21.215898890	604.0
21.242159455	587.0
21.268420020	642.0
21.294680585	547.0
21.320941150	592.0
21.347201715	604.0
21.373462280	637.0
21.399722845	630.0
21.425983410	659.0
21.452243975	617.0
21.478504540	606.0
21.504765105	644.0
21.531025671	700.0
21.557286236	578.0
21.583546801	600.0
21.609807366	577.0
21.636067931	604.0
21.662328496	631.0
21.688589061	564.0
21.714849626	620.0
21.741110191	625.0
21.767370756	664.0
21.793631321	668.0
21.819891886	528.0
21.846152451	580.0
21.872413016	569.0
21.898673581	607.0
21.924934146	612.0
21.951194711	572.0
21.977455276	620.0
22.003715841	623.0
22.029976406	605.0
22.056236971	579.0
22.082497536	601.0
22.108758101	600.0
22.135018666	579.0
22.161279231	613.0
22.187539796	538.0
22.213800361	579.0
22.240060926	564.0
22.266321491	616.0
22.292582056	599.0
22.318842621	601.0
22.345103186	544.0
22.371363751	550.0
22.397624316	585.0
22.423884881	589.0
22.450145446	533.0
22.476406011	566.0
22.502666576	538.0
22.528927141	582.0
22.555187706	588.0
22.581448271	554.0
22.607708836	583.0
22.633969401	533.0
22.660229966	621.0
22.686490531	550.0
22.712751096	526.0
22.739011661	580.0
22.765272226	560.0
22.791532791	581.0
22.817793356	558.0
22.844053921	557.0
22.870314486	582.0
22.896575051	543.0
22.922835616	548.0
22.949096181	555.0
22.975356746	578.0
23.001617311	514.0
23.027877876	540.0
23.054138441	561.0
23.080399006	556.0
23.106659571	611.0
23.132920136	570.0
23.159180701	566.0
23.185441266	570.0
23.211701831	623.0
23.237962396	551.0
23.264222961	594.0
23.290483526	558.0
23.316744091	471.0
23.343004656	536.0
23.369265221	538.0
23.395525786	532.0
23.421786351	519.0
23.448046916	536.0
23.474307481	555.0
23.500568046	586.0
23.526828611	505.0
23.553089176	541.0
23.579349741	554.0
23.605610306	535.0
23.631870871	581.0
23.658131436	518.0
23.684392001	531.0
23.710652566	517.0
23.736913131	508.0
23.763173696	543.0
23.789434261	524.0
23.815694826	506.0
23.841955391	594.0
23.868215956	492.0
23.894476521	533.0
23.920737086	496.0
23.946997651	597.0
23.973258216	534.0
23.999518781	572.0
24.025779346	550.0
24.052039911	527.0
24.078300476	519.0
24.104561041	534.0
24.130821606	520.0
24.157082171	487.0
24.183342736	521.0
24.209603301	575.0
24.235863866	526.0
24.262124431	548.0
24.288384996	565.0
24.314645561	545.0
24.340906126	528.0
24.367166691	502.0
24.393427256	540.0
24.419687821	507.0
24.445948386	532.0
24.472208951	571.0
24.498469516	521.0
24.524730082	604.0
24.550990647	503.0
24.577251212	534.0
24.603511777	566.0
24.629772342	490.0
24.656032907	527.0
24.682293472	514.0
24.708554037	472.0
24.734814602	526.0
24.761075167	487.0
24.787335732	522.0
24.813596297	496.0
24.839856862	506.0
24.866117427	497.0
24.892377992	546.0
24.918638557	508.0
24.944899122	485.0
24.971159687	522.0
24.997420252	510.0
25.023680817	503.0
25.049941382	468.0
25.076201947	521.0
25.102462512	457.0
25.128723077	502.0
25.154983642	513.0
25.181244207	532.0
25.207504772	521.0
25.233765337	507.0
25.260025902	492.0
25.286286467	533.0
25.312547032	538.0
25.338807597	513.0
25.365068162	494.0
25.391328727	537.0
25.417589292	534.0
25.443849857	444.0
25.470110422	536.0
25.496370987	506.0
25.522631552	451.0
25.548892117	461.0
25.575152682	435.0
25.601413247	481.0
25.627673812	495.0
25.653934377	480.0
25.680194942	490.0
25.706455507	490.0
25.732716072	504.0
25.758976637	555.0
25.785237202	511.0
25.811497767	430.0
25.837758332	513.0
25.864018897	507.0
25.890279462	500.0
25.916540027	500.0
25.942800592	507.0
25.969061157	475.0
25.995321722	507.0
26.021582287	462.0
26.047842852	482.0
26.074103417	479.0
26.100363982	525.0
26.126624547	497.0
26.152885112	528.0
26.179145677	496.0
26.205406242	471.0
26.231666807	509.0
26.257927372	515.0
26.284187937	430.0
26.310448502	496.0
26.336709067	483.0
26.362969632	492.0
26.389230197	461.0
26.415490762	488.0
26.441751327	524.0
26.468011892	525.0
26.494272457	542.0
26.520533022	518.0
26.546793587	544.0
26.573054152	477.0
26.599314717	527.0
26.625575282	548.0
26.651835847	551.0
26.678096412	528.0
26.704356977	526.0
26.730617542	562.0
26.756878107	558.0
26.783138672	567.0
26.809399237	576.0
26.835659802	583.0
26.861920367	523.0
26.888180932	576.0
26.914441497	629.0
26.940702062	686.0
26.966962627	604.0
26.993223192	639.0
27.019483757	621.0
27.045744322	641.0
27.072004887	681.0
27.098265452	700.0
27.124526017	753.0
27.150786582	780.0
27.177047147	842.0
27.203307712	954.0
27.229568277	1104.0
27.255828842	1115.0
27.282089407	1336.0
27.308349972	1529.0
27.334610537	1781.0
27.360871102	2019.0
27.387131667	2422.0
27.413392232	2746.0
27.439652797	3058.0
27.465913362	3406.0
27.492173927	3648.0
27.518434493	3760.0
27.544695058	3895.0
27.570955623	3761.0
27.597216188	3470.0
27.623476753	3135.0
27.649737318	2780.0
27.675997883	2372.0
27.702258448	1990.0
27.728519013	1626.0
27.754779578	1391.0
27.781040143	1188.0
27.807300708	1003.0
27.833561273	907.0
27.859821838	797.0
27.886082403	744.0
27.912342968	685.0
27.938603533	645.0
27.964864098	659.0
27.991124663	604.0
28.017385228	637.0
28.043645793	584.0
28.069906358	571.0
28.096166923	540.0
28.122427488	536.0
28.148688053	521.0
28.174948618	595.0
28.201209183	513.0
28.227469748	508.0
28.253730313	519.0
28.279990878	512.0
28.306251443	525.0
28.332512008	471.0
28.358772573	523.0
28.385033138	511.0
28.411293703	479.0
28.437554268	460.0
28.463814833	459.0
28.490075398	483.0
28.516335963	484.0
28.542596528	424.0
28.568857093	477.0
28.595117658	475.0
28.621378223	471.0
28.647638788	453.0
28.673899353	459.0
28.700159918	464.0
28.726420483	432.0
28.752681048	435.0
28.778941613	441.0
28.805202178	488.0
28.831462743	433.0
28.857723308	427.0
28.883983873	452.0
28.910244438	424.0
28.936505003	498.0
28.962765568	460.0
28.989026133	469.0
29.015286698	442.0
29.041547263	473.0
29.067807828	431.0
29.094068393	430.0
29.120328958	422.0
29.146589523	424.0
29.172850088	426.0
29.199110653	437.0
29.225371218	415.0
29.251631783	417.0
29.277892348	462.0
29.304152913	381.0
29.330413478	426.0
29.356674043	440.0
29.382934608	451.0
29.409195173	369.0
29.435455738	409.0
29.461716303	429.0
29.487976868	406.0
29.514237433	431.0
29.540497998	392.0
29.566758563	430.0
29.593019128	423.0
29.619279693	415.0
29.645540258	386.0
29.671800823	406.0
29.698061388	432.0
29.724321953	414.0
29.750582518	460.0
29.776843083	427.0
29.803103648	410.0
29.829364213	426.0
29.855624778	439.0
29.881885343	415.0
29.908145908	392.0
29.934406473	401.0
29.960667038	410.0
29.986927603	425.0
30.013188168	390.0
30.039448733	406.0
30.065709298	411.0
30.091969863	392.0
30.118230428	430.0
30.144490993	404.0
30.170751558	387.0
30.197012123	421.0
30.223272688	413.0
30.249533253	394.0
30.275793818	345.0
30.302054383	384.0
30.328314948	371.0
30.354575513	365.0
30.380836078	383.0
30.407096643	365.0
30.433357208	378.0
30.459617773	346.0
30.485878338	384.0
30.512138904	394.0
30.538399469	419.0
30.564660034	375.0
30.590920599	409.0
30.617181164	366.0
30.643441729	369.0
30.669702294	383.0
30.695962859	380.0
30.722223424	364.0
30.748483989	386.0
30.774744554	393.0
30.801005119	326.0
30.827265684	377.0
30.853526249	382.0
30.879786814	403.0
30.906047379	394.0
30.932307944	349.0
30.958568509	362.0
30.984829074	367.0
31.011089639	365.0
31.037350204	362.0
31.063610769	364.0
31.089871334	386.0
31.116131899	371.0
31.142392464	356.0
31.168653029	364.0
31.194913594	366.0
31.221174159	370.0
31.247434724	385.0
31.273695289	380.0
31.299955854	365.0
31.326216419	380.0
31.352476984	379.0
31.378737549	366.0
31.404998114	352.0
31.431258679	314.0
31.457519244	369.0
31.483779809	369.0
31.510040374	379.0
31.536300939	363.0
31.562561504	368.0
31.588822069	400.0
31.615082634	372.0
31.641343199	366.0
31.667603764	381.0
31.693864329	373.0
31.720124894	367.0
31.746385459	342.0
31.772646024	366.0
31.798906589	389.0
31.825167154	376.0
31.851427719	373.0
31.877688284	311.0
31.903948849	370.0
31.930209414	355.0
31.956469979	353.0
31.982730544	373.0
32.008991109	377.0
32.035251674	368.0
32.061512239	365.0
32.087772804	366.0
32.114033369	358.0
32.140293934	337.0
32.166554499	343.0
32.192815064	329.0
32.219075629	370.0
32.245336194	340.0
32.271596759	284.0
32.297857324	378.0
32.324117889	366.0
32.350378454	344.0
32.376639019	320.0
32.402899584	305.0
32.429160149	307.0
32.455420714	345.0
32.481681279	362.0
32.507941844	376.0
32.534202409	364.0
32.560462974	359.0
32.586723539	304.0
32.612984104	351.0
32.639244669	353.0
32.665505234	347.0
32.691765799	364.0
32.718026364	349.0
32.744286929	375.0
32.770547494	329.0
32.796808059	302.0
32.823068624	344.0
32.849329189	316.0
32.875589754	318.0
32.901850319	341.0
32.928110884	303.0
32.954371449	345.0
32.980632014	377.0
33.006892579	353.0
33.033153144	355.0
33.059413709	340.0
33.085674274	365.0
33.111934839	323.0
33.138195404	353.0
33.164455969	362.0
33.190716534	328.0
33.216977099	339.0
33.243237664	348.0
33.269498229	331.0
33.295758794	325.0
33.322019359	331.0
33.348279924	348.0
33.374540489	376.0
33.400801054	346.0
33.427061619	332.0
33.453322184	367.0
33.479582749	348.0
33.505843315	326.0
33.532103880	347.0
33.558364445	275.0
33.584625010	305.0
33.610885575	326.0
33.637146140	338.0
33.663406705	327.0
33.689667270	345.0
33.715927835	375.0
33.742188400	345.0
33.768448965	288.0
33.794709530	318.0
33.820970095	336.0
33.847230660	318.0
33.873491225	336.0
33.899751790	320.0
33.926012355	353.0
33.952272920	307.0
33.978533485	342.0
34.004794050	336.0
34.031054615	327.0
34.057315180	334.0
34.083575745	291.0
34.109836310	316.0
34.136096875	316.0
34.162357440	306.0
34.188618005	322.0
34.214878570	336.0
34.241139135	316.0
34.267399700	369.0
34.293660265	296.0
34.319920830	296.0
34.346181395	336.0
34.372441960	311.0
34.398702525	304.0
34.424963090	282.0
34.451223655	345.0
34.477484220	326.0
34.503744785	325.0
34.530005350	323.0
34.556265915	323.0
34.582526480	371.0
34.608787045	336.0
34.635047610	305.0
34.661308175	338.0
34.687568740	349.0
34.713829305	319.0
34.740089870	292.0
34.766350435	286.0
34.792611000	298.0
34.818871565	327.0
34.845132130	324.0
34.871392695	299.0
34.897653260	321.0
34.923913825	296.0
34.950174390	312.0
34.976434955	335.0
35.002695520	349.0
35.028956085	285.0
35.055216650	327.0
35.081477215	345.0
35.107737780	322.0
35.133998345	330.0
35.160258910	302.0
35.186519475	317.0
35.212780040	322.0
35.239040605	324.0
35.265301170	341.0
35.291561735	315.0
35.317822300	314.0
35.344082865	340.0
35.370343430	352.0
35.396603995	300.0
35.422864560	327.0
35.449125125	388.0
35.475385690	341.0
35.501646255	370.0
35.527906820	335.0
35.554167385	366.0
35.580427950	383.0
35.606688515	390.0
35.632949080	343.0
35.659209645	373.0
35.685470210	388.0
35.711730775	383.0
35.737991340	406.0
35.764251905	412.0
35.790512470	434.0
35.816773035	454.0
35.843033600	491.0
35.869294165	545.0
35.895554730	597.0
35.921815295	658.0
35.948075860	752.0
35.974336425	853.0
36.000596990	943.0
36.026857555	1111.0
36.053118120	1272.0
36.079378685	1406.0
36.105639250	1629.0
36.131899815	1826.0
36.158160380	1864.0
36.184420945	1953.0
36.210681510	1902.0
36.236942075	1792.0
36.263202640	1721.0
36.289463205	1390.0
36.315723770	1258.0
36.341984335	1103.0
36.368244900	855.0
36.394505465	731.0
36.420766030	658.0
36.447026595	574.0
36.473287160	537.0
36.499547725	460.0
36.525808291	446.0
36.552068856	426.0
36.578329421	433.0
36.604589986	358.0
36.630850551	364.0
36.657111116	372.0
36.683371681	362.0
36.709632246	323.0
36.735892811	304.0
36.762153376	374.0
36.788413941	297.0
36.814674506	309.0
36.840935071	341.0
36.867195636	308.0
36.893456201	326.0
36.919716766	297.0
36.945977331	334.0
36.972237896	298.0
36.998498461	320.0
37.024759026	295.0
37.051019591	321.0
37.077280156	323.0
37.103540721	320.0
37.129801286	307.0
37.156061851	282.0
37.182322416	281.0
37.208582981	297.0
37.234843546	277.0
37.261104111	294.0
37.287364676	309.0
37.313625241	305.0
37.339885806	276.0
37.366146371	277.0
37.392406936	279.0
37.418667501	278.0
37.444928066	296.0
37.471188631	266.0
37.497449196	287.0
37.523709761	285.0
37.549970326	327.0
37.576230891	289.0
37.602491456	294.0
37.628752021	263.0
37.655012586	274.0
37.681273151	276.0
37.707533716	262.0
37.733794281	281.0
37.760054846	233.0
37.786315411	287.0
37.812575976	271.0
37.838836541	239.0
37.865097106	292.0
37.891357671	241.0
37.917618236	290.0
37.943878801	260.0
37.970139366	274.0
37.996399931	280.0
38.022660496	252.0
38.048921061	272.0
38.075181626	266.0
38.101442191	285.0
38.127702756	291.0
38.153963321	315.0
38.180223886	268.0
38.206484451	279.0
38.232745016	282.0
38.259005581	251.0
38.285266146	261.0
38.311526711	257.0
38.337787276	279.0
38.364047841	271.0
38.390308406	297.0
38.416568971	291.0
38.442829536	276.0
38.469090101	248.0
38.495350666	289.0
38.521611231	263.0
38.547871796	265.0
38.574132361	272.0
38.600392926	252.0
38.626653491	290.0
38.652914056	256.0
38.679174621	299.0
38.705435186	286.0
38.731695751	252.0
38.757956316	233.0
38.784216881	266.0
38.810477446	276.0
38.836738011	289.0
38.862998576	311.0
38.889259141	275.0
38.915519706	268.0
38.941780271	290.0
38.968040836	319.0
38.994301401	315.0
39.020561966	307.0
39.046822531	328.0
39.073083096	340.0
39.099343661	335.0
39.125604226	384.0
39.151864791	431.0
39.178125356	420.0
39.204385921	459.0
39.230646486	455.0
39.256907051	423.0
39.283167616	483.0
39.309428181	469.0
39.335688746	436.0
39.361949311	527.0
39.388209876	447.0
39.414470441	404.0
39.440731006	368.0
39.466991571	353.0
39.493252136	334.0
39.519512702	285.0
39.545773267	278.0
39.572033832	278.0
39.598294397	298.0
39.624554962	267.0
39.650815527	306.0
39.677076092	275.0
39.703336657	261.0
39.729597222	269.0
39.755857787	246.0
39.782118352	264.0
39.808378917	248.0
39.834639482	270.0
39.860900047	259.0
39.887160612	256.0
39.913421177	254.0
39.939681742	220.0
39.965942307	258.0
39.992202872	274.0
40.018463437	252.0
40.044724002	269.0
40.070984567	289.0
40.097245132	269.0
40.123505697	268.0
40.149766262	243.0
40.176026827	257.0
40.202287392	275.0
40.228547957	285.0
40.254808522	275.0
40.281069087	224.0
40.307329652	230.0
40.333590217	249.0
40.359850782	257.0
40.386111347	248.0
40.412371912	274.0
40.438632477	266.0
40.464893042	241.0
40.491153607	261.0
40.517414172	259.0
40.543674737	245.0
40.569935302	277.0
40.596195867	249.0
40.622456432	246.0
40.648716997	276.0
40.674977562	262.0
40.701238127	283.0
40.727498692	269.0
40.753759257	247.0
40.780019822	261.0
40.806280387	297.0
40.832540952	275.0
40.858801517	283.0
40.885062082	282.0
40.911322647	247.0
40.937583212	301.0
40.963843777	344.0
40.990104342	315.0
41.016364907	324.0
41.042625472	352.0
41.068886037	378.0
41.095146602	404.0
41.121407167	447.0
41.147667732	543.0
41.173928297	569.0
41.200188862	635.0
41.226449427	744.0
41.252709992	833.0
41.278970557	952.0
41.305231122	928.0
41.331491687	1025.0
41.357752252	1053.0
41.384012817	1003.0
41.410273382	1013.0
41.436533947	900.0
41.462794512	791.0
41.489055077	718.0
41.515315642	603.0
41.541576207	561.0
41.567836772	502.0
41.594097337	405.0
41.620357902	384.0
41.646618467	368.0
41.672879032	381.0
41.699139597	319.0
41.725400162	311.0
41.751660727	281.0
41.777921292	263.0
41.804181857	275.0
41.830442422	276.0
41.856702987	300.0
41.882963552	281.0
41.909224117	245.0
41.935484682	267.0
41.961745247	251.0
41.988005812	254.0
42.014266377	240.0
42.040526942	252.0
42.066787507	251.0
42.093048072	236.0
42.119308637	239.0
42.145569202	211.0
42.171829767	279.0
42.198090332	255.0
42.224350897	242.0
42.250611462	264.0
42.276872027	221.0
42.303132592	203.0
42.329393157	221.0
42.355653722	221.0
42.381914287	245.0
42.408174852	250.0
42.434435417	214.0
42.460695982	220.0
42.486956547	231.0
42.513217113	231.0
42.539477678	268.0
42.565738243	213.0
42.591998808	248.0
42.618259373	242.0
42.644519938	255.0
42.670780503	236.0
42.697041068	237.0
42.723301633	244.0
42.749562198	231.0
42.775822763	244.0
42.802083328	239.0
42.828343893	240.0
42.854604458	260.0
42.880865023	256.0
42.907125588	219.0
42.933386153	255.0
42.959646718	199.0
42.985907283	213.0
43.012167848	217.0
43.038428413	211.0
43.064688978	261.0
43.090949543	234.0
43.117210108	256.0
43.143470673	224.0
43.169731238	233.0
43.195991803	200.0
43.222252368	228.0
43.248512933	230.0
43.274773498	244.0
43.301034063	232.0
43.327294628	242.0
43.353555193	221.0
43.379815758	207.0
43.406076323	215.0
43.432336888	218.0
43.458597453	239.0
43.484858018	235.0
43.511118583	231.0
43.537379148	245.0
43.563639713	232.0
43.589900278	240.0
43.616160843	228.0
43.642421408	248.0
43.668681973	273.0
43.694942538	223.0
43.721203103	257.0
43.747463668	250.0
43.773724233	265.0
43.799984798	257.0
43.826245363	284.0
43.852505928	258.0
43.878766493	272.0
43.905027058	278.0
43.931287623	326.0
43.957548188	342.0
43.983808753	344.0
44.010069318	387.0
44.036329883	358.0
44.062590448	421.0
44.088851013	454.0
44.115111578	408.0
44.141372143	520.0
44.167632708	481.0
44.193893273	438.0
44.220153838	429.0
44.246414403	390.0
44.272674968	392.0
44.298935533	312.0
44.325196098	382.0
44.351456663	336.0
44.377717228	297.0
44.403977793	301.0
44.430238358	259.0
44.456498923	244.0
44.482759488	267.0
44.509020053	225.0
44.535280618	242.0
44.561541183	228.0
44.587801748	214.0
44.614062313	223.0
44.640322878	242.0
44.666583443	223.0
44.692844008	238.0
44.719104573	241.0
44.745365138	209.0
44.771625703	262.0
44.797886268	228.0
44.824146833	239.0
44.850407398	200.0
44.876667963	224.0
44.902928528	221.0
44.929189093	216.0
44.955449658	221.0
44.981710223	225.0
45.007970788	213.0
45.034231353	195.0
45.060491918	231.0
45.086752483	200.0
45.113013048	264.0
45.139273613	226.0
45.165534178	213.0
45.191794743	226.0
45.218055308	201.0
45.244315873	216.0
45.270576438	197.0
45.296837003	218.0
45.323097568	236.0
45.349358133	213.0
45.375618698	214.0
45.401879263	211.0
45.428139828	195.0
45.454400393	208.0
45.480660958	206.0
45.506921524	201.0
45.533182089	194.0
45.559442654	185.0
45.585703219	198.0
45.611963784	228.0
45.638224349	210.0
45.664484914	218.0
45.690745479	193.0
45.717006044	191.0
45.743266609	191.0
45.769527174	254.0
45.795787739	225.0
45.822048304	217.0
45.848308869	197.0
45.874569434	245.0
45.900829999	202.0
45.927090564	213.0
45.953351129	193.0
45.979611694	201.0
46.005872259	189.0
46.032132824	195.0
46.058393389	215.0
46.084653954	207.0
46.110914519	197.0
46.137175084	213.0
46.163435649	218.0
46.189696214	213.0
46.215956779	205.0
46.242217344	171.0
46.268477909	196.0
46.294738474	228.0
46.320999039	198.0
46.347259604	195.0
46.373520169	211.0
46.399780734	222.0
46.426041299	232.0
46.452301864	186.0
46.478562429	196.0
46.504822994	217.0
46.531083559	184.0
46.557344124	188.0
46.583604689	203.0
46.609865254	212.0
46.636125819	198.0
46.662386384	188.0
46.688646949	207.0
46.714907514	216.0
46.741168079	193.0
46.767428644	217.0
46.793689209	199.0
46.819949774	216.0
46.846210339	196.0
46.872470904	213.0
46.898731469	207.0
46.924992034	189.0
46.951252599	209.0
46.977513164	200.0
47.003773729	216.0
47.030034294	191.0
47.056294859	184.0
47.082555424	177.0
47.108815989	181.0
47.135076554	180.0
47.161337119	210.0
47.187597684	221.0
47.213858249	195.0
47.240118814	203.0
47.266379379	189.0
47.292639944	197.0
47.318900509	171.0
47.345161074	210.0
47.371421639	211.0
47.397682204	178.0
47.423942769	208.0
47.450203334	205.0
47.476463899	209.0
47.502724464	189.0
47.528985029	190.0
47.555245594	171.0
47.581506159	196.0
47.607766724	218.0
47.634027289	204.0
47.660287854	193.0
47.686548419	191.0
47.712808984	183.0
47.739069549	218.0
47.765330114	177.0
47.791590679	206.0
47.817851244	197.0
47.844111809	189.0
47.870372374	169.0
47.896632939	180.0
47.922893504	198.0
47.949154069	165.0
47.975414634	177.0
48.001675199	196.0
48.027935764	189.0
48.054196329	167.0
48.080456894	213.0
48.106717459	172.0
48.132978024	186.0
48.159238589	185.0
48.185499154	175.0
48.211759719	196.0
48.238020284	200.0
48.264280849	178.0
48.290541414	210.0
48.316801979	171.0
48.343062544	224.0
48.369323109	178.0
48.395583674	192.0
48.421844239	189.0
48.448104804	176.0
48.474365369	196.0
48.500625935	209.0
48.526886500	184.0
48.553147065	161.0
48.579407630	178.0
48.605668195	187.0
48.631928760	170.0
48.658189325	174.0
48.684449890	183.0
48.710710455	168.0
48.736971020	199.0
48.763231585	214.0
48.789492150	198.0
48.815752715	184.0
48.842013280	194.0
48.868273845	193.0
48.894534410	226.0
48.920794975	201.0
48.947055540	173.0
48.973316105	173.0
48.999576670	179.0
49.025837235	215.0
49.052097800	177.0
49.078358365	198.0
49.104618930	157.0
49.130879495	201.0
49.157140060	187.0
49.183400625	199.0
49.209661190	155.0
49.235921755	173.0
49.262182320	169.0
49.288442885	192.0
49.314703450	193.0
49.340964015	167.0
49.367224580	157.0
49.393485145	186.0
49.419745710	185.0
49.446006275	218.0
49.472266840	182.0
49.498527405	174.0
49.524787970	208.0
49.551048535	192.0
49.577309100	191.0
49.603569665	163.0
49.629830230	182.0
49.656090795	169.0
49.682351360	174.0
49.708611925	163.0
49.734872490	166.0
49.761133055	165.0
49.787393620	163.0
49.813654185	183.0
49.839914750	189.0
49.866175315	173.0
49.892435880	175.0
49.918696445	213.0
49.944957010	185.0
49.971217575	183.0
49.997478140	186.0
50.023738705	211.0
50.049999270	175.0
50.076259835	176.0
50.102520400	196.0
50.128780965	191.0
50.155041530	167.0
50.181302095	154.0
50.207562660	173.0
50.233823225	170.0
50.260083790	192.0
50.286344355	181.0
50.312604920	179.0
50.338865485	184.0
50.365126050	191.0
50.391386615	181.0
50.417647180	189.0
50.443907745	186.0
50.470168310	144.0
50.496428875	164.0
50.522689440	188.0
50.548950005	193.0
50.575210570	178.0
50.601471135	161.0
50.627731700	185.0
50.653992265	179.0
50.680252830	182.0
50.706513395	181.0
50.732773960	195.0
50.759034525	204.0
50.785295090	173.0
50.811555655	177.0
50.837816220	180.0
50.864076785	175.0
50.890337350	178.0
50.916597915	179.0
50.942858480	208.0
50.969119045	170.0
50.995379610	209.0
51.021640175	218.0
51.047900740	176.0
51.074161305	161.0
51.100421870	181.0
51.126682435	199.0
51.152943000	154.0
51.179203565	197.0
51.205464130	191.0
51.231724695	173.0
51.257985260	163.0
51.284245825	156.0
51.310506390	173.0
51.336766955	182.0
51.363027520	199.0
51.389288085	165.0
51.415548650	179.0
51.441809215	165.0
51.468069780	172.0
51.494330345	163.0
51.520590911	194.0
51.546851476	167.0
51.573112041	204.0
51.599372606	174.0
51.625633171	161.0
51.651893736	184.0
51.678154301	178.0
51.704414866	172.0
51.730675431	167.0
51.756935996	185.0
51.783196561	181.0
51.809457126	167.0
51.835717691	156.0
51.861978256	179.0
51.888238821	197.0
51.914499386	155.0
51.940759951	178.0
51.967020516	190.0
51.993281081	172.0
52.019541646	169.0
52.045802211	209.0
52.072062776	181.0
52.098323341	169.0
52.124583906	190.0
52.150844471	175.0
52.177105036	190.0
52.203365601	165.0
52.229626166	175.0
52.255886731	168.0
52.282147296	168.0
52.308407861	159.0
52.334668426	213.0
52.360928991	180.0
52.387189556	168.0
52.413450121	183.0
52.439710686	198.0
52.465971251	207.0
52.492231816	178.0
52.518492381	190.0
52.544752946	229.0
52.571013511	169.0
52.597274076	209.0
52.623534641	192.0
52.649795206	200.0
52.676055771	205.0
52.702316336	200.0
52.728576901	201.0
52.754837466	212.0
52.781098031	195.0
52.807358596	194.0
52.833619161	226.0
52.859879726	195.0
52.886140291	163.0
52.912400856	171.0
52.938661421	207.0
52.964921986	193.0
52.991182551	209.0
53.017443116	180.0
53.043703681	179.0
53.069964246	170.0
53.096224811	160.0
53.122485376	200.0
53.148745941	225.0
53.175006506	185.0
53.201267071	180.0
53.227527636	222.0
53.253788201	170.0
53.280048766	186.0
53.306309331	184.0
53.332569896	212.0
53.358830461	211.0
53.385091026	179.0
53.411351591	190.0
53.437612156	197.0
53.463872721	203.0
53.490133286	245.0
53.516393851	208.0
53.542654416	233.0
53.568914981	193.0
53.595175546	205.0
53.621436111	242.0
53.647696676	210.0
53.673957241	254.0
53.700217806	195.0
53.726478371	235.0
53.752738936	266.0
53.778999501	250.0
53.805260066	231.0
53.831520631	244.0
53.857781196	238.0
53.884041761	266.0
53.910302326	286.0
53.936562891	296.0
53.962823456	316.0
53.989084021	332.0
54.015344586	368.0
54.041605151	400.0
54.067865716	386.0
54.094126281	469.0
54.120386846	492.0
54.146647411	602.0
54.172907976	675.0
54.199168541	748.0
54.225429106	882.0
54.251689671	1073.0
54.277950236	1194.0
54.304210801	1416.0
54.330471366	1664.0
54.356731931	1874.0
54.382992496	1976.0
54.409253061	1976.0
54.435513626	2198.0
54.461774191	2006.0
54.488034756	1911.0
54.514295322	1837.0
54.540555887	1706.0
54.566816452	1447.0
54.593077017	1332.0
54.619337582	1156.0
54.645598147	983.0
54.671858712	905.0
54.698119277	679.0
54.724379842	609.0
54.750640407	554.0
54.776900972	468.0
54.803161537	412.0
54.829422102	363.0
54.855682667	354.0
54.881943232	310.0
54.908203797	291.0
54.934464362	269.0
54.960724927	277.0
54.986985492	275.0
55.013246057	277.0
55.039506622	258.0
55.065767187	229.0
55.092027752	241.0
55.118288317	212.0
55.144548882	196.0
55.170809447	219.0
55.197070012	238.0
55.223330577	207.0
55.249591142	219.0
55.275851707	215.0
55.302112272	176.0
55.328372837	235.0
55.354633402	176.0
55.380893967	195.0
55.407154532	190.0
55.433415097	238.0
55.459675662	202.0
55.485936227	183.0
55.512196792	205.0
55.538457357	183.0
55.564717922	199.0
55.590978487	185.0
55.617239052	198.0
55.643499617	189.0
55.669760182	184.0
55.696020747	195.0
55.722281312	211.0
55.748541877	163.0
55.774802442	190.0
55.801063007	183.0
55.827323572	187.0
55.853584137	214.0
55.879844702	200.0
55.906105267	205.0
55.932365832	192.0
55.958626397	227.0
55.984886962	185.0
56.011147527	180.0
56.037408092	201.0
56.063668657	178.0
56.089929222	200.0
56.116189787	188.0
56.142450352	192.0
56.168710917	189.0
56.194971482	204.0
56.221232047	216.0
56.247492612	189.0
56.273753177	194.0
56.300013742	220.0
56.326274307	225.0
56.352534872	229.0
56.378795437	247.0
56.405056002	266.0
56.431316567	240.0
56.457577132	279.0
56.483837697	340.0
56.510098262	404.0
56.536358827	447.0
56.562619392	449.0
56.588879957	533.0
56.615140522	609.0
56.641401087	664.0
56.667661652	706.0
56.693922217	773.0
56.720182782	719.0
56.746443347	744.0
56.772703912	702.0
56.798964477	663.0
56.825225042	654.0
[truncated: 882 more rows]
