# Supplementary material for: Adsorption of thallium(I) on rutile nano-titanium dioxide and environmental implications
Source: PeerJ. 2019 May 16;7:e6820. doi: 10.7717/peerj.6820 (PMC6526007; doi:10.7717/peerj.6820)
Supplement: Supplemental Information 1 [file peerj-07-6820-s001.zip › Supplemental Files/xrd/2017-05-04-40/σÉ╕ΘÖäσÉÄ2.csv]

[Measurement conditions]
Sample identification
Comment - 1	Configuration=Configuration1, Owner=User-1, Creation date=6/18/2012 2:16:37 PM
Comment - 2	Goniometer=PW3050/60 (Theta/Theta); Minimum step size 2Theta:0.001; Minimum step size Omega:0.001
Comment - 3	Sample stage=PW3071/xx Bracket
Comment - 4	Diffractometer system=XPERT-PRO
Comment - 5	Measurement program=normal-2013-1-22, Owner=User-1, Creation date=1/22/2013 3:56:15 PM
Anode material	Cu
K-Alpha1 wavelength	1.5405980
K-Alpha2 wavelength	1.5444260
Ratio K-Alpha2/K-Alpha1	0.500
Divergence slit	Fixed	0.76mm
Monochromator used	NO
Generator voltage	40
Tube current	40
File date and time	05/May/2017 16:38
Unit cell
h k l	0 0 0
Scan axis	Gonio
Scan range	4.999999997	80.000173663
Scan step size	0.0262606
No. of points	2856
Scan type	CONTINUOUS
Time per step	29.070
[Scan points]
Angle	Intensity
5.013130280	1862.0
5.039390845	1832.0
5.065651410	1925.0
5.091911975	1947.0
5.118172540	1862.0
5.144433105	1804.0
5.170693670	1872.0
5.196954235	1890.0
5.223214800	1929.0
5.249475365	1847.0
5.275735930	1841.0
5.301996495	1856.0
5.328257060	1760.0
5.354517625	1808.0
5.380778190	1852.0
5.407038755	1898.0
5.433299320	1856.0
5.459559885	1808.0
5.485820450	1781.0
5.512081015	1771.0
5.538341580	1838.0
5.564602145	1876.0
5.590862710	1841.0
5.617123275	1811.0
5.643383840	1792.0
5.669644405	1819.0
5.695904970	1827.0
5.722165535	1825.0
5.748426100	1849.0
5.774686665	1943.0
5.800947230	1814.0
5.827207795	1759.0
5.853468360	1827.0
5.879728925	1847.0
5.905989490	1833.0
5.932250055	1850.0
5.958510620	1732.0
5.984771185	1764.0
6.011031750	1791.0
6.037292315	1718.0
6.063552880	1827.0
6.089813445	1790.0
6.116074010	1871.0
6.142334575	1881.0
6.168595140	1724.0
6.194855705	1866.0
6.221116270	1805.0
6.247376835	1875.0
6.273637400	1836.0
6.299897965	1843.0
6.326158530	1825.0
6.352419095	1847.0
6.378679660	1708.0
6.404940225	1796.0
6.431200790	1820.0
6.457461355	1865.0
6.483721920	1732.0
6.509982485	1746.0
6.536243051	1840.0
6.562503616	1709.0
6.588764181	1850.0
6.615024746	1778.0
6.641285311	1860.0
6.667545876	1736.0
6.693806441	1776.0
6.720067006	1813.0
6.746327571	1816.0
6.772588136	1739.0
6.798848701	1696.0
6.825109266	1854.0
6.851369831	1779.0
6.877630396	1840.0
6.903890961	1760.0
6.930151526	1748.0
6.956412091	1767.0
6.982672656	1774.0
7.008933221	1710.0
7.035193786	1796.0
7.061454351	1828.0
7.087714916	1754.0
7.113975481	1755.0
7.140236046	1683.0
7.166496611	1736.0
7.192757176	1801.0
7.219017741	1756.0
7.245278306	1795.0
7.271538871	1737.0
7.297799436	1751.0
7.324060001	1742.0
7.350320566	1692.0
7.376581131	1767.0
7.402841696	1749.0
7.429102261	1774.0
7.455362826	1844.0
7.481623391	1826.0
7.507883956	1725.0
7.534144521	1673.0
7.560405086	1712.0
7.586665651	1705.0
7.612926216	1647.0
7.639186781	1680.0
7.665447346	1711.0
7.691707911	1740.0
7.717968476	1703.0
7.744229041	1729.0
7.770489606	1742.0
7.796750171	1666.0
7.823010736	1726.0
7.849271301	1656.0
7.875531866	1649.0
7.901792431	1727.0
7.928052996	1671.0
7.954313561	1716.0
7.980574126	1645.0
8.006834691	1697.0
8.033095256	1733.0
8.059355821	1656.0
8.085616386	1696.0
8.111876951	1695.0
8.138137516	1684.0
8.164398081	1705.0
8.190658646	1678.0
8.216919211	1669.0
8.243179776	1664.0
8.269440341	1664.0
8.295700906	1638.0
8.321961471	1678.0
8.348222036	1697.0
8.374482601	1639.0
8.400743166	1607.0
8.427003731	1589.0
8.453264296	1727.0
8.479524861	1647.0
8.505785426	1680.0
8.532045991	1678.0
8.558306556	1546.0
8.584567121	1538.0
8.610827686	1537.0
8.637088251	1503.0
8.663348816	1616.0
8.689609381	1584.0
8.715869946	1706.0
8.742130511	1603.0
8.768391076	1628.0
8.794651641	1582.0
8.820912206	1582.0
8.847172771	1515.0
8.873433336	1573.0
8.899693901	1523.0
8.925954466	1588.0
8.952215031	1586.0
8.978475596	1494.0
9.004736161	1580.0
9.030996726	1549.0
9.057257291	1482.0
9.083517856	1543.0
9.109778421	1566.0
9.136038986	1528.0
9.162299551	1503.0
9.188560116	1552.0
9.214820681	1490.0
9.241081246	1504.0
9.267341811	1459.0
9.293602376	1541.0
9.319862941	1471.0
9.346123506	1530.0
9.372384071	1519.0
9.398644636	1497.0
9.424905201	1408.0
9.451165766	1481.0
9.477426331	1494.0
9.503686896	1458.0
9.529947462	1491.0
9.556208027	1398.0
9.582468592	1392.0
9.608729157	1363.0
9.634989722	1396.0
9.661250287	1404.0
9.687510852	1360.0
9.713771417	1457.0
9.740031982	1423.0
9.766292547	1476.0
9.792553112	1377.0
9.818813677	1407.0
9.845074242	1385.0
9.871334807	1409.0
9.897595372	1416.0
9.923855937	1413.0
9.950116502	1400.0
9.976377067	1396.0
10.002637632	1385.0
10.028898197	1395.0
10.055158762	1315.0
10.081419327	1288.0
10.107679892	1301.0
10.133940457	1320.0
10.160201022	1314.0
10.186461587	1426.0
10.212722152	1329.0
10.238982717	1368.0
10.265243282	1314.0
10.291503847	1382.0
10.317764412	1291.0
10.344024977	1339.0
10.370285542	1328.0
10.396546107	1315.0
10.422806672	1291.0
10.449067237	1374.0
10.475327802	1338.0
10.501588367	1240.0
10.527848932	1255.0
10.554109497	1318.0
10.580370062	1306.0
10.606630627	1218.0
10.632891192	1276.0
10.659151757	1306.0
10.685412322	1233.0
10.711672887	1271.0
10.737933452	1258.0
10.764194017	1236.0
10.790454582	1252.0
10.816715147	1287.0
10.842975712	1257.0
10.869236277	1274.0
10.895496842	1214.0
10.921757407	1213.0
10.948017972	1265.0
10.974278537	1233.0
11.000539102	1255.0
11.026799667	1281.0
11.053060232	1235.0
11.079320797	1261.0
11.105581362	1195.0
11.131841927	1225.0
11.158102492	1282.0
11.184363057	1261.0
11.210623622	1236.0
11.236884187	1213.0
11.263144752	1309.0
11.289405317	1197.0
11.315665882	1145.0
11.341926447	1218.0
11.368187012	1234.0
11.394447577	1192.0
11.420708142	1172.0
11.446968707	1163.0
11.473229272	1188.0
11.499489837	1185.0
11.525750402	1190.0
11.552010967	1132.0
11.578271532	1222.0
11.604532097	1186.0
11.630792662	1211.0
11.657053227	1117.0
11.683313792	1125.0
11.709574357	1122.0
11.735834922	1167.0
11.762095487	1172.0
11.788356052	1117.0
11.814616617	1167.0
11.840877182	1164.0
11.867137747	1103.0
11.893398312	1149.0
11.919658877	1065.0
11.945919442	1130.0
11.972180007	1092.0
11.998440572	1086.0
12.024701137	1117.0
12.050961702	1195.0
12.077222267	1133.0
12.103482832	1073.0
12.129743397	1209.0
12.156003962	1073.0
12.182264527	1122.0
12.208525092	1127.0
12.234785657	1060.0
12.261046222	1019.0
12.287306787	1045.0
12.313567352	1167.0
12.339827917	1057.0
12.366088482	1123.0
12.392349047	1124.0
12.418609612	1074.0
12.444870177	1120.0
12.471130742	1005.0
12.497391307	1059.0
12.523651873	1118.0
12.549912438	1065.0
12.576173003	1098.0
12.602433568	1026.0
12.628694133	1036.0
12.654954698	1029.0
12.681215263	1084.0
12.707475828	992.0
12.733736393	1075.0
12.759996958	1053.0
12.786257523	1120.0
12.812518088	1064.0
12.838778653	1076.0
12.865039218	1065.0
12.891299783	1002.0
12.917560348	997.0
12.943820913	1068.0
12.970081478	1092.0
12.996342043	1048.0
13.022602608	1025.0
13.048863173	1037.0
13.075123738	950.0
13.101384303	1059.0
13.127644868	1059.0
13.153905433	1030.0
13.180165998	1029.0
13.206426563	1045.0
13.232687128	1024.0
13.258947693	1020.0
13.285208258	1014.0
13.311468823	1088.0
13.337729388	972.0
13.363989953	953.0
13.390250518	1039.0
13.416511083	1006.0
13.442771648	1041.0
13.469032213	1079.0
13.495292778	1025.0
13.521553343	980.0
13.547813908	1037.0
13.574074473	967.0
13.600335038	1014.0
13.626595603	1009.0
13.652856168	981.0
13.679116733	1028.0
13.705377298	953.0
13.731637863	933.0
13.757898428	1017.0
13.784158993	959.0
13.810419558	1009.0
13.836680123	946.0
13.862940688	904.0
13.889201253	945.0
13.915461818	965.0
13.941722383	963.0
13.967982948	952.0
13.994243513	990.0
14.020504078	938.0
14.046764643	952.0
14.073025208	931.0
14.099285773	966.0
14.125546338	976.0
14.151806903	931.0
14.178067468	963.0
14.204328033	965.0
14.230588598	930.0
14.256849163	882.0
14.283109728	921.0
14.309370293	933.0
14.335630858	929.0
14.361891423	900.0
14.388151988	906.0
14.414412553	966.0
14.440673118	983.0
14.466933683	953.0
14.493194248	891.0
14.519454813	936.0
14.545715378	909.0
14.571975943	929.0
14.598236508	939.0
14.624497073	846.0
14.650757638	944.0
14.677018203	925.0
14.703278768	960.0
14.729539333	895.0
14.755799898	943.0
14.782060463	903.0
14.808321028	857.0
14.834581593	856.0
14.860842158	838.0
14.887102723	873.0
14.913363288	890.0
14.939623853	869.0
14.965884418	897.0
14.992144983	869.0
15.018405548	900.0
15.044666113	937.0
15.070926678	875.0
15.097187243	882.0
15.123447808	916.0
15.149708373	930.0
15.175968938	839.0
15.202229503	912.0
15.228490068	848.0
15.254750633	852.0
15.281011198	844.0
15.307271763	911.0
15.333532328	883.0
15.359792893	894.0
15.386053458	900.0
15.412314023	901.0
15.438574588	832.0
15.464835153	896.0
15.491095718	819.0
15.517356284	805.0
15.543616849	783.0
15.569877414	866.0
15.596137979	852.0
15.622398544	777.0
15.648659109	855.0
15.674919674	854.0
15.701180239	823.0
15.727440804	842.0
15.753701369	864.0
15.779961934	865.0
15.806222499	828.0
15.832483064	830.0
15.858743629	852.0
15.885004194	830.0
15.911264759	789.0
15.937525324	864.0
15.963785889	822.0
15.990046454	843.0
16.016307019	864.0
16.042567584	835.0
16.068828149	859.0
16.095088714	840.0
16.121349279	833.0
16.147609844	857.0
16.173870409	810.0
16.200130974	861.0
16.226391539	849.0
16.252652104	797.0
16.278912669	845.0
16.305173234	783.0
16.331433799	751.0
16.357694364	792.0
16.383954929	820.0
16.410215494	808.0
16.436476059	759.0
16.462736624	859.0
16.488997189	758.0
16.515257754	758.0
16.541518319	757.0
16.567778884	810.0
16.594039449	834.0
16.620300014	763.0
16.646560579	766.0
16.672821144	769.0
16.699081709	790.0
16.725342274	764.0
16.751602839	785.0
16.777863404	795.0
16.804123969	838.0
16.830384534	779.0
16.856645099	762.0
16.882905664	805.0
16.909166229	798.0
16.935426794	689.0
16.961687359	795.0
16.987947924	788.0
17.014208489	769.0
17.040469054	714.0
17.066729619	738.0
17.092990184	727.0
17.119250749	770.0
17.145511314	734.0
17.171771879	797.0
17.198032444	701.0
17.224293009	789.0
17.250553574	761.0
17.276814139	762.0
17.303074704	728.0
17.329335269	765.0
17.355595834	698.0
17.381856399	719.0
17.408116964	785.0
17.434377529	730.0
17.460638094	802.0
17.486898659	699.0
17.513159224	748.0
17.539419789	705.0
17.565680354	730.0
17.591940919	769.0
17.618201484	766.0
17.644462049	780.0
17.670722614	699.0
17.696983179	717.0
17.723243744	737.0
17.749504309	677.0
17.775764874	721.0
17.802025439	688.0
17.828286004	693.0
17.854546569	728.0
17.880807134	755.0
17.907067699	752.0
17.933328264	735.0
17.959588829	702.0
17.985849394	667.0
18.012109959	707.0
18.038370524	726.0
18.064631089	672.0
18.090891654	749.0
18.117152219	657.0
18.143412784	680.0
18.169673349	713.0
18.195933914	685.0
18.222194479	732.0
18.248455044	698.0
18.274715609	675.0
18.300976174	656.0
18.327236739	681.0
18.353497304	700.0
18.379757869	773.0
18.406018434	754.0
18.432278999	675.0
18.458539564	662.0
18.484800129	714.0
18.511060695	690.0
18.537321260	660.0
18.563581825	666.0
18.589842390	645.0
18.616102955	646.0
18.642363520	696.0
18.668624085	712.0
18.694884650	705.0
18.721145215	670.0
18.747405780	732.0
18.773666345	703.0
18.799926910	707.0
18.826187475	668.0
18.852448040	705.0
18.878708605	670.0
18.904969170	685.0
18.931229735	680.0
18.957490300	678.0
18.983750865	705.0
19.010011430	713.0
19.036271995	647.0
19.062532560	637.0
19.088793125	675.0
19.115053690	724.0
19.141314255	698.0
19.167574820	698.0
19.193835385	665.0
19.220095950	667.0
19.246356515	649.0
19.272617080	646.0
19.298877645	634.0
19.325138210	695.0
19.351398775	668.0
19.377659340	675.0
19.403919905	651.0
19.430180470	710.0
19.456441035	659.0
19.482701600	703.0
19.508962165	677.0
19.535222730	678.0
19.561483295	682.0
19.587743860	665.0
19.614004425	651.0
19.640264990	594.0
19.666525555	664.0
19.692786120	643.0
19.719046685	593.0
19.745307250	679.0
19.771567815	639.0
19.797828380	596.0
19.824088945	639.0
19.850349510	647.0
19.876610075	616.0
19.902870640	652.0
19.929131205	666.0
19.955391770	563.0
19.981652335	680.0
20.007912900	650.0
20.034173465	630.0
20.060434030	619.0
20.086694595	685.0
20.112955160	625.0
20.139215725	582.0
20.165476290	618.0
20.191736855	607.0
20.217997420	598.0
20.244257985	627.0
20.270518550	689.0
20.296779115	648.0
20.323039680	568.0
20.349300245	617.0
20.375560810	583.0
20.401821375	604.0
20.428081940	579.0
20.454342505	625.0
20.480603070	654.0
20.506863635	615.0
20.533124200	569.0
20.559384765	638.0
20.585645330	607.0
20.611905895	634.0
20.638166460	568.0
20.664427025	671.0
20.690687590	611.0
20.716948155	634.0
20.743208720	627.0
20.769469285	612.0
20.795729850	567.0
20.821990415	609.0
20.848250980	558.0
20.874511545	648.0
20.900772110	573.0
20.927032675	616.0
20.953293240	652.0
20.979553805	612.0
21.005814370	589.0
21.032074935	616.0
21.058335500	572.0
21.084596065	605.0
21.110856630	591.0
21.137117195	575.0
21.163377760	555.0
21.189638325	571.0
21.215898890	590.0
21.242159455	541.0
21.268420020	575.0
21.294680585	592.0
21.320941150	570.0
21.347201715	588.0
21.373462280	584.0
21.399722845	617.0
21.425983410	550.0
21.452243975	548.0
21.478504540	596.0
21.504765105	595.0
21.531025671	618.0
21.557286236	591.0
21.583546801	575.0
21.609807366	555.0
21.636067931	541.0
21.662328496	569.0
21.688589061	577.0
21.714849626	603.0
21.741110191	589.0
21.767370756	576.0
21.793631321	561.0
21.819891886	557.0
21.846152451	543.0
21.872413016	542.0
21.898673581	564.0
21.924934146	553.0
21.951194711	564.0
21.977455276	559.0
22.003715841	580.0
22.029976406	616.0
22.056236971	558.0
22.082497536	569.0
22.108758101	591.0
22.135018666	575.0
22.161279231	588.0
22.187539796	491.0
22.213800361	578.0
22.240060926	577.0
22.266321491	591.0
22.292582056	555.0
22.318842621	491.0
22.345103186	510.0
22.371363751	570.0
22.397624316	555.0
22.423884881	511.0
22.450145446	588.0
22.476406011	573.0
22.502666576	517.0
22.528927141	561.0
22.555187706	586.0
22.581448271	468.0
22.607708836	504.0
22.633969401	598.0
22.660229966	564.0
22.686490531	575.0
22.712751096	535.0
22.739011661	561.0
22.765272226	553.0
22.791532791	521.0
22.817793356	505.0
22.844053921	542.0
22.870314486	523.0
22.896575051	524.0
22.922835616	559.0
22.949096181	540.0
22.975356746	539.0
23.001617311	572.0
23.027877876	516.0
23.054138441	541.0
23.080399006	463.0
23.106659571	552.0
23.132920136	532.0
23.159180701	577.0
23.185441266	518.0
23.211701831	588.0
23.237962396	534.0
23.264222961	501.0
23.290483526	483.0
23.316744091	494.0
23.343004656	522.0
23.369265221	512.0
23.395525786	522.0
23.421786351	473.0
23.448046916	495.0
23.474307481	498.0
23.500568046	539.0
23.526828611	519.0
23.553089176	484.0
23.579349741	567.0
23.605610306	447.0
23.631870871	528.0
23.658131436	486.0
23.684392001	472.0
23.710652566	535.0
23.736913131	469.0
23.763173696	530.0
23.789434261	506.0
23.815694826	477.0
23.841955391	478.0
23.868215956	536.0
23.894476521	523.0
23.920737086	511.0
23.946997651	505.0
23.973258216	468.0
23.999518781	455.0
24.025779346	483.0
24.052039911	541.0
24.078300476	508.0
24.104561041	470.0
24.130821606	477.0
24.157082171	495.0
24.183342736	534.0
24.209603301	541.0
24.235863866	496.0
24.262124431	523.0
24.288384996	540.0
24.314645561	511.0
24.340906126	483.0
24.367166691	522.0
24.393427256	481.0
24.419687821	531.0
24.445948386	451.0
24.472208951	487.0
24.498469516	449.0
24.524730082	516.0
24.550990647	492.0
24.577251212	460.0
24.603511777	474.0
24.629772342	469.0
24.656032907	466.0
24.682293472	476.0
24.708554037	476.0
24.734814602	496.0
24.761075167	456.0
24.787335732	535.0
24.813596297	507.0
24.839856862	486.0
24.866117427	489.0
24.892377992	497.0
24.918638557	481.0
24.944899122	453.0
24.971159687	457.0
24.997420252	505.0
25.023680817	488.0
25.049941382	500.0
25.076201947	511.0
25.102462512	481.0
25.128723077	506.0
25.154983642	459.0
25.181244207	489.0
25.207504772	475.0
25.233765337	430.0
25.260025902	464.0
25.286286467	489.0
25.312547032	451.0
25.338807597	458.0
25.365068162	546.0
25.391328727	560.0
25.417589292	434.0
25.443849857	485.0
25.470110422	470.0
25.496370987	503.0
25.522631552	508.0
25.548892117	474.0
25.575152682	450.0
25.601413247	456.0
25.627673812	452.0
25.653934377	434.0
25.680194942	500.0
25.706455507	456.0
25.732716072	490.0
25.758976637	476.0
25.785237202	471.0
25.811497767	553.0
25.837758332	462.0
25.864018897	495.0
25.890279462	484.0
25.916540027	455.0
25.942800592	447.0
25.969061157	505.0
25.995321722	449.0
26.021582287	447.0
26.047842852	522.0
26.074103417	500.0
26.100363982	491.0
26.126624547	498.0
26.152885112	502.0
26.179145677	509.0
26.205406242	484.0
26.231666807	460.0
26.257927372	493.0
26.284187937	435.0
26.310448502	499.0
26.336709067	511.0
26.362969632	504.0
26.389230197	487.0
26.415490762	580.0
26.441751327	513.0
26.468011892	529.0
26.494272457	562.0
26.520533022	529.0
26.546793587	594.0
26.573054152	581.0
26.599314717	524.0
26.625575282	540.0
26.651835847	563.0
26.678096412	579.0
26.704356977	589.0
26.730617542	561.0
26.756878107	590.0
26.783138672	575.0
26.809399237	561.0
26.835659802	584.0
26.861920367	636.0
26.888180932	667.0
26.914441497	686.0
26.940702062	750.0
26.966962627	775.0
26.993223192	789.0
27.019483757	817.0
27.045744322	950.0
27.072004887	1072.0
27.098265452	1264.0
27.124526017	1365.0
27.150786582	1617.0
27.177047147	1909.0
27.203307712	2293.0
27.229568277	2768.0
27.255828842	3273.0
27.282089407	3853.0
27.308349972	4129.0
27.334610537	4629.0
27.360871102	4686.0
27.387131667	4785.0
27.413392232	4373.0
27.439652797	3799.0
27.465913362	3326.0
27.492173927	2861.0
27.518434493	2364.0
27.544695058	1910.0
27.570955623	1606.0
27.597216188	1401.0
27.623476753	1162.0
27.649737318	963.0
27.675997883	913.0
27.702258448	869.0
27.728519013	697.0
27.754779578	769.0
27.781040143	665.0
27.807300708	646.0
27.833561273	648.0
27.859821838	638.0
27.886082403	551.0
27.912342968	543.0
27.938603533	594.0
27.964864098	590.0
27.991124663	539.0
28.017385228	574.0
28.043645793	525.0
28.069906358	473.0
28.096166923	489.0
28.122427488	504.0
28.148688053	456.0
28.174948618	469.0
28.201209183	503.0
28.227469748	495.0
28.253730313	417.0
28.279990878	443.0
28.306251443	438.0
28.332512008	433.0
28.358772573	411.0
28.385033138	444.0
28.411293703	467.0
28.437554268	456.0
28.463814833	420.0
28.490075398	465.0
28.516335963	403.0
28.542596528	405.0
28.568857093	422.0
28.595117658	434.0
28.621378223	450.0
28.647638788	398.0
28.673899353	398.0
28.700159918	441.0
28.726420483	421.0
28.752681048	436.0
28.778941613	439.0
28.805202178	423.0
28.831462743	397.0
28.857723308	455.0
28.883983873	426.0
28.910244438	404.0
28.936505003	418.0
28.962765568	392.0
28.989026133	433.0
29.015286698	480.0
29.041547263	402.0
29.067807828	408.0
29.094068393	408.0
29.120328958	405.0
29.146589523	402.0
29.172850088	407.0
29.199110653	380.0
29.225371218	404.0
29.251631783	421.0
29.277892348	389.0
29.304152913	375.0
29.330413478	434.0
29.356674043	430.0
29.382934608	396.0
29.409195173	376.0
29.435455738	399.0
29.461716303	410.0
29.487976868	443.0
29.514237433	405.0
29.540497998	406.0
29.566758563	420.0
29.593019128	414.0
29.619279693	460.0
29.645540258	394.0
29.671800823	381.0
29.698061388	415.0
29.724321953	396.0
29.750582518	389.0
29.776843083	348.0
29.803103648	407.0
29.829364213	375.0
29.855624778	397.0
29.881885343	366.0
29.908145908	404.0
29.934406473	372.0
29.960667038	382.0
29.986927603	383.0
30.013188168	361.0
30.039448733	375.0
30.065709298	402.0
30.091969863	392.0
30.118230428	389.0
30.144490993	417.0
30.170751558	361.0
30.197012123	342.0
30.223272688	396.0
30.249533253	419.0
30.275793818	367.0
30.302054383	385.0
30.328314948	357.0
30.354575513	340.0
30.380836078	414.0
30.407096643	358.0
30.433357208	362.0
30.459617773	372.0
30.485878338	336.0
30.512138904	338.0
30.538399469	393.0
30.564660034	331.0
30.590920599	340.0
30.617181164	357.0
30.643441729	360.0
30.669702294	354.0
30.695962859	409.0
30.722223424	357.0
30.748483989	342.0
30.774744554	349.0
30.801005119	345.0
30.827265684	322.0
30.853526249	350.0
30.879786814	346.0
30.906047379	337.0
30.932307944	347.0
30.958568509	373.0
30.984829074	321.0
31.011089639	375.0
31.037350204	338.0
31.063610769	363.0
31.089871334	368.0
31.116131899	364.0
31.142392464	340.0
31.168653029	334.0
31.194913594	331.0
31.221174159	357.0
31.247434724	343.0
31.273695289	328.0
31.299955854	385.0
31.326216419	323.0
31.352476984	344.0
31.378737549	330.0
31.404998114	332.0
31.431258679	345.0
31.457519244	355.0
31.483779809	342.0
31.510040374	342.0
31.536300939	345.0
31.562561504	337.0
31.588822069	338.0
31.615082634	333.0
31.641343199	323.0
31.667603764	355.0
31.693864329	330.0
31.720124894	313.0
31.746385459	351.0
31.772646024	404.0
31.798906589	316.0
31.825167154	360.0
31.851427719	321.0
31.877688284	303.0
31.903948849	367.0
31.930209414	360.0
31.956469979	362.0
31.982730544	363.0
32.008991109	317.0
32.035251674	351.0
32.061512239	390.0
32.087772804	317.0
32.114033369	319.0
32.140293934	321.0
32.166554499	327.0
32.192815064	331.0
32.219075629	316.0
32.245336194	320.0
32.271596759	327.0
32.297857324	348.0
32.324117889	325.0
32.350378454	348.0
32.376639019	347.0
32.402899584	342.0
32.429160149	324.0
32.455420714	317.0
32.481681279	289.0
32.507941844	313.0
32.534202409	318.0
32.560462974	352.0
32.586723539	296.0
32.612984104	333.0
32.639244669	348.0
32.665505234	332.0
32.691765799	289.0
32.718026364	315.0
32.744286929	298.0
32.770547494	313.0
32.796808059	344.0
32.823068624	344.0
32.849329189	308.0
32.875589754	324.0
32.901850319	301.0
32.928110884	311.0
32.954371449	347.0
32.980632014	350.0
33.006892579	278.0
33.033153144	290.0
33.059413709	322.0
33.085674274	357.0
33.111934839	329.0
33.138195404	350.0
33.164455969	299.0
33.190716534	325.0
33.216977099	294.0
33.243237664	302.0
33.269498229	325.0
33.295758794	296.0
33.322019359	308.0
33.348279924	285.0
33.374540489	306.0
33.400801054	302.0
33.427061619	312.0
33.453322184	308.0
33.479582749	287.0
33.505843315	306.0
33.532103880	273.0
33.558364445	314.0
33.584625010	315.0
33.610885575	284.0
33.637146140	299.0
33.663406705	303.0
33.689667270	286.0
33.715927835	284.0
33.742188400	306.0
33.768448965	301.0
33.794709530	289.0
33.820970095	285.0
33.847230660	278.0
33.873491225	335.0
33.899751790	293.0
33.926012355	298.0
33.952272920	349.0
33.978533485	283.0
34.004794050	326.0
34.031054615	277.0
34.057315180	306.0
34.083575745	310.0
34.109836310	328.0
34.136096875	290.0
34.162357440	292.0
34.188618005	331.0
34.214878570	314.0
34.241139135	243.0
34.267399700	277.0
34.293660265	335.0
34.319920830	315.0
34.346181395	283.0
34.372441960	312.0
34.398702525	311.0
34.424963090	307.0
34.451223655	312.0
34.477484220	302.0
34.503744785	307.0
34.530005350	281.0
34.556265915	329.0
34.582526480	319.0
34.608787045	301.0
34.635047610	343.0
34.661308175	294.0
34.687568740	284.0
34.713829305	338.0
34.740089870	276.0
34.766350435	342.0
34.792611000	292.0
34.818871565	309.0
34.845132130	306.0
34.871392695	304.0
34.897653260	321.0
34.923913825	312.0
34.950174390	332.0
34.976434955	286.0
35.002695520	321.0
35.028956085	320.0
35.055216650	312.0
35.081477215	313.0
35.107737780	328.0
35.133998345	348.0
35.160258910	343.0
35.186519475	290.0
35.212780040	318.0
35.239040605	356.0
35.265301170	319.0
35.291561735	319.0
35.317822300	353.0
35.344082865	321.0
35.370343430	373.0
35.396603995	353.0
35.422864560	328.0
35.449125125	353.0
35.475385690	375.0
35.501646255	404.0
35.527906820	382.0
35.554167385	367.0
35.580427950	371.0
35.606688515	399.0
35.632949080	455.0
35.659209645	457.0
35.685470210	504.0
35.711730775	585.0
35.737991340	568.0
35.764251905	692.0
35.790512470	746.0
35.816773035	828.0
35.843033600	1037.0
35.869294165	1268.0
35.895554730	1368.0
35.921815295	1610.0
35.948075860	1896.0
35.974336425	2182.0
36.000596990	2270.0
36.026857555	2233.0
36.053118120	2138.0
36.079378685	1974.0
36.105639250	1652.0
36.131899815	1453.0
36.158160380	1227.0
36.184420945	1023.0
36.210681510	855.0
36.236942075	721.0
36.263202640	614.0
36.289463205	533.0
36.315723770	519.0
36.341984335	445.0
36.368244900	409.0
36.394505465	357.0
36.420766030	370.0
36.447026595	372.0
36.473287160	371.0
36.499547725	336.0
36.525808291	301.0
36.552068856	305.0
36.578329421	309.0
36.604589986	319.0
36.630850551	297.0
36.657111116	327.0
36.683371681	321.0
36.709632246	314.0
36.735892811	330.0
36.762153376	262.0
36.788413941	327.0
36.814674506	292.0
36.840935071	299.0
36.867195636	291.0
36.893456201	267.0
36.919716766	273.0
36.945977331	269.0
36.972237896	298.0
36.998498461	289.0
37.024759026	258.0
37.051019591	279.0
37.077280156	244.0
37.103540721	267.0
37.129801286	264.0
37.156061851	258.0
37.182322416	300.0
37.208582981	260.0
37.234843546	250.0
37.261104111	219.0
37.287364676	248.0
37.313625241	259.0
37.339885806	267.0
37.366146371	300.0
37.392406936	309.0
37.418667501	264.0
37.444928066	271.0
37.471188631	294.0
37.497449196	227.0
37.523709761	236.0
37.549970326	278.0
37.576230891	233.0
37.602491456	242.0
37.628752021	247.0
37.655012586	270.0
37.681273151	273.0
37.707533716	265.0
37.733794281	267.0
37.760054846	254.0
37.786315411	218.0
37.812575976	253.0
37.838836541	279.0
37.865097106	274.0
37.891357671	248.0
37.917618236	283.0
37.943878801	247.0
37.970139366	286.0
37.996399931	264.0
38.022660496	265.0
38.048921061	275.0
38.075181626	257.0
38.101442191	273.0
38.127702756	238.0
38.153963321	251.0
38.180223886	248.0
38.206484451	253.0
38.232745016	241.0
38.259005581	214.0
38.285266146	225.0
38.311526711	253.0
38.337787276	264.0
38.364047841	232.0
38.390308406	252.0
38.416568971	229.0
38.442829536	275.0
38.469090101	261.0
38.495350666	267.0
38.521611231	276.0
38.547871796	271.0
38.574132361	240.0
38.600392926	268.0
38.626653491	222.0
38.652914056	247.0
38.679174621	275.0
38.705435186	269.0
38.731695751	269.0
38.757956316	274.0
38.784216881	298.0
38.810477446	265.0
38.836738011	298.0
38.862998576	280.0
38.889259141	312.0
38.915519706	328.0
38.941780271	332.0
38.968040836	363.0
38.994301401	434.0
39.020561966	365.0
39.046822531	481.0
39.073083096	473.0
39.099343661	472.0
39.125604226	484.0
39.151864791	486.0
39.178125356	427.0
39.204385921	436.0
39.230646486	385.0
39.256907051	357.0
39.283167616	329.0
39.309428181	337.0
39.335688746	302.0
39.361949311	308.0
39.388209876	273.0
39.414470441	237.0
39.440731006	287.0
39.466991571	271.0
39.493252136	241.0
39.519512702	251.0
39.545773267	228.0
39.572033832	223.0
39.598294397	209.0
39.624554962	247.0
39.650815527	240.0
39.677076092	233.0
39.703336657	270.0
39.729597222	225.0
39.755857787	250.0
39.782118352	246.0
39.808378917	257.0
39.834639482	257.0
39.860900047	235.0
39.887160612	236.0
39.913421177	245.0
39.939681742	238.0
39.965942307	253.0
39.992202872	220.0
40.018463437	234.0
40.044724002	229.0
40.070984567	280.0
40.097245132	236.0
40.123505697	243.0
40.149766262	250.0
40.176026827	284.0
40.202287392	258.0
40.228547957	240.0
40.254808522	225.0
40.281069087	255.0
40.307329652	230.0
40.333590217	262.0
40.359850782	252.0
40.386111347	242.0
40.412371912	242.0
40.438632477	225.0
40.464893042	242.0
40.491153607	243.0
40.517414172	227.0
40.543674737	251.0
40.569935302	259.0
40.596195867	285.0
40.622456432	286.0
40.648716997	305.0
40.674977562	282.0
40.701238127	260.0
40.727498692	277.0
40.753759257	293.0
40.780019822	277.0
40.806280387	274.0
40.832540952	322.0
40.858801517	312.0
40.885062082	351.0
40.911322647	394.0
40.937583212	401.0
40.963843777	454.0
40.990104342	495.0
41.016364907	641.0
41.042625472	695.0
41.068886037	860.0
41.095146602	999.0
41.121407167	1144.0
41.147667732	1153.0
41.173928297	1246.0
41.200188862	1227.0
41.226449427	1140.0
41.252709992	1066.0
41.278970557	947.0
41.305231122	798.0
41.331491687	671.0
41.357752252	570.0
41.384012817	551.0
41.410273382	404.0
41.436533947	375.0
41.462794512	316.0
41.489055077	285.0
41.515315642	295.0
41.541576207	306.0
41.567836772	289.0
41.594097337	258.0
41.620357902	235.0
41.646618467	260.0
41.672879032	263.0
41.699139597	260.0
41.725400162	230.0
41.751660727	229.0
41.777921292	225.0
41.804181857	241.0
41.830442422	255.0
41.856702987	227.0
41.882963552	237.0
41.909224117	242.0
41.935484682	228.0
41.961745247	258.0
41.988005812	230.0
42.014266377	211.0
42.040526942	221.0
42.066787507	238.0
42.093048072	241.0
42.119308637	215.0
42.145569202	248.0
42.171829767	211.0
42.198090332	238.0
42.224350897	218.0
42.250611462	244.0
42.276872027	235.0
42.303132592	209.0
42.329393157	219.0
42.355653722	233.0
42.381914287	238.0
42.408174852	225.0
42.434435417	227.0
42.460695982	210.0
42.486956547	215.0
42.513217113	230.0
42.539477678	234.0
42.565738243	229.0
42.591998808	216.0
42.618259373	213.0
42.644519938	196.0
42.670780503	214.0
42.697041068	210.0
42.723301633	200.0
42.749562198	216.0
42.775822763	199.0
42.802083328	238.0
42.828343893	229.0
42.854604458	221.0
42.880865023	198.0
42.907125588	232.0
42.933386153	216.0
42.959646718	208.0
42.985907283	211.0
43.012167848	218.0
43.038428413	220.0
43.064688978	209.0
43.090949543	173.0
43.117210108	199.0
43.143470673	201.0
43.169731238	234.0
43.195991803	232.0
43.222252368	280.0
43.248512933	206.0
43.274773498	211.0
43.301034063	224.0
43.327294628	218.0
43.353555193	189.0
43.379815758	247.0
43.406076323	222.0
43.432336888	203.0
43.458597453	228.0
43.484858018	243.0
43.511118583	193.0
43.537379148	221.0
43.563639713	253.0
43.589900278	225.0
43.616160843	253.0
43.642421408	233.0
43.668681973	260.0
43.694942538	282.0
43.721203103	314.0
43.747463668	276.0
43.773724233	325.0
43.799984798	373.0
43.826245363	355.0
43.852505928	382.0
43.878766493	467.0
43.905027058	485.0
43.931287623	528.0
43.957548188	552.0
43.983808753	536.0
44.010069318	497.0
44.036329883	511.0
44.062590448	442.0
44.088851013	400.0
44.115111578	375.0
44.141372143	343.0
44.167632708	334.0
44.193893273	302.0
44.220153838	276.0
44.246414403	273.0
44.272674968	263.0
44.298935533	226.0
44.325196098	227.0
44.351456663	218.0
44.377717228	207.0
44.403977793	241.0
44.430238358	230.0
44.456498923	228.0
44.482759488	237.0
44.509020053	203.0
44.535280618	218.0
44.561541183	224.0
44.587801748	235.0
44.614062313	238.0
44.640322878	250.0
44.666583443	195.0
44.692844008	207.0
44.719104573	210.0
44.745365138	195.0
44.771625703	188.0
44.797886268	178.0
44.824146833	190.0
44.850407398	187.0
44.876667963	194.0
44.902928528	206.0
44.929189093	198.0
44.955449658	220.0
44.981710223	171.0
45.007970788	179.0
45.034231353	202.0
45.060491918	208.0
45.086752483	203.0
45.113013048	188.0
45.139273613	213.0
45.165534178	213.0
45.191794743	161.0
45.218055308	185.0
45.244315873	212.0
45.270576438	175.0
45.296837003	211.0
45.323097568	196.0
45.349358133	185.0
45.375618698	198.0
45.401879263	205.0
45.428139828	191.0
45.454400393	173.0
45.480660958	193.0
45.506921524	189.0
45.533182089	204.0
45.559442654	188.0
45.585703219	174.0
45.611963784	212.0
45.638224349	175.0
45.664484914	205.0
45.690745479	168.0
45.717006044	184.0
45.743266609	183.0
45.769527174	214.0
45.795787739	183.0
45.822048304	205.0
45.848308869	210.0
45.874569434	213.0
45.900829999	201.0
45.927090564	204.0
45.953351129	163.0
45.979611694	200.0
46.005872259	192.0
46.032132824	177.0
46.058393389	193.0
46.084653954	183.0
46.110914519	177.0
46.137175084	180.0
46.163435649	194.0
46.189696214	167.0
46.215956779	178.0
46.242217344	169.0
46.268477909	176.0
46.294738474	177.0
46.320999039	175.0
46.347259604	188.0
46.373520169	194.0
46.399780734	193.0
46.426041299	191.0
46.452301864	202.0
46.478562429	211.0
46.504822994	170.0
46.531083559	189.0
46.557344124	199.0
46.583604689	210.0
46.609865254	157.0
46.636125819	188.0
46.662386384	167.0
46.688646949	156.0
46.714907514	162.0
46.741168079	168.0
46.767428644	183.0
46.793689209	208.0
46.819949774	186.0
46.846210339	181.0
46.872470904	192.0
46.898731469	178.0
46.924992034	183.0
46.951252599	188.0
46.977513164	158.0
47.003773729	181.0
47.030034294	160.0
47.056294859	168.0
47.082555424	168.0
47.108815989	178.0
47.135076554	180.0
47.161337119	179.0
47.187597684	194.0
47.213858249	178.0
47.240118814	176.0
47.266379379	166.0
47.292639944	173.0
47.318900509	196.0
47.345161074	191.0
47.371421639	161.0
47.397682204	172.0
47.423942769	172.0
47.450203334	182.0
47.476463899	187.0
47.502724464	166.0
47.528985029	168.0
47.555245594	176.0
47.581506159	194.0
47.607766724	152.0
47.634027289	185.0
47.660287854	156.0
47.686548419	183.0
47.712808984	157.0
47.739069549	143.0
47.765330114	174.0
47.791590679	184.0
47.817851244	190.0
47.844111809	163.0
47.870372374	164.0
47.896632939	178.0
47.922893504	194.0
47.949154069	164.0
47.975414634	212.0
48.001675199	195.0
48.027935764	199.0
48.054196329	156.0
48.080456894	158.0
48.106717459	183.0
48.132978024	177.0
48.159238589	168.0
48.185499154	178.0
48.211759719	192.0
48.238020284	182.0
48.264280849	180.0
48.290541414	175.0
48.316801979	181.0
48.343062544	183.0
48.369323109	188.0
48.395583674	172.0
48.421844239	177.0
48.448104804	168.0
48.474365369	185.0
48.500625935	201.0
48.526886500	188.0
48.553147065	185.0
48.579407630	168.0
48.605668195	174.0
48.631928760	181.0
48.658189325	193.0
48.684449890	161.0
48.710710455	169.0
48.736971020	172.0
48.763231585	183.0
48.789492150	157.0
48.815752715	156.0
48.842013280	161.0
48.868273845	174.0
48.894534410	194.0
48.920794975	168.0
48.947055540	164.0
48.973316105	151.0
48.999576670	175.0
49.025837235	165.0
49.052097800	181.0
49.078358365	188.0
49.104618930	173.0
49.130879495	155.0
49.157140060	163.0
49.183400625	206.0
49.209661190	154.0
49.235921755	151.0
49.262182320	156.0
49.288442885	127.0
49.314703450	139.0
49.340964015	168.0
49.367224580	159.0
49.393485145	160.0
49.419745710	181.0
49.446006275	172.0
49.472266840	164.0
49.498527405	132.0
49.524787970	160.0
49.551048535	184.0
49.577309100	193.0
49.603569665	173.0
49.629830230	182.0
49.656090795	159.0
49.682351360	161.0
49.708611925	135.0
49.734872490	160.0
49.761133055	177.0
49.787393620	161.0
49.813654185	174.0
49.839914750	152.0
49.866175315	151.0
49.892435880	168.0
49.918696445	155.0
49.944957010	184.0
49.971217575	162.0
49.997478140	163.0
50.023738705	172.0
50.049999270	159.0
50.076259835	159.0
50.102520400	154.0
50.128780965	161.0
50.155041530	147.0
50.181302095	178.0
50.207562660	145.0
50.233823225	182.0
50.260083790	194.0
50.286344355	173.0
50.312604920	178.0
50.338865485	178.0
50.365126050	203.0
50.391386615	189.0
50.417647180	169.0
50.443907745	183.0
50.470168310	158.0
50.496428875	160.0
50.522689440	182.0
50.548950005	154.0
50.575210570	177.0
50.601471135	167.0
50.627731700	146.0
50.653992265	142.0
50.680252830	151.0
50.706513395	182.0
50.732773960	162.0
50.759034525	164.0
50.785295090	133.0
50.811555655	174.0
50.837816220	177.0
50.864076785	161.0
50.890337350	137.0
50.916597915	162.0
50.942858480	156.0
50.969119045	170.0
50.995379610	170.0
51.021640175	183.0
51.047900740	179.0
51.074161305	167.0
51.100421870	172.0
51.126682435	149.0
51.152943000	171.0
51.179203565	142.0
51.205464130	166.0
51.231724695	190.0
51.257985260	173.0
51.284245825	151.0
51.310506390	136.0
51.336766955	166.0
51.363027520	167.0
51.389288085	156.0
51.415548650	151.0
51.441809215	159.0
51.468069780	157.0
51.494330345	150.0
51.520590911	161.0
51.546851476	150.0
51.573112041	156.0
51.599372606	148.0
51.625633171	159.0
51.651893736	185.0
51.678154301	166.0
51.704414866	177.0
51.730675431	180.0
51.756935996	167.0
51.783196561	198.0
51.809457126	183.0
51.835717691	149.0
51.861978256	178.0
51.888238821	158.0
51.914499386	143.0
51.940759951	162.0
51.967020516	177.0
51.993281081	145.0
52.019541646	164.0
52.045802211	147.0
52.072062776	179.0
52.098323341	176.0
52.124583906	164.0
52.150844471	190.0
52.177105036	169.0
52.203365601	164.0
52.229626166	163.0
52.255886731	162.0
52.282147296	183.0
52.308407861	170.0
52.334668426	171.0
52.360928991	147.0
52.387189556	160.0
52.413450121	161.0
52.439710686	177.0
52.465971251	182.0
52.492231816	198.0
52.518492381	183.0
52.544752946	202.0
52.571013511	166.0
52.597274076	172.0
52.623534641	165.0
52.649795206	171.0
52.676055771	160.0
52.702316336	196.0
52.728576901	151.0
52.754837466	193.0
52.781098031	168.0
52.807358596	199.0
52.833619161	143.0
52.859879726	198.0
52.886140291	195.0
52.912400856	186.0
52.938661421	161.0
52.964921986	167.0
52.991182551	201.0
53.017443116	198.0
53.043703681	178.0
53.069964246	177.0
53.096224811	164.0
53.122485376	190.0
53.148745941	170.0
53.175006506	177.0
53.201267071	170.0
53.227527636	207.0
53.253788201	190.0
53.280048766	187.0
53.306309331	186.0
53.332569896	192.0
53.358830461	206.0
53.385091026	171.0
53.411351591	195.0
53.437612156	209.0
53.463872721	191.0
53.490133286	200.0
53.516393851	216.0
53.542654416	217.0
53.568914981	215.0
53.595175546	217.0
53.621436111	246.0
53.647696676	249.0
53.673957241	230.0
53.700217806	254.0
53.726478371	275.0
53.752738936	288.0
53.778999501	306.0
53.805260066	310.0
53.831520631	323.0
53.857781196	357.0
53.884041761	399.0
53.910302326	412.0
53.936562891	462.0
53.962823456	555.0
53.989084021	630.0
54.015344586	720.0
54.041605151	809.0
54.067865716	938.0
54.094126281	1130.0
54.120386846	1428.0
54.146647411	1658.0
54.172907976	1911.0
54.199168541	2110.0
54.225429106	2236.0
54.251689671	2343.0
54.277950236	2308.0
54.304210801	2374.0
54.330471366	2215.0
54.356731931	2098.0
54.382992496	1834.0
54.409253061	1631.0
54.435513626	1499.0
54.461774191	1280.0
54.488034756	1034.0
54.514295322	873.0
54.540555887	721.0
54.566816452	630.0
54.593077017	544.0
54.619337582	472.0
54.645598147	374.0
54.671858712	362.0
54.698119277	349.0
54.724379842	312.0
54.750640407	340.0
54.776900972	292.0
54.803161537	284.0
54.829422102	246.0
54.855682667	274.0
54.881943232	265.0
54.908203797	220.0
54.934464362	242.0
54.960724927	234.0
54.986985492	202.0
55.013246057	211.0
55.039506622	244.0
55.065767187	187.0
55.092027752	224.0
55.118288317	193.0
55.144548882	186.0
55.170809447	192.0
55.197070012	186.0
55.223330577	165.0
55.249591142	181.0
55.275851707	193.0
55.302112272	172.0
55.328372837	174.0
55.354633402	176.0
55.380893967	172.0
55.407154532	183.0
55.433415097	195.0
55.459675662	174.0
55.485936227	170.0
55.512196792	156.0
55.538457357	173.0
55.564717922	167.0
55.590978487	191.0
55.617239052	187.0
55.643499617	185.0
55.669760182	172.0
55.696020747	203.0
55.722281312	163.0
55.748541877	181.0
55.774802442	190.0
55.801063007	165.0
55.827323572	200.0
55.853584137	185.0
55.879844702	213.0
55.906105267	178.0
55.932365832	171.0
55.958626397	174.0
55.984886962	182.0
56.011147527	188.0
56.037408092	192.0
56.063668657	234.0
56.089929222	205.0
56.116189787	218.0
56.142450352	201.0
56.168710917	229.0
56.194971482	186.0
56.221232047	250.0
56.247492612	270.0
56.273753177	312.0
56.300013742	308.0
56.326274307	339.0
56.352534872	404.0
56.378795437	449.0
56.405056002	516.0
56.431316567	558.0
56.457577132	654.0
56.483837697	727.0
56.510098262	761.0
56.536358827	809.0
56.562619392	831.0
56.588879957	758.0
56.615140522	824.0
56.641401087	750.0
56.667661652	706.0
56.693922217	625.0
56.720182782	584.0
56.746443347	521.0
56.772703912	435.0
56.798964477	378.0
56.825225042	369.0
[truncated: 882 more rows]
