# Supplementary material for: Adsorption of thallium(I) on rutile nano-titanium dioxide and environmental implications
Source: PeerJ. 2019 May 16;7:e6820. doi: 10.7717/peerj.6820 (PMC6526007; doi:10.7717/peerj.6820)
Supplement: Supplemental Information 1 [file peerj-07-6820-s001.zip › Supplemental Files/xrd/2017-05-04-40/σÉ╕ΘÖäσÉÄ3.csv]

[Measurement conditions]
Sample identification
Comment - 1	Configuration=Configuration1, Owner=User-1, Creation date=6/18/2012 2:16:37 PM
Comment - 2	Goniometer=PW3050/60 (Theta/Theta); Minimum step size 2Theta:0.001; Minimum step size Omega:0.001
Comment - 3	Sample stage=PW3071/xx Bracket
Comment - 4	Diffractometer system=XPERT-PRO
Comment - 5	Measurement program=normal-2013-1-22, Owner=User-1, Creation date=1/22/2013 3:56:15 PM
Anode material	Cu
K-Alpha1 wavelength	1.5405980
K-Alpha2 wavelength	1.5444260
Ratio K-Alpha2/K-Alpha1	0.500
Divergence slit	Fixed	0.76mm
Monochromator used	NO
Generator voltage	40
Tube current	40
File date and time	05/May/2017 16:45
Unit cell
h k l	0 0 0
Scan axis	Gonio
Scan range	4.999999997	80.000173663
Scan step size	0.0262606
No. of points	2856
Scan type	CONTINUOUS
Time per step	29.070
[Scan points]
Angle	Intensity
5.013130280	1871.0
5.039390845	1896.0
5.065651410	1794.0
5.091911975	1813.0
5.118172540	1762.0
5.144433105	1806.0
5.170693670	1705.0
5.196954235	1887.0
5.223214800	1735.0
5.249475365	1701.0
5.275735930	1780.0
5.301996495	1790.0
5.328257060	1719.0
5.354517625	1849.0
5.380778190	1789.0
5.407038755	1718.0
5.433299320	1725.0
5.459559885	1736.0
5.485820450	1761.0
5.512081015	1836.0
5.538341580	1750.0
5.564602145	1741.0
5.590862710	1818.0
5.617123275	1800.0
5.643383840	1767.0
5.669644405	1784.0
5.695904970	1721.0
5.722165535	1770.0
5.748426100	1760.0
5.774686665	1757.0
5.800947230	1693.0
5.827207795	1711.0
5.853468360	1684.0
5.879728925	1684.0
5.905989490	1752.0
5.932250055	1764.0
5.958510620	1740.0
5.984771185	1742.0
6.011031750	1691.0
6.037292315	1865.0
6.063552880	1770.0
6.089813445	1749.0
6.116074010	1711.0
6.142334575	1740.0
6.168595140	1745.0
6.194855705	1718.0
6.221116270	1765.0
6.247376835	1693.0
6.273637400	1747.0
6.299897965	1677.0
6.326158530	1758.0
6.352419095	1694.0
6.378679660	1743.0
6.404940225	1738.0
6.431200790	1684.0
6.457461355	1750.0
6.483721920	1699.0
6.509982485	1668.0
6.536243051	1665.0
6.562503616	1788.0
6.588764181	1734.0
6.615024746	1648.0
6.641285311	1696.0
6.667545876	1656.0
6.693806441	1700.0
6.720067006	1736.0
6.746327571	1703.0
6.772588136	1787.0
6.798848701	1744.0
6.825109266	1713.0
6.851369831	1692.0
6.877630396	1791.0
6.903890961	1683.0
6.930151526	1722.0
6.956412091	1716.0
6.982672656	1721.0
7.008933221	1611.0
7.035193786	1757.0
7.061454351	1721.0
7.087714916	1668.0
7.113975481	1793.0
7.140236046	1651.0
7.166496611	1758.0
7.192757176	1652.0
7.219017741	1666.0
7.245278306	1617.0
7.271538871	1601.0
7.297799436	1797.0
7.324060001	1712.0
7.350320566	1694.0
7.376581131	1720.0
7.402841696	1653.0
7.429102261	1642.0
7.455362826	1685.0
7.481623391	1697.0
7.507883956	1683.0
7.534144521	1661.0
7.560405086	1683.0
7.586665651	1634.0
7.612926216	1685.0
7.639186781	1672.0
7.665447346	1646.0
7.691707911	1685.0
7.717968476	1661.0
7.744229041	1689.0
7.770489606	1641.0
7.796750171	1692.0
7.823010736	1655.0
7.849271301	1710.0
7.875531866	1600.0
7.901792431	1666.0
7.928052996	1703.0
7.954313561	1611.0
7.980574126	1575.0
8.006834691	1667.0
8.033095256	1669.0
8.059355821	1647.0
8.085616386	1664.0
8.111876951	1573.0
8.138137516	1595.0
8.164398081	1618.0
8.190658646	1603.0
8.216919211	1585.0
8.243179776	1576.0
8.269440341	1644.0
8.295700906	1655.0
8.321961471	1648.0
8.348222036	1531.0
8.374482601	1577.0
8.400743166	1602.0
8.427003731	1625.0
8.453264296	1542.0
8.479524861	1603.0
8.505785426	1571.0
8.532045991	1616.0
8.558306556	1509.0
8.584567121	1657.0
8.610827686	1582.0
8.637088251	1602.0
8.663348816	1561.0
8.689609381	1556.0
8.715869946	1583.0
8.742130511	1552.0
8.768391076	1582.0
8.794651641	1577.0
8.820912206	1577.0
8.847172771	1544.0
8.873433336	1468.0
8.899693901	1528.0
8.925954466	1570.0
8.952215031	1535.0
8.978475596	1535.0
9.004736161	1541.0
9.030996726	1538.0
9.057257291	1468.0
9.083517856	1460.0
9.109778421	1506.0
9.136038986	1545.0
9.162299551	1559.0
9.188560116	1527.0
9.214820681	1488.0
9.241081246	1490.0
9.267341811	1468.0
9.293602376	1464.0
9.319862941	1470.0
9.346123506	1472.0
9.372384071	1540.0
9.398644636	1490.0
9.424905201	1471.0
9.451165766	1395.0
9.477426331	1416.0
9.503686896	1462.0
9.529947462	1543.0
9.556208027	1414.0
9.582468592	1425.0
9.608729157	1427.0
9.634989722	1417.0
9.661250287	1429.0
9.687510852	1383.0
9.713771417	1377.0
9.740031982	1299.0
9.766292547	1358.0
9.792553112	1478.0
9.818813677	1445.0
9.845074242	1419.0
9.871334807	1360.0
9.897595372	1374.0
9.923855937	1288.0
9.950116502	1343.0
9.976377067	1299.0
10.002637632	1366.0
10.028898197	1418.0
10.055158762	1446.0
10.081419327	1396.0
10.107679892	1331.0
10.133940457	1300.0
10.160201022	1372.0
10.186461587	1316.0
10.212722152	1278.0
10.238982717	1324.0
10.265243282	1380.0
10.291503847	1291.0
10.317764412	1340.0
10.344024977	1301.0
10.370285542	1233.0
10.396546107	1325.0
10.422806672	1325.0
10.449067237	1277.0
10.475327802	1305.0
10.501588367	1283.0
10.527848932	1256.0
10.554109497	1313.0
10.580370062	1257.0
10.606630627	1259.0
10.632891192	1262.0
10.659151757	1289.0
10.685412322	1242.0
10.711672887	1255.0
10.737933452	1197.0
10.764194017	1250.0
10.790454582	1284.0
10.816715147	1297.0
10.842975712	1218.0
10.869236277	1270.0
10.895496842	1289.0
10.921757407	1244.0
10.948017972	1247.0
10.974278537	1292.0
11.000539102	1277.0
11.026799667	1237.0
11.053060232	1162.0
11.079320797	1290.0
11.105581362	1221.0
11.131841927	1204.0
11.158102492	1236.0
11.184363057	1196.0
11.210623622	1201.0
11.236884187	1210.0
11.263144752	1266.0
11.289405317	1228.0
11.315665882	1223.0
11.341926447	1208.0
11.368187012	1186.0
11.394447577	1162.0
11.420708142	1139.0
11.446968707	1207.0
11.473229272	1234.0
11.499489837	1246.0
11.525750402	1153.0
11.552010967	1299.0
11.578271532	1148.0
11.604532097	1136.0
11.630792662	1122.0
11.657053227	1083.0
11.683313792	1064.0
11.709574357	1108.0
11.735834922	1131.0
11.762095487	1107.0
11.788356052	1159.0
11.814616617	1147.0
11.840877182	1103.0
11.867137747	1080.0
11.893398312	1096.0
11.919658877	1141.0
11.945919442	1175.0
11.972180007	1176.0
11.998440572	1133.0
12.024701137	1193.0
12.050961702	1137.0
12.077222267	1058.0
12.103482832	1114.0
12.129743397	1103.0
12.156003962	1075.0
12.182264527	1123.0
12.208525092	1130.0
12.234785657	1138.0
12.261046222	1081.0
12.287306787	1070.0
12.313567352	1110.0
12.339827917	1109.0
12.366088482	1126.0
12.392349047	1098.0
12.418609612	1059.0
12.444870177	1098.0
12.471130742	1044.0
12.497391307	1066.0
12.523651873	970.0
12.549912438	1107.0
12.576173003	1033.0
12.602433568	1024.0
12.628694133	1056.0
12.654954698	1066.0
12.681215263	1098.0
12.707475828	1065.0
12.733736393	1047.0
12.759996958	1053.0
12.786257523	1037.0
12.812518088	1039.0
12.838778653	1052.0
12.865039218	1071.0
12.891299783	1017.0
12.917560348	1056.0
12.943820913	987.0
12.970081478	964.0
12.996342043	1013.0
13.022602608	922.0
13.048863173	1005.0
13.075123738	1000.0
13.101384303	1060.0
13.127644868	987.0
13.153905433	935.0
13.180165998	1072.0
13.206426563	996.0
13.232687128	953.0
13.258947693	997.0
13.285208258	987.0
13.311468823	1020.0
13.337729388	960.0
13.363989953	1039.0
13.390250518	1022.0
13.416511083	968.0
13.442771648	1040.0
13.469032213	1006.0
13.495292778	1019.0
13.521553343	1038.0
13.547813908	951.0
13.574074473	1021.0
13.600335038	982.0
13.626595603	950.0
13.652856168	1025.0
13.679116733	1038.0
13.705377298	998.0
13.731637863	880.0
13.757898428	1009.0
13.784158993	976.0
13.810419558	1007.0
13.836680123	1024.0
13.862940688	940.0
13.889201253	1039.0
13.915461818	954.0
13.941722383	877.0
13.967982948	965.0
13.994243513	908.0
14.020504078	932.0
14.046764643	925.0
14.073025208	984.0
14.099285773	950.0
14.125546338	1072.0
14.151806903	966.0
14.178067468	849.0
14.204328033	933.0
14.230588598	1001.0
14.256849163	982.0
14.283109728	957.0
14.309370293	942.0
14.335630858	934.0
14.361891423	957.0
14.388151988	961.0
14.414412553	961.0
14.440673118	878.0
14.466933683	968.0
14.493194248	965.0
14.519454813	951.0
14.545715378	891.0
14.571975943	889.0
14.598236508	888.0
14.624497073	893.0
14.650757638	964.0
14.677018203	962.0
14.703278768	990.0
14.729539333	935.0
14.755799898	914.0
14.782060463	909.0
14.808321028	913.0
14.834581593	923.0
14.860842158	934.0
14.887102723	880.0
14.913363288	914.0
14.939623853	873.0
14.965884418	897.0
14.992144983	897.0
15.018405548	857.0
15.044666113	900.0
15.070926678	918.0
15.097187243	931.0
15.123447808	908.0
15.149708373	880.0
15.175968938	873.0
15.202229503	887.0
15.228490068	850.0
15.254750633	860.0
15.281011198	867.0
15.307271763	922.0
15.333532328	900.0
15.359792893	875.0
15.386053458	877.0
15.412314023	796.0
15.438574588	829.0
15.464835153	828.0
15.491095718	815.0
15.517356284	780.0
15.543616849	857.0
15.569877414	890.0
15.596137979	893.0
15.622398544	844.0
15.648659109	847.0
15.674919674	880.0
15.701180239	841.0
15.727440804	867.0
15.753701369	810.0
15.779961934	853.0
15.806222499	855.0
15.832483064	893.0
15.858743629	889.0
15.885004194	809.0
15.911264759	846.0
15.937525324	883.0
15.963785889	886.0
15.990046454	865.0
16.016307019	799.0
16.042567584	822.0
16.068828149	802.0
16.095088714	841.0
16.121349279	820.0
16.147609844	850.0
16.173870409	879.0
16.200130974	774.0
16.226391539	801.0
16.252652104	833.0
16.278912669	872.0
16.305173234	824.0
16.331433799	802.0
16.357694364	831.0
16.383954929	749.0
16.410215494	836.0
16.436476059	778.0
16.462736624	797.0
16.488997189	809.0
16.515257754	779.0
16.541518319	817.0
16.567778884	820.0
16.594039449	825.0
16.620300014	815.0
16.646560579	846.0
16.672821144	817.0
16.699081709	852.0
16.725342274	799.0
16.751602839	795.0
16.777863404	828.0
16.804123969	800.0
16.830384534	791.0
16.856645099	796.0
16.882905664	794.0
16.909166229	787.0
16.935426794	799.0
16.961687359	808.0
16.987947924	801.0
17.014208489	737.0
17.040469054	743.0
17.066729619	728.0
17.092990184	775.0
17.119250749	815.0
17.145511314	776.0
17.171771879	733.0
17.198032444	766.0
17.224293009	792.0
17.250553574	720.0
17.276814139	739.0
17.303074704	741.0
17.329335269	768.0
17.355595834	804.0
17.381856399	783.0
17.408116964	714.0
17.434377529	790.0
17.460638094	731.0
17.486898659	728.0
17.513159224	755.0
17.539419789	744.0
17.565680354	767.0
17.591940919	811.0
17.618201484	746.0
17.644462049	791.0
17.670722614	689.0
17.696983179	771.0
17.723243744	694.0
17.749504309	740.0
17.775764874	721.0
17.802025439	739.0
17.828286004	718.0
17.854546569	726.0
17.880807134	738.0
17.907067699	719.0
17.933328264	757.0
17.959588829	738.0
17.985849394	714.0
18.012109959	695.0
18.038370524	747.0
18.064631089	743.0
18.090891654	753.0
18.117152219	725.0
18.143412784	751.0
18.169673349	781.0
18.195933914	674.0
18.222194479	747.0
18.248455044	774.0
18.274715609	731.0
18.300976174	727.0
18.327236739	671.0
18.353497304	674.0
18.379757869	755.0
18.406018434	716.0
18.432278999	684.0
18.458539564	733.0
18.484800129	737.0
18.511060695	673.0
18.537321260	714.0
18.563581825	699.0
18.589842390	700.0
18.616102955	681.0
18.642363520	642.0
18.668624085	708.0
18.694884650	732.0
18.721145215	700.0
18.747405780	762.0
18.773666345	689.0
18.799926910	653.0
18.826187475	719.0
18.852448040	681.0
18.878708605	663.0
18.904969170	693.0
18.931229735	653.0
18.957490300	647.0
18.983750865	659.0
19.010011430	720.0
19.036271995	691.0
19.062532560	666.0
19.088793125	676.0
19.115053690	706.0
19.141314255	719.0
19.167574820	675.0
19.193835385	717.0
19.220095950	688.0
19.246356515	691.0
19.272617080	701.0
19.298877645	713.0
19.325138210	673.0
19.351398775	643.0
19.377659340	689.0
19.403919905	646.0
19.430180470	604.0
19.456441035	673.0
19.482701600	673.0
19.508962165	635.0
19.535222730	618.0
19.561483295	641.0
19.587743860	717.0
19.614004425	646.0
19.640264990	624.0
19.666525555	614.0
19.692786120	624.0
19.719046685	652.0
19.745307250	641.0
19.771567815	636.0
19.797828380	633.0
19.824088945	604.0
19.850349510	667.0
19.876610075	637.0
19.902870640	674.0
19.929131205	628.0
19.955391770	655.0
19.981652335	642.0
20.007912900	664.0
20.034173465	635.0
20.060434030	649.0
20.086694595	627.0
20.112955160	676.0
20.139215725	629.0
20.165476290	647.0
20.191736855	644.0
20.217997420	582.0
20.244257985	677.0
20.270518550	639.0
20.296779115	650.0
20.323039680	599.0
20.349300245	610.0
20.375560810	601.0
20.401821375	604.0
20.428081940	618.0
20.454342505	638.0
20.480603070	626.0
20.506863635	658.0
20.533124200	626.0
20.559384765	622.0
20.585645330	570.0
20.611905895	628.0
20.638166460	635.0
20.664427025	639.0
20.690687590	585.0
20.716948155	586.0
20.743208720	693.0
20.769469285	608.0
20.795729850	610.0
20.821990415	592.0
20.848250980	640.0
20.874511545	573.0
20.900772110	553.0
20.927032675	606.0
20.953293240	608.0
20.979553805	582.0
21.005814370	612.0
21.032074935	612.0
21.058335500	613.0
21.084596065	622.0
21.110856630	584.0
21.137117195	614.0
21.163377760	586.0
21.189638325	559.0
21.215898890	609.0
21.242159455	612.0
21.268420020	591.0
21.294680585	567.0
21.320941150	555.0
21.347201715	585.0
21.373462280	588.0
21.399722845	561.0
21.425983410	604.0
21.452243975	625.0
21.478504540	578.0
21.504765105	575.0
21.531025671	590.0
21.557286236	587.0
21.583546801	593.0
21.609807366	599.0
21.636067931	591.0
21.662328496	587.0
21.688589061	575.0
21.714849626	562.0
21.741110191	579.0
21.767370756	592.0
21.793631321	540.0
21.819891886	601.0
21.846152451	575.0
21.872413016	516.0
21.898673581	550.0
21.924934146	527.0
21.951194711	558.0
21.977455276	584.0
22.003715841	574.0
22.029976406	605.0
22.056236971	587.0
22.082497536	587.0
22.108758101	609.0
22.135018666	525.0
22.161279231	569.0
22.187539796	549.0
22.213800361	519.0
22.240060926	525.0
22.266321491	580.0
22.292582056	535.0
22.318842621	595.0
22.345103186	565.0
22.371363751	525.0
22.397624316	514.0
22.423884881	532.0
22.450145446	469.0
22.476406011	544.0
22.502666576	538.0
22.528927141	506.0
22.555187706	530.0
22.581448271	546.0
22.607708836	554.0
22.633969401	547.0
22.660229966	574.0
22.686490531	505.0
22.712751096	520.0
22.739011661	539.0
22.765272226	490.0
22.791532791	538.0
22.817793356	548.0
22.844053921	496.0
22.870314486	453.0
22.896575051	506.0
22.922835616	591.0
22.949096181	581.0
22.975356746	576.0
23.001617311	504.0
23.027877876	551.0
23.054138441	515.0
23.080399006	536.0
23.106659571	502.0
23.132920136	517.0
23.159180701	564.0
23.185441266	521.0
23.211701831	536.0
23.237962396	478.0
23.264222961	505.0
23.290483526	580.0
23.316744091	532.0
23.343004656	572.0
23.369265221	468.0
23.395525786	537.0
23.421786351	479.0
23.448046916	569.0
23.474307481	521.0
23.500568046	520.0
23.526828611	534.0
23.553089176	517.0
23.579349741	513.0
23.605610306	522.0
23.631870871	455.0
23.658131436	503.0
23.684392001	493.0
23.710652566	501.0
23.736913131	529.0
23.763173696	504.0
23.789434261	511.0
23.815694826	486.0
23.841955391	542.0
23.868215956	522.0
23.894476521	490.0
23.920737086	484.0
23.946997651	526.0
23.973258216	496.0
23.999518781	538.0
24.025779346	493.0
24.052039911	481.0
24.078300476	500.0
24.104561041	505.0
24.130821606	485.0
24.157082171	501.0
24.183342736	451.0
24.209603301	457.0
24.235863866	511.0
24.262124431	493.0
24.288384996	452.0
24.314645561	516.0
24.340906126	483.0
24.367166691	496.0
24.393427256	475.0
24.419687821	495.0
24.445948386	446.0
24.472208951	492.0
24.498469516	553.0
24.524730082	524.0
24.550990647	481.0
24.577251212	514.0
24.603511777	494.0
24.629772342	505.0
24.656032907	493.0
24.682293472	509.0
24.708554037	539.0
24.734814602	527.0
24.761075167	488.0
24.787335732	497.0
24.813596297	453.0
24.839856862	461.0
24.866117427	477.0
24.892377992	484.0
24.918638557	530.0
24.944899122	464.0
24.971159687	476.0
24.997420252	563.0
25.023680817	453.0
25.049941382	481.0
25.076201947	430.0
25.102462512	503.0
25.128723077	457.0
25.154983642	503.0
25.181244207	520.0
25.207504772	422.0
25.233765337	503.0
25.260025902	503.0
25.286286467	428.0
25.312547032	454.0
25.338807597	517.0
25.365068162	460.0
25.391328727	517.0
25.417589292	492.0
25.443849857	443.0
25.470110422	497.0
25.496370987	468.0
25.522631552	471.0
25.548892117	438.0
25.575152682	481.0
25.601413247	467.0
25.627673812	433.0
25.653934377	464.0
25.680194942	488.0
25.706455507	494.0
25.732716072	462.0
25.758976637	436.0
25.785237202	458.0
25.811497767	467.0
25.837758332	462.0
25.864018897	485.0
25.890279462	446.0
25.916540027	458.0
25.942800592	456.0
25.969061157	408.0
25.995321722	429.0
26.021582287	429.0
26.047842852	442.0
26.074103417	431.0
26.100363982	422.0
26.126624547	483.0
26.152885112	492.0
26.179145677	457.0
26.205406242	454.0
26.231666807	422.0
26.257927372	453.0
26.284187937	519.0
26.310448502	460.0
26.336709067	491.0
26.362969632	471.0
26.389230197	518.0
26.415490762	447.0
26.441751327	493.0
26.468011892	444.0
26.494272457	467.0
26.520533022	502.0
26.546793587	504.0
26.573054152	479.0
26.599314717	549.0
26.625575282	497.0
26.651835847	567.0
26.678096412	531.0
26.704356977	529.0
26.730617542	501.0
26.756878107	515.0
26.783138672	571.0
26.809399237	587.0
26.835659802	542.0
26.861920367	548.0
26.888180932	556.0
26.914441497	593.0
26.940702062	648.0
26.966962627	624.0
26.993223192	691.0
27.019483757	692.0
27.045744322	658.0
27.072004887	791.0
27.098265452	829.0
27.124526017	844.0
27.150786582	1006.0
27.177047147	1030.0
27.203307712	1219.0
27.229568277	1462.0
27.255828842	1646.0
27.282089407	1929.0
27.308349972	2235.0
27.334610537	2620.0
27.360871102	2969.0
27.387131667	3373.0
27.413392232	3593.0
27.439652797	3771.0
27.465913362	3804.0
27.492173927	3834.0
27.518434493	3591.0
27.544695058	3270.0
27.570955623	2996.0
27.597216188	2537.0
27.623476753	2183.0
27.649737318	1784.0
27.675997883	1469.0
27.702258448	1300.0
27.728519013	1092.0
27.754779578	925.0
27.781040143	842.0
27.807300708	728.0
27.833561273	724.0
27.859821838	688.0
27.886082403	653.0
27.912342968	579.0
27.938603533	634.0
27.964864098	587.0
27.991124663	607.0
28.017385228	513.0
28.043645793	557.0
28.069906358	548.0
28.096166923	539.0
28.122427488	472.0
28.148688053	501.0
28.174948618	464.0
28.201209183	481.0
28.227469748	495.0
28.253730313	513.0
28.279990878	513.0
28.306251443	476.0
28.332512008	433.0
28.358772573	434.0
28.385033138	457.0
28.411293703	469.0
28.437554268	440.0
28.463814833	495.0
28.490075398	398.0
28.516335963	433.0
28.542596528	446.0
28.568857093	431.0
28.595117658	421.0
28.621378223	399.0
28.647638788	435.0
28.673899353	428.0
28.700159918	422.0
28.726420483	445.0
28.752681048	414.0
28.778941613	394.0
28.805202178	404.0
28.831462743	374.0
28.857723308	380.0
28.883983873	427.0
28.910244438	396.0
28.936505003	413.0
28.962765568	438.0
28.989026133	457.0
29.015286698	384.0
29.041547263	398.0
29.067807828	417.0
29.094068393	412.0
29.120328958	433.0
29.146589523	400.0
29.172850088	425.0
29.199110653	399.0
29.225371218	371.0
29.251631783	357.0
29.277892348	394.0
29.304152913	394.0
29.330413478	413.0
29.356674043	423.0
29.382934608	384.0
29.409195173	393.0
29.435455738	416.0
29.461716303	403.0
29.487976868	397.0
29.514237433	373.0
29.540497998	388.0
29.566758563	373.0
29.593019128	385.0
29.619279693	386.0
29.645540258	377.0
29.671800823	385.0
29.698061388	353.0
29.724321953	398.0
29.750582518	420.0
29.776843083	396.0
29.803103648	408.0
29.829364213	385.0
29.855624778	425.0
29.881885343	404.0
29.908145908	402.0
29.934406473	347.0
29.960667038	381.0
29.986927603	358.0
30.013188168	319.0
30.039448733	372.0
30.065709298	360.0
30.091969863	410.0
30.118230428	383.0
30.144490993	384.0
30.170751558	396.0
30.197012123	359.0
30.223272688	360.0
30.249533253	377.0
30.275793818	390.0
30.302054383	406.0
30.328314948	363.0
30.354575513	388.0
30.380836078	358.0
30.407096643	349.0
30.433357208	382.0
30.459617773	363.0
30.485878338	415.0
30.512138904	363.0
30.538399469	373.0
30.564660034	308.0
30.590920599	359.0
30.617181164	391.0
30.643441729	330.0
30.669702294	337.0
30.695962859	356.0
30.722223424	383.0
30.748483989	366.0
30.774744554	347.0
30.801005119	372.0
30.827265684	366.0
30.853526249	334.0
30.879786814	360.0
30.906047379	378.0
30.932307944	363.0
30.958568509	346.0
30.984829074	363.0
31.011089639	381.0
31.037350204	343.0
31.063610769	331.0
31.089871334	372.0
31.116131899	324.0
31.142392464	337.0
31.168653029	340.0
31.194913594	357.0
31.221174159	369.0
31.247434724	344.0
31.273695289	331.0
31.299955854	356.0
31.326216419	354.0
31.352476984	327.0
31.378737549	336.0
31.404998114	355.0
31.431258679	356.0
31.457519244	339.0
31.483779809	341.0
31.510040374	316.0
31.536300939	362.0
31.562561504	377.0
31.588822069	344.0
31.615082634	353.0
31.641343199	312.0
31.667603764	358.0
31.693864329	313.0
31.720124894	348.0
31.746385459	330.0
31.772646024	325.0
31.798906589	336.0
31.825167154	302.0
31.851427719	300.0
31.877688284	345.0
31.903948849	318.0
31.930209414	344.0
31.956469979	309.0
31.982730544	330.0
32.008991109	316.0
32.035251674	367.0
32.061512239	328.0
32.087772804	363.0
32.114033369	344.0
32.140293934	351.0
32.166554499	316.0
32.192815064	371.0
32.219075629	332.0
32.245336194	310.0
32.271596759	354.0
32.297857324	309.0
32.324117889	345.0
32.350378454	344.0
32.376639019	315.0
32.402899584	353.0
32.429160149	315.0
32.455420714	360.0
32.481681279	309.0
32.507941844	325.0
32.534202409	318.0
32.560462974	328.0
32.586723539	340.0
32.612984104	310.0
32.639244669	310.0
32.665505234	310.0
32.691765799	311.0
32.718026364	330.0
32.744286929	307.0
32.770547494	309.0
32.796808059	262.0
32.823068624	314.0
32.849329189	306.0
32.875589754	321.0
32.901850319	282.0
32.928110884	297.0
32.954371449	321.0
32.980632014	339.0
33.006892579	308.0
33.033153144	285.0
33.059413709	322.0
33.085674274	330.0
33.111934839	321.0
33.138195404	319.0
33.164455969	308.0
33.190716534	309.0
33.216977099	309.0
33.243237664	319.0
33.269498229	334.0
33.295758794	300.0
33.322019359	287.0
33.348279924	335.0
33.374540489	312.0
33.400801054	301.0
33.427061619	343.0
33.453322184	315.0
33.479582749	292.0
33.505843315	290.0
33.532103880	292.0
33.558364445	301.0
33.584625010	261.0
33.610885575	289.0
33.637146140	311.0
33.663406705	314.0
33.689667270	288.0
33.715927835	311.0
33.742188400	303.0
33.768448965	300.0
33.794709530	328.0
33.820970095	325.0
33.847230660	317.0
33.873491225	322.0
33.899751790	306.0
33.926012355	303.0
33.952272920	299.0
33.978533485	294.0
34.004794050	298.0
34.031054615	277.0
34.057315180	284.0
34.083575745	284.0
34.109836310	268.0
34.136096875	262.0
34.162357440	318.0
34.188618005	299.0
34.214878570	299.0
34.241139135	276.0
34.267399700	293.0
34.293660265	298.0
34.319920830	303.0
34.346181395	324.0
34.372441960	325.0
34.398702525	324.0
34.424963090	309.0
34.451223655	308.0
34.477484220	299.0
34.503744785	268.0
34.530005350	304.0
34.556265915	291.0
34.582526480	272.0
34.608787045	295.0
34.635047610	289.0
34.661308175	324.0
34.687568740	289.0
34.713829305	294.0
34.740089870	285.0
34.766350435	309.0
34.792611000	282.0
34.818871565	317.0
34.845132130	303.0
34.871392695	317.0
34.897653260	346.0
34.923913825	316.0
34.950174390	303.0
34.976434955	315.0
35.002695520	321.0
35.028956085	326.0
35.055216650	352.0
35.081477215	330.0
35.107737780	314.0
35.133998345	292.0
35.160258910	306.0
35.186519475	309.0
35.212780040	289.0
35.239040605	295.0
35.265301170	317.0
35.291561735	306.0
35.317822300	290.0
35.344082865	330.0
35.370343430	351.0
35.396603995	299.0
35.422864560	306.0
35.449125125	307.0
35.475385690	350.0
35.501646255	332.0
35.527906820	352.0
35.554167385	334.0
35.580427950	384.0
35.606688515	376.0
35.632949080	386.0
35.659209645	382.0
35.685470210	406.0
35.711730775	382.0
35.737991340	462.0
35.764251905	466.0
35.790512470	473.0
35.816773035	554.0
35.843033600	577.0
35.869294165	658.0
35.895554730	753.0
35.921815295	848.0
35.948075860	1024.0
35.974336425	1259.0
36.000596990	1443.0
36.026857555	1521.0
36.053118120	1889.0
36.079378685	1789.0
36.105639250	2063.0
36.131899815	2030.0
36.158160380	1810.0
36.184420945	1729.0
36.210681510	1529.0
36.236942075	1319.0
36.263202640	1046.0
36.289463205	972.0
36.315723770	762.0
36.341984335	691.0
36.368244900	612.0
36.394505465	539.0
36.420766030	466.0
36.447026595	424.0
36.473287160	396.0
36.499547725	351.0
36.525808291	390.0
36.552068856	310.0
36.578329421	340.0
36.604589986	340.0
36.630850551	340.0
36.657111116	312.0
36.683371681	295.0
36.709632246	312.0
36.735892811	309.0
36.762153376	317.0
36.788413941	297.0
36.814674506	286.0
36.840935071	289.0
36.867195636	294.0
36.893456201	294.0
36.919716766	272.0
36.945977331	323.0
36.972237896	266.0
36.998498461	280.0
37.024759026	309.0
37.051019591	309.0
37.077280156	270.0
37.103540721	278.0
37.129801286	255.0
37.156061851	308.0
37.182322416	268.0
37.208582981	263.0
37.234843546	280.0
37.261104111	252.0
37.287364676	277.0
37.313625241	271.0
37.339885806	272.0
37.366146371	269.0
37.392406936	254.0
37.418667501	260.0
37.444928066	305.0
37.471188631	273.0
37.497449196	282.0
37.523709761	252.0
37.549970326	258.0
37.576230891	248.0
37.602491456	297.0
37.628752021	269.0
37.655012586	286.0
37.681273151	244.0
37.707533716	261.0
37.733794281	262.0
37.760054846	260.0
37.786315411	273.0
37.812575976	256.0
37.838836541	240.0
37.865097106	267.0
37.891357671	283.0
37.917618236	209.0
37.943878801	252.0
37.970139366	268.0
37.996399931	253.0
38.022660496	256.0
38.048921061	255.0
38.075181626	275.0
38.101442191	268.0
38.127702756	278.0
38.153963321	275.0
38.180223886	275.0
38.206484451	260.0
38.232745016	263.0
38.259005581	236.0
38.285266146	256.0
38.311526711	266.0
38.337787276	267.0
38.364047841	246.0
38.390308406	312.0
38.416568971	282.0
38.442829536	263.0
38.469090101	249.0
38.495350666	267.0
38.521611231	247.0
38.547871796	256.0
38.574132361	255.0
38.600392926	284.0
38.626653491	277.0
38.652914056	262.0
38.679174621	286.0
38.705435186	236.0
38.731695751	269.0
38.757956316	285.0
38.784216881	252.0
38.810477446	257.0
38.836738011	286.0
38.862998576	254.0
38.889259141	270.0
38.915519706	308.0
38.941780271	329.0
38.968040836	316.0
38.994301401	340.0
39.020561966	334.0
39.046822531	373.0
39.073083096	370.0
39.099343661	426.0
39.125604226	405.0
39.151864791	421.0
39.178125356	468.0
39.204385921	452.0
39.230646486	459.0
39.256907051	446.0
39.283167616	434.0
39.309428181	411.0
39.335688746	382.0
39.361949311	368.0
39.388209876	348.0
39.414470441	375.0
39.440731006	301.0
39.466991571	264.0
39.493252136	285.0
39.519512702	283.0
39.545773267	287.0
39.572033832	257.0
39.598294397	273.0
39.624554962	287.0
39.650815527	237.0
39.677076092	223.0
39.703336657	270.0
39.729597222	235.0
39.755857787	241.0
39.782118352	260.0
39.808378917	273.0
39.834639482	247.0
39.860900047	252.0
39.887160612	215.0
39.913421177	237.0
39.939681742	241.0
39.965942307	247.0
39.992202872	234.0
40.018463437	271.0
40.044724002	253.0
40.070984567	257.0
40.097245132	219.0
40.123505697	278.0
40.149766262	292.0
40.176026827	259.0
40.202287392	221.0
40.228547957	252.0
40.254808522	258.0
40.281069087	235.0
40.307329652	232.0
40.333590217	239.0
40.359850782	242.0
40.386111347	282.0
40.412371912	234.0
40.438632477	234.0
40.464893042	233.0
40.491153607	224.0
40.517414172	241.0
40.543674737	238.0
40.569935302	266.0
40.596195867	248.0
40.622456432	263.0
40.648716997	276.0
40.674977562	261.0
40.701238127	234.0
40.727498692	235.0
40.753759257	257.0
40.780019822	255.0
40.806280387	255.0
40.832540952	252.0
40.858801517	294.0
40.885062082	255.0
40.911322647	305.0
40.937583212	317.0
40.963843777	345.0
40.990104342	328.0
41.016364907	382.0
41.042625472	393.0
41.068886037	464.0
41.095146602	555.0
41.121407167	632.0
41.147667732	727.0
41.173928297	825.0
41.200188862	943.0
41.226449427	1005.0
41.252709992	1039.0
41.278970557	1057.0
41.305231122	1048.0
41.331491687	976.0
41.357752252	898.0
41.384012817	790.0
41.410273382	713.0
41.436533947	644.0
41.462794512	569.0
41.489055077	442.0
41.515315642	375.0
41.541576207	379.0
41.567836772	280.0
41.594097337	313.0
41.620357902	282.0
41.646618467	293.0
41.672879032	275.0
41.699139597	299.0
41.725400162	220.0
41.751660727	278.0
41.777921292	279.0
41.804181857	236.0
41.830442422	255.0
41.856702987	222.0
41.882963552	218.0
41.909224117	236.0
41.935484682	222.0
41.961745247	223.0
41.988005812	250.0
42.014266377	225.0
42.040526942	237.0
42.066787507	252.0
42.093048072	233.0
42.119308637	195.0
42.145569202	228.0
42.171829767	225.0
42.198090332	210.0
42.224350897	228.0
42.250611462	225.0
42.276872027	216.0
42.303132592	221.0
42.329393157	225.0
42.355653722	230.0
42.381914287	254.0
42.408174852	224.0
42.434435417	192.0
42.460695982	243.0
42.486956547	215.0
42.513217113	203.0
42.539477678	232.0
42.565738243	221.0
42.591998808	208.0
42.618259373	177.0
42.644519938	201.0
42.670780503	185.0
42.697041068	240.0
42.723301633	214.0
42.749562198	264.0
42.775822763	227.0
42.802083328	244.0
42.828343893	187.0
42.854604458	217.0
42.880865023	214.0
42.907125588	211.0
42.933386153	225.0
42.959646718	230.0
42.985907283	220.0
43.012167848	223.0
43.038428413	188.0
43.064688978	223.0
43.090949543	196.0
43.117210108	216.0
43.143470673	237.0
43.169731238	188.0
43.195991803	214.0
43.222252368	208.0
43.248512933	226.0
43.274773498	221.0
43.301034063	206.0
43.327294628	203.0
43.353555193	187.0
43.379815758	225.0
43.406076323	212.0
43.432336888	190.0
43.458597453	226.0
43.484858018	221.0
43.511118583	223.0
43.537379148	232.0
43.563639713	210.0
43.589900278	206.0
43.616160843	264.0
43.642421408	202.0
43.668681973	225.0
43.694942538	231.0
43.721203103	234.0
43.747463668	236.0
43.773724233	224.0
43.799984798	274.0
43.826245363	333.0
43.852505928	325.0
43.878766493	307.0
43.905027058	351.0
43.931287623	377.0
43.957548188	364.0
43.983808753	417.0
44.010069318	460.0
44.036329883	468.0
44.062590448	489.0
44.088851013	440.0
44.115111578	434.0
44.141372143	458.0
44.167632708	395.0
44.193893273	410.0
44.220153838	342.0
44.246414403	343.0
44.272674968	295.0
44.298935533	291.0
44.325196098	285.0
44.351456663	260.0
44.377717228	263.0
44.403977793	226.0
44.430238358	216.0
44.456498923	236.0
44.482759488	212.0
44.509020053	231.0
44.535280618	214.0
44.561541183	199.0
44.587801748	249.0
44.614062313	222.0
44.640322878	210.0
44.666583443	210.0
44.692844008	221.0
44.719104573	205.0
44.745365138	210.0
44.771625703	202.0
44.797886268	203.0
44.824146833	205.0
44.850407398	202.0
44.876667963	221.0
44.902928528	189.0
44.929189093	196.0
44.955449658	180.0
44.981710223	198.0
45.007970788	189.0
45.034231353	170.0
45.060491918	184.0
45.086752483	192.0
45.113013048	222.0
45.139273613	192.0
45.165534178	182.0
45.191794743	189.0
45.218055308	182.0
45.244315873	228.0
45.270576438	216.0
45.296837003	167.0
45.323097568	187.0
45.349358133	171.0
45.375618698	171.0
45.401879263	229.0
45.428139828	197.0
45.454400393	181.0
45.480660958	198.0
45.506921524	204.0
45.533182089	188.0
45.559442654	170.0
45.585703219	185.0
45.611963784	191.0
45.638224349	200.0
45.664484914	193.0
45.690745479	163.0
45.717006044	187.0
45.743266609	197.0
45.769527174	177.0
45.795787739	187.0
45.822048304	195.0
45.848308869	211.0
45.874569434	201.0
45.900829999	168.0
45.927090564	160.0
45.953351129	197.0
45.979611694	177.0
46.005872259	204.0
46.032132824	193.0
46.058393389	179.0
46.084653954	203.0
46.110914519	191.0
46.137175084	190.0
46.163435649	223.0
46.189696214	206.0
46.215956779	193.0
46.242217344	150.0
46.268477909	199.0
46.294738474	192.0
46.320999039	193.0
46.347259604	175.0
46.373520169	204.0
46.399780734	167.0
46.426041299	175.0
46.452301864	218.0
46.478562429	185.0
46.504822994	223.0
46.531083559	193.0
46.557344124	184.0
46.583604689	183.0
46.609865254	151.0
46.636125819	189.0
46.662386384	158.0
46.688646949	196.0
46.714907514	181.0
46.741168079	177.0
46.767428644	169.0
46.793689209	218.0
46.819949774	166.0
46.846210339	167.0
46.872470904	194.0
46.898731469	177.0
46.924992034	167.0
46.951252599	168.0
46.977513164	166.0
47.003773729	199.0
47.030034294	177.0
47.056294859	159.0
47.082555424	166.0
47.108815989	138.0
47.135076554	178.0
47.161337119	165.0
47.187597684	165.0
47.213858249	197.0
47.240118814	170.0
47.266379379	216.0
47.292639944	230.0
47.318900509	213.0
47.345161074	158.0
47.371421639	166.0
47.397682204	199.0
47.423942769	194.0
47.450203334	172.0
47.476463899	208.0
47.502724464	182.0
47.528985029	183.0
47.555245594	187.0
47.581506159	174.0
47.607766724	176.0
47.634027289	181.0
47.660287854	197.0
47.686548419	194.0
47.712808984	190.0
47.739069549	192.0
47.765330114	194.0
47.791590679	173.0
47.817851244	183.0
47.844111809	210.0
47.870372374	179.0
47.896632939	146.0
47.922893504	197.0
47.949154069	209.0
47.975414634	195.0
48.001675199	171.0
48.027935764	163.0
48.054196329	204.0
48.080456894	174.0
48.106717459	164.0
48.132978024	174.0
48.159238589	198.0
48.185499154	148.0
48.211759719	163.0
48.238020284	164.0
48.264280849	162.0
48.290541414	180.0
48.316801979	171.0
48.343062544	162.0
48.369323109	143.0
48.395583674	165.0
48.421844239	160.0
48.448104804	200.0
48.474365369	203.0
48.500625935	178.0
48.526886500	184.0
48.553147065	222.0
48.579407630	211.0
48.605668195	232.0
48.631928760	180.0
48.658189325	167.0
48.684449890	179.0
48.710710455	210.0
48.736971020	190.0
48.763231585	205.0
48.789492150	191.0
48.815752715	182.0
48.842013280	183.0
48.868273845	177.0
48.894534410	157.0
48.920794975	191.0
48.947055540	183.0
48.973316105	182.0
48.999576670	171.0
49.025837235	188.0
49.052097800	162.0
49.078358365	155.0
49.104618930	176.0
49.130879495	167.0
49.157140060	190.0
49.183400625	171.0
49.209661190	145.0
49.235921755	161.0
49.262182320	169.0
49.288442885	155.0
49.314703450	157.0
49.340964015	178.0
49.367224580	167.0
49.393485145	189.0
49.419745710	171.0
49.446006275	144.0
49.472266840	159.0
49.498527405	184.0
49.524787970	177.0
49.551048535	181.0
49.577309100	178.0
49.603569665	158.0
49.629830230	173.0
49.656090795	177.0
49.682351360	155.0
49.708611925	141.0
49.734872490	163.0
49.761133055	180.0
49.787393620	146.0
49.813654185	157.0
49.839914750	166.0
49.866175315	134.0
49.892435880	178.0
49.918696445	152.0
49.944957010	187.0
49.971217575	155.0
49.997478140	162.0
50.023738705	175.0
50.049999270	229.0
50.076259835	189.0
50.102520400	180.0
50.128780965	165.0
50.155041530	150.0
50.181302095	148.0
50.207562660	188.0
50.233823225	171.0
50.260083790	183.0
50.286344355	188.0
50.312604920	165.0
50.338865485	159.0
50.365126050	178.0
50.391386615	160.0
50.417647180	166.0
50.443907745	161.0
50.470168310	185.0
50.496428875	151.0
50.522689440	165.0
50.548950005	163.0
50.575210570	168.0
50.601471135	174.0
50.627731700	196.0
50.653992265	151.0
50.680252830	146.0
50.706513395	164.0
50.732773960	174.0
50.759034525	145.0
50.785295090	155.0
50.811555655	159.0
50.837816220	181.0
50.864076785	153.0
50.890337350	137.0
50.916597915	158.0
50.942858480	170.0
50.969119045	195.0
50.995379610	198.0
51.021640175	166.0
51.047900740	175.0
51.074161305	141.0
51.100421870	148.0
51.126682435	179.0
51.152943000	185.0
51.179203565	164.0
51.205464130	186.0
51.231724695	196.0
51.257985260	182.0
51.284245825	192.0
51.310506390	169.0
51.336766955	185.0
51.363027520	181.0
51.389288085	179.0
51.415548650	132.0
51.441809215	172.0
51.468069780	161.0
51.494330345	191.0
51.520590911	187.0
51.546851476	167.0
51.573112041	156.0
51.599372606	149.0
51.625633171	172.0
51.651893736	165.0
51.678154301	145.0
51.704414866	133.0
51.730675431	160.0
51.756935996	181.0
51.783196561	171.0
51.809457126	181.0
51.835717691	186.0
51.861978256	173.0
51.888238821	179.0
51.914499386	208.0
51.940759951	191.0
51.967020516	175.0
51.993281081	152.0
52.019541646	150.0
52.045802211	192.0
52.072062776	160.0
52.098323341	207.0
52.124583906	150.0
52.150844471	166.0
52.177105036	150.0
52.203365601	174.0
52.229626166	156.0
52.255886731	181.0
52.282147296	154.0
52.308407861	188.0
52.334668426	185.0
52.360928991	221.0
52.387189556	193.0
52.413450121	173.0
52.439710686	174.0
52.465971251	198.0
52.492231816	170.0
52.518492381	168.0
52.544752946	172.0
52.571013511	176.0
52.597274076	194.0
52.623534641	201.0
52.649795206	191.0
52.676055771	195.0
52.702316336	194.0
52.728576901	178.0
52.754837466	175.0
52.781098031	164.0
52.807358596	184.0
52.833619161	202.0
52.859879726	153.0
52.886140291	191.0
52.912400856	168.0
52.938661421	174.0
52.964921986	154.0
52.991182551	207.0
53.017443116	150.0
53.043703681	196.0
53.069964246	173.0
53.096224811	156.0
53.122485376	185.0
53.148745941	179.0
53.175006506	194.0
53.201267071	181.0
53.227527636	174.0
53.253788201	162.0
53.280048766	226.0
53.306309331	207.0
53.332569896	191.0
53.358830461	198.0
53.385091026	203.0
53.411351591	175.0
53.437612156	195.0
53.463872721	215.0
53.490133286	203.0
53.516393851	191.0
53.542654416	226.0
53.568914981	224.0
53.595175546	198.0
53.621436111	212.0
53.647696676	233.0
53.673957241	215.0
53.700217806	235.0
53.726478371	219.0
53.752738936	236.0
53.778999501	249.0
53.805260066	242.0
53.831520631	278.0
53.857781196	286.0
53.884041761	296.0
53.910302326	313.0
53.936562891	357.0
53.962823456	374.0
53.989084021	408.0
54.015344586	436.0
54.041605151	451.0
54.067865716	590.0
54.094126281	623.0
54.120386846	707.0
54.146647411	878.0
54.172907976	1076.0
54.199168541	1244.0
54.225429106	1504.0
54.251689671	1737.0
54.277950236	1836.0
54.304210801	2011.0
54.330471366	2085.0
54.356731931	2141.0
54.382992496	2040.0
54.409253061	2068.0
54.435513626	1836.0
54.461774191	1704.0
54.488034756	1466.0
54.514295322	1355.0
54.540555887	1234.0
54.566816452	1019.0
54.593077017	919.0
54.619337582	753.0
54.645598147	632.0
54.671858712	578.0
54.698119277	479.0
54.724379842	426.0
54.750640407	365.0
54.776900972	399.0
54.803161537	309.0
54.829422102	273.0
54.855682667	278.0
54.881943232	243.0
54.908203797	254.0
54.934464362	216.0
54.960724927	253.0
54.986985492	217.0
55.013246057	216.0
55.039506622	209.0
55.065767187	217.0
55.092027752	194.0
55.118288317	190.0
55.144548882	206.0
55.170809447	195.0
55.197070012	198.0
55.223330577	222.0
55.249591142	168.0
55.275851707	184.0
55.302112272	204.0
55.328372837	175.0
55.354633402	164.0
55.380893967	197.0
55.407154532	160.0
55.433415097	189.0
55.459675662	180.0
55.485936227	184.0
55.512196792	173.0
55.538457357	197.0
55.564717922	192.0
55.590978487	171.0
55.617239052	190.0
55.643499617	184.0
55.669760182	182.0
55.696020747	170.0
55.722281312	165.0
55.748541877	157.0
55.774802442	162.0
55.801063007	192.0
55.827323572	162.0
55.853584137	174.0
55.879844702	177.0
55.906105267	179.0
55.932365832	172.0
55.958626397	195.0
55.984886962	181.0
56.011147527	187.0
56.037408092	196.0
56.063668657	173.0
56.089929222	172.0
56.116189787	187.0
56.142450352	195.0
56.168710917	200.0
56.194971482	209.0
56.221232047	196.0
56.247492612	259.0
56.273753177	237.0
56.300013742	228.0
56.326274307	235.0
56.352534872	278.0
56.378795437	290.0
56.405056002	328.0
56.431316567	372.0
56.457577132	444.0
56.483837697	450.0
56.510098262	525.0
56.536358827	563.0
56.562619392	669.0
56.588879957	720.0
56.615140522	699.0
56.641401087	750.0
56.667661652	702.0
56.693922217	655.0
56.720182782	684.0
56.746443347	611.0
56.772703912	589.0
56.798964477	596.0
56.825225042	534.0
[truncated: 882 more rows]
