# Supplementary material for: Adsorption of thallium(I) on rutile nano-titanium dioxide and environmental implications
Source: PeerJ. 2019 May 16;7:e6820. doi: 10.7717/peerj.6820 (PMC6526007; doi:10.7717/peerj.6820)
Supplement: Supplemental Information 1 [file peerj-07-6820-s001.zip › Supplemental Files/xrd/2017-05-04-40/σÉ╕ΘÖäσëì.xy]

5.013130280 1887.0
5.039390845 1951.0
5.065651410 1890.0
5.091911975 1885.0
5.118172540 1864.0
5.144433105 1955.0
5.170693670 1858.0
5.196954235 1923.0
5.223214800 1838.0
5.249475365 1911.0
5.275735930 1807.0
5.301996495 1786.0
5.328257060 1931.0
5.354517625 1937.0
5.380778190 1860.0
5.407038755 1916.0
5.433299320 1832.0
5.459559885 1847.0
5.485820450 1748.0
5.512081015 1901.0
5.538341580 1849.0
5.564602145 1878.0
5.590862710 1826.0
5.617123275 1782.0
5.643383840 1885.0
5.669644405 1865.0
5.695904970 1839.0
5.722165535 1889.0
5.748426100 1829.0
5.774686665 1875.0
5.800947230 1878.0
5.827207795 1821.0
5.853468360 1886.0
5.879728925 1822.0
5.905989490 1831.0
5.932250055 1848.0
5.958510620 1885.0
5.984771185 1805.0
6.011031750 1903.0
6.037292315 1920.0
6.063552880 1837.0
6.089813445 1951.0
6.116074010 1876.0
6.142334575 1890.0
6.168595140 1779.0
6.194855705 1773.0
6.221116270 1862.0
6.247376835 1839.0
6.273637400 1861.0
6.299897965 1760.0
6.326158530 1800.0
6.352419095 1838.0
6.378679660 1828.0
6.404940225 1852.0
6.431200790 1841.0
6.457461355 1901.0
6.483721920 1836.0
6.509982485 1861.0
6.536243051 1838.0
6.562503616 1704.0
6.588764181 1805.0
6.615024746 1789.0
6.641285311 1855.0
6.667545876 1749.0
6.693806441 1754.0
6.720067006 1846.0
6.746327571 1853.0
6.772588136 1826.0
6.798848701 1802.0
6.825109266 1779.0
6.851369831 1882.0
6.877630396 1804.0
6.903890961 1821.0
6.930151526 1807.0
6.956412091 1794.0
6.982672656 1690.0
7.008933221 1790.0
7.035193786 1864.0
7.061454351 1853.0
7.087714916 1794.0
7.113975481 1815.0
7.140236046 1790.0
7.166496611 1812.0
7.192757176 1798.0
7.219017741 1800.0
7.245278306 1837.0
7.271538871 1793.0
7.297799436 1790.0
7.324060001 1746.0
7.350320566 1777.0
7.376581131 1745.0
7.402841696 1817.0
7.429102261 1716.0
7.455362826 1847.0
7.481623391 1759.0
7.507883956 1723.0
7.534144521 1803.0
7.560405086 1764.0
7.586665651 1752.0
7.612926216 1710.0
7.639186781 1688.0
7.665447346 1724.0
7.691707911 1727.0
7.717968476 1675.0
7.744229041 1713.0
7.770489606 1745.0
7.796750171 1773.0
7.823010736 1680.0
7.849271301 1703.0
7.875531866 1767.0
7.901792431 1688.0
7.928052996 1659.0
7.954313561 1752.0
7.980574126 1707.0
8.006834691 1632.0
8.033095256 1624.0
8.059355821 1661.0
8.085616386 1699.0
8.111876951 1667.0
8.138137516 1691.0
8.164398081 1674.0
8.190658646 1607.0
8.216919211 1734.0
8.243179776 1595.0
8.269440341 1680.0
8.295700906 1654.0
8.321961471 1604.0
8.348222036 1620.0
8.374482601 1668.0
8.400743166 1560.0
8.427003731 1653.0
8.453264296 1615.0
8.479524861 1651.0
8.505785426 1610.0
8.532045991 1519.0
8.558306556 1685.0
8.584567121 1662.0
8.610827686 1607.0
8.637088251 1597.0
8.663348816 1612.0
8.689609381 1680.0
8.715869946 1626.0
8.742130511 1531.0
8.768391076 1568.0
8.794651641 1525.0
8.820912206 1507.0
8.847172771 1525.0
8.873433336 1548.0
8.899693901 1543.0
8.925954466 1536.0
8.952215031 1530.0
8.978475596 1582.0
9.004736161 1518.0
9.030996726 1533.0
9.057257291 1485.0
9.083517856 1529.0
9.109778421 1570.0
9.136038986 1538.0
9.162299551 1518.0
9.188560116 1506.0
9.214820681 1545.0
9.241081246 1513.0
9.267341811 1501.0
9.293602376 1539.0
9.319862941 1432.0
9.346123506 1482.0
9.372384071 1555.0
9.398644636 1507.0
9.424905201 1433.0
9.451165766 1475.0
9.477426331 1475.0
9.503686896 1447.0
9.529947462 1496.0
9.556208027 1391.0
9.582468592 1472.0
9.608729157 1469.0
9.634989722 1456.0
9.661250287 1430.0
9.687510852 1400.0
9.713771417 1499.0
9.740031982 1361.0
9.766292547 1317.0
9.792553112 1397.0
9.818813677 1397.0
9.845074242 1447.0
9.871334807 1370.0
9.897595372 1411.0
9.923855937 1324.0
9.950116502 1347.0
9.976377067 1400.0
10.002637632 1390.0
10.028898197 1385.0
10.055158762 1351.0
10.081419327 1383.0
10.107679892 1402.0
10.133940457 1339.0
10.160201022 1403.0
10.186461587 1291.0
10.212722152 1373.0
10.238982717 1373.0
10.265243282 1306.0
10.291503847 1306.0
10.317764412 1344.0
10.344024977 1342.0
10.370285542 1329.0
10.396546107 1291.0
10.422806672 1287.0
10.449067237 1308.0
10.475327802 1245.0
10.501588367 1306.0
10.527848932 1248.0
10.554109497 1253.0
10.580370062 1262.0
10.606630627 1390.0
10.632891192 1274.0
10.659151757 1302.0
10.685412322 1232.0
10.711672887 1229.0
10.737933452 1309.0
10.764194017 1259.0
10.790454582 1261.0
10.816715147 1173.0
10.842975712 1218.0
10.869236277 1229.0
10.895496842 1277.0
10.921757407 1280.0
10.948017972 1264.0
10.974278537 1267.0
11.000539102 1169.0
11.026799667 1222.0
11.053060232 1154.0
11.079320797 1234.0
11.105581362 1246.0
11.131841927 1217.0
11.158102492 1219.0
11.184363057 1211.0
11.210623622 1202.0
11.236884187 1234.0
11.263144752 1187.0
11.289405317 1220.0
11.315665882 1211.0
11.341926447 1198.0
11.368187012 1162.0
11.394447577 1110.0
11.420708142 1256.0
11.446968707 1180.0
11.473229272 1165.0
11.499489837 1150.0
11.525750402 1184.0
11.552010967 1192.0
11.578271532 1174.0
11.604532097 1177.0
11.630792662 1175.0
11.657053227 1128.0
11.683313792 1120.0
11.709574357 1161.0
11.735834922 1151.0
11.762095487 1104.0
11.788356052 1111.0
11.814616617 1132.0
11.840877182 1135.0
11.867137747 1091.0
11.893398312 1061.0
11.919658877 1153.0
11.945919442 1184.0
11.972180007 1100.0
11.998440572 1138.0
12.024701137 1040.0
12.050961702 1138.0
12.077222267 1055.0
12.103482832 1133.0
12.129743397 1035.0
12.156003962 1142.0
12.182264527 1058.0
12.208525092 1069.0
12.234785657 1066.0
12.261046222 1065.0
12.287306787 1017.0
12.313567352 1121.0
12.339827917 1084.0
12.366088482 1035.0
12.392349047 1093.0
12.418609612 1057.0
12.444870177 1094.0
12.471130742 1069.0
12.497391307 1045.0
12.523651873 1012.0
12.549912438 1060.0
12.576173003 1043.0
12.602433568 1033.0
12.628694133 1017.0
12.654954698 1019.0
12.681215263 1071.0
12.707475828 1117.0
12.733736393 1042.0
12.759996958 1028.0
12.786257523 1023.0
12.812518088 1063.0
12.838778653 999.0
12.865039218 1007.0
12.891299783 1020.0
12.917560348 997.0
12.943820913 989.0
12.970081478 969.0
12.996342043 997.0
13.022602608 947.0
13.048863173 939.0
13.075123738 991.0
13.101384303 975.0
13.127644868 979.0
13.153905433 1001.0
13.180165998 926.0
13.206426563 1007.0
13.232687128 1009.0
13.258947693 987.0
13.285208258 989.0
13.311468823 1029.0
13.337729388 970.0
13.363989953 946.0
13.390250518 939.0
13.416511083 940.0
13.442771648 967.0
13.469032213 992.0
13.495292778 967.0
13.521553343 1054.0
13.547813908 933.0
13.574074473 935.0
13.600335038 912.0
13.626595603 975.0
13.652856168 974.0
13.679116733 975.0
13.705377298 956.0
13.731637863 946.0
13.757898428 1004.0
13.784158993 951.0
13.810419558 998.0
13.836680123 919.0
13.862940688 965.0
13.889201253 954.0
13.915461818 890.0
13.941722383 888.0
13.967982948 926.0
13.994243513 973.0
14.020504078 951.0
14.046764643 897.0
14.073025208 944.0
14.099285773 896.0
14.125546338 949.0
14.151806903 940.0
14.178067468 925.0
14.204328033 940.0
14.230588598 945.0
14.256849163 957.0
14.283109728 960.0
14.309370293 905.0
14.335630858 920.0
14.361891423 914.0
14.388151988 870.0
14.414412553 938.0
14.440673118 946.0
14.466933683 907.0
14.493194248 948.0
14.519454813 890.0
14.545715378 889.0
14.571975943 886.0
14.598236508 888.0
14.624497073 895.0
14.650757638 871.0
14.677018203 925.0
14.703278768 959.0
14.729539333 861.0
14.755799898 888.0
14.782060463 907.0
14.808321028 924.0
14.834581593 905.0
14.860842158 881.0
14.887102723 865.0
14.913363288 862.0
14.939623853 871.0
14.965884418 875.0
14.992144983 882.0
15.018405548 811.0
15.044666113 834.0
15.070926678 923.0
15.097187243 936.0
15.123447808 836.0
15.149708373 830.0
15.175968938 910.0
15.202229503 780.0
15.228490068 844.0
15.254750633 914.0
15.281011198 857.0
15.307271763 826.0
15.333532328 878.0
15.359792893 918.0
15.386053458 870.0
15.412314023 882.0
15.438574588 798.0
15.464835153 878.0
15.491095718 849.0
15.517356284 811.0
15.543616849 879.0
15.569877414 844.0
15.596137979 873.0
15.622398544 803.0
15.648659109 858.0
15.674919674 798.0
15.701180239 824.0
15.727440804 855.0
15.753701369 824.0
15.779961934 828.0
15.806222499 817.0
15.832483064 759.0
15.858743629 796.0
15.885004194 834.0
15.911264759 866.0
15.937525324 823.0
15.963785889 862.0
15.990046454 839.0
16.016307019 780.0
16.042567584 850.0
16.068828149 768.0
16.095088714 773.0
16.121349279 800.0
16.147609844 812.0
16.173870409 820.0
16.200130974 824.0
16.226391539 812.0
16.252652104 751.0
16.278912669 818.0
16.305173234 842.0
16.331433799 812.0
16.357694364 828.0
16.383954929 821.0
16.410215494 772.0
16.436476059 726.0
16.462736624 760.0
16.488997189 746.0
16.515257754 819.0
16.541518319 781.0
16.567778884 759.0
16.594039449 813.0
16.620300014 761.0
16.646560579 764.0
16.672821144 774.0
16.699081709 743.0
16.725342274 808.0
16.751602839 797.0
16.777863404 780.0
16.804123969 762.0
16.830384534 768.0
16.856645099 776.0
16.882905664 746.0
16.909166229 752.0
16.935426794 758.0
16.961687359 779.0
16.987947924 699.0
17.014208489 792.0
17.040469054 737.0
17.066729619 743.0
17.092990184 760.0
17.119250749 805.0
17.145511314 718.0
17.171771879 729.0
17.198032444 752.0
17.224293009 720.0
17.250553574 731.0
17.276814139 711.0
17.303074704 707.0
17.329335269 697.0
17.355595834 753.0
17.381856399 741.0
17.408116964 725.0
17.434377529 758.0
17.460638094 738.0
17.486898659 811.0
17.513159224 685.0
17.539419789 699.0
17.565680354 737.0
17.591940919 769.0
17.618201484 792.0
17.644462049 724.0
17.670722614 694.0
17.696983179 727.0
17.723243744 745.0
17.749504309 648.0
17.775764874 723.0
17.802025439 716.0
17.828286004 715.0
17.854546569 732.0
17.880807134 770.0
17.907067699 681.0
17.933328264 704.0
17.959588829 722.0
17.985849394 708.0
18.012109959 730.0
18.038370524 776.0
18.064631089 718.0
18.090891654 739.0
18.117152219 723.0
18.143412784 704.0
18.169673349 694.0
18.195933914 681.0
18.222194479 669.0
18.248455044 719.0
18.274715609 770.0
18.300976174 757.0
18.327236739 723.0
18.353497304 751.0
18.379757869 663.0
18.406018434 688.0
18.432278999 692.0
18.458539564 722.0
18.484800129 728.0
18.511060695 713.0
18.537321260 720.0
18.563581825 662.0
18.589842390 693.0
18.616102955 716.0
18.642363520 670.0
18.668624085 669.0
18.694884650 696.0
18.721145215 704.0
18.747405780 690.0
18.773666345 703.0
18.799926910 688.0
18.826187475 650.0
18.852448040 674.0
18.878708605 726.0
18.904969170 650.0
18.931229735 682.0
18.957490300 667.0
18.983750865 707.0
19.010011430 703.0
19.036271995 711.0
19.062532560 696.0
19.088793125 666.0
19.115053690 638.0
19.141314255 649.0
19.167574820 650.0
19.193835385 733.0
19.220095950 659.0
19.246356515 736.0
19.272617080 655.0
19.298877645 717.0
19.325138210 662.0
19.351398775 656.0
19.377659340 703.0
19.403919905 661.0
19.430180470 633.0
19.456441035 632.0
19.482701600 652.0
19.508962165 653.0
19.535222730 686.0
19.561483295 575.0
19.587743860 625.0
19.614004425 653.0
19.640264990 688.0
19.666525555 660.0
19.692786120 614.0
19.719046685 632.0
19.745307250 635.0
19.771567815 628.0
19.797828380 608.0
19.824088945 632.0
19.850349510 599.0
19.876610075 638.0
19.902870640 652.0
19.929131205 634.0
19.955391770 624.0
19.981652335 634.0
20.007912900 636.0
20.034173465 663.0
20.060434030 576.0
20.086694595 636.0
20.112955160 604.0
20.139215725 659.0
20.165476290 604.0
20.191736855 584.0
20.217997420 653.0
20.244257985 638.0
20.270518550 643.0
20.296779115 611.0
20.323039680 637.0
20.349300245 625.0
20.375560810 583.0
20.401821375 623.0
20.428081940 591.0
20.454342505 605.0
20.480603070 623.0
20.506863635 597.0
20.533124200 596.0
20.559384765 581.0
20.585645330 609.0
20.611905895 595.0
20.638166460 542.0
20.664427025 634.0
20.690687590 591.0
20.716948155 625.0
20.743208720 626.0
20.769469285 619.0
20.795729850 600.0
20.821990415 607.0
20.848250980 596.0
20.874511545 637.0
20.900772110 594.0
20.927032675 636.0
20.953293240 545.0
20.979553805 593.0
21.005814370 603.0
21.032074935 623.0
21.058335500 628.0
21.084596065 586.0
21.110856630 564.0
21.137117195 572.0
21.163377760 600.0
21.189638325 555.0
21.215898890 572.0
21.242159455 566.0
21.268420020 633.0
21.294680585 594.0
21.320941150 596.0
21.347201715 603.0
21.373462280 548.0
21.399722845 526.0
21.425983410 539.0
21.452243975 568.0
21.478504540 574.0
21.504765105 599.0
21.531025671 629.0
21.557286236 549.0
21.583546801 574.0
21.609807366 572.0
21.636067931 603.0
21.662328496 567.0
21.688589061 533.0
21.714849626 595.0
21.741110191 575.0
21.767370756 626.0
21.793631321 616.0
21.819891886 587.0
21.846152451 609.0
21.872413016 577.0
21.898673581 585.0
21.924934146 551.0
21.951194711 564.0
21.977455276 594.0
22.003715841 584.0
22.029976406 549.0
22.056236971 561.0
22.082497536 534.0
22.108758101 621.0
22.135018666 593.0
22.161279231 572.0
22.187539796 555.0
22.213800361 522.0
22.240060926 582.0
22.266321491 610.0
22.292582056 549.0
22.318842621 612.0
22.345103186 570.0
22.371363751 570.0
22.397624316 535.0
22.423884881 547.0
22.450145446 575.0
22.476406011 541.0
22.502666576 558.0
22.528927141 599.0
22.555187706 561.0
22.581448271 525.0
22.607708836 548.0
22.633969401 560.0
22.660229966 596.0
22.686490531 523.0
22.712751096 595.0
22.739011661 508.0
22.765272226 528.0
22.791532791 516.0
22.817793356 518.0
22.844053921 565.0
22.870314486 530.0
22.896575051 575.0
22.922835616 550.0
22.949096181 567.0
22.975356746 549.0
23.001617311 574.0
23.027877876 562.0
23.054138441 525.0
23.080399006 562.0
23.106659571 526.0
23.132920136 503.0
23.159180701 549.0
23.185441266 542.0
23.211701831 524.0
23.237962396 539.0
23.264222961 597.0
23.290483526 502.0
23.316744091 495.0
23.343004656 622.0
23.369265221 546.0
23.395525786 520.0
23.421786351 529.0
23.448046916 507.0
23.474307481 503.0
23.500568046 542.0
23.526828611 500.0
23.553089176 488.0
23.579349741 488.0
23.605610306 521.0
23.631870871 520.0
23.658131436 534.0
23.684392001 474.0
23.710652566 498.0
23.736913131 529.0
23.763173696 547.0
23.789434261 487.0
23.815694826 468.0
23.841955391 541.0
23.868215956 483.0
23.894476521 530.0
23.920737086 518.0
23.946997651 496.0
23.973258216 540.0
23.999518781 528.0
24.025779346 504.0
24.052039911 525.0
24.078300476 493.0
24.104561041 542.0
24.130821606 472.0
24.157082171 503.0
24.183342736 534.0
24.209603301 473.0
24.235863866 539.0
24.262124431 510.0
24.288384996 517.0
24.314645561 531.0
24.340906126 486.0
24.367166691 486.0
24.393427256 508.0
24.419687821 446.0
24.445948386 521.0
24.472208951 489.0
24.498469516 469.0
24.524730082 477.0
24.550990647 486.0
24.577251212 534.0
24.603511777 483.0
24.629772342 447.0
24.656032907 540.0
24.682293472 488.0
24.708554037 481.0
24.734814602 447.0
24.761075167 480.0
24.787335732 545.0
24.813596297 493.0
24.839856862 467.0
24.866117427 489.0
24.892377992 499.0
24.918638557 518.0
24.944899122 526.0
24.971159687 424.0
24.997420252 506.0
25.023680817 470.0
25.049941382 467.0
25.076201947 484.0
25.102462512 484.0
25.128723077 468.0
25.154983642 464.0
25.181244207 488.0
25.207504772 437.0
25.233765337 489.0
25.260025902 487.0
25.286286467 497.0
25.312547032 485.0
25.338807597 554.0
25.365068162 471.0
25.391328727 452.0
25.417589292 465.0
25.443849857 459.0
25.470110422 452.0
25.496370987 472.0
25.522631552 461.0
25.548892117 479.0
25.575152682 504.0
25.601413247 470.0
25.627673812 459.0
25.653934377 438.0
25.680194942 477.0
25.706455507 459.0
25.732716072 491.0
25.758976637 481.0
25.785237202 420.0
25.811497767 466.0
25.837758332 513.0
25.864018897 486.0
25.890279462 478.0
25.916540027 460.0
25.942800592 466.0
25.969061157 487.0
25.995321722 477.0
26.021582287 501.0
26.047842852 490.0
26.074103417 490.0
26.100363982 486.0
26.126624547 451.0
26.152885112 465.0
26.179145677 470.0
26.205406242 471.0
26.231666807 460.0
26.257927372 458.0
26.284187937 555.0
26.310448502 553.0
26.336709067 509.0
26.362969632 507.0
26.389230197 587.0
26.415490762 512.0
26.441751327 569.0
26.468011892 484.0
26.494272457 491.0
26.520533022 557.0
26.546793587 571.0
26.573054152 500.0
26.599314717 562.0
26.625575282 582.0
26.651835847 563.0
26.678096412 511.0
26.704356977 595.0
26.730617542 587.0
26.756878107 575.0
26.783138672 642.0
26.809399237 642.0
26.835659802 636.0
26.861920367 669.0
26.888180932 711.0
26.914441497 698.0
26.940702062 755.0
26.966962627 840.0
26.993223192 868.0
27.019483757 947.0
27.045744322 1168.0
27.072004887 1265.0
27.098265452 1460.0
27.124526017 1622.0
27.150786582 1960.0
27.177047147 2238.0
27.203307712 2631.0
27.229568277 3026.0
27.255828842 3180.0
27.282089407 3707.0
27.308349972 3858.0
27.334610537 4011.0
27.360871102 3843.0
27.387131667 3717.0
27.413392232 3355.0
27.439652797 3089.0
27.465913362 2623.0
27.492173927 2222.0
27.518434493 1899.0
27.544695058 1659.0
27.570955623 1403.0
27.597216188 1141.0
27.623476753 971.0
27.649737318 960.0
27.675997883 886.0
27.702258448 779.0
27.728519013 770.0
27.754779578 714.0
27.781040143 679.0
27.807300708 658.0
27.833561273 663.0
27.859821838 616.0
27.886082403 549.0
27.912342968 591.0
27.938603533 590.0
27.964864098 537.0
27.991124663 549.0
28.017385228 522.0
28.043645793 551.0
28.069906358 531.0
28.096166923 471.0
28.122427488 504.0
28.148688053 501.0
28.174948618 453.0
28.201209183 478.0
28.227469748 485.0
28.253730313 465.0
28.279990878 436.0
28.306251443 490.0
28.332512008 486.0
28.358772573 471.0
28.385033138 430.0
28.411293703 443.0
28.437554268 496.0
28.463814833 484.0
28.490075398 429.0
28.516335963 409.0
28.542596528 446.0
28.568857093 417.0
28.595117658 413.0
28.621378223 438.0
28.647638788 423.0
28.673899353 432.0
28.700159918 405.0
28.726420483 398.0
28.752681048 476.0
28.778941613 488.0
28.805202178 397.0
28.831462743 412.0
28.857723308 396.0
28.883983873 404.0
28.910244438 448.0
28.936505003 433.0
28.962765568 391.0
28.989026133 431.0
29.015286698 393.0
29.041547263 425.0
29.067807828 444.0
29.094068393 407.0
29.120328958 427.0
29.146589523 440.0
29.172850088 381.0
29.199110653 433.0
29.225371218 403.0
29.251631783 434.0
29.277892348 404.0
29.304152913 401.0
29.330413478 426.0
29.356674043 389.0
29.382934608 445.0
29.409195173 425.0
29.435455738 419.0
29.461716303 430.0
29.487976868 414.0
29.514237433 447.0
29.540497998 391.0
29.566758563 408.0
29.593019128 387.0
29.619279693 411.0
29.645540258 437.0
29.671800823 434.0
29.698061388 401.0
29.724321953 377.0
29.750582518 398.0
29.776843083 387.0
29.803103648 372.0
29.829364213 402.0
29.855624778 425.0
29.881885343 439.0
29.908145908 402.0
29.934406473 387.0
29.960667038 367.0
29.986927603 397.0
30.013188168 383.0
30.039448733 375.0
30.065709298 437.0
30.091969863 400.0
30.118230428 423.0
30.144490993 389.0
30.170751558 376.0
30.197012123 389.0
30.223272688 350.0
30.249533253 414.0
30.275793818 392.0
30.302054383 408.0
30.328314948 379.0
30.354575513 400.0
30.380836078 352.0
30.407096643 345.0
30.433357208 351.0
30.459617773 377.0
30.485878338 422.0
30.512138904 379.0
30.538399469 354.0
30.564660034 358.0
30.590920599 395.0
30.617181164 364.0
30.643441729 372.0
30.669702294 370.0
30.695962859 396.0
30.722223424 377.0
30.748483989 391.0
30.774744554 356.0
30.801005119 389.0
30.827265684 387.0
30.853526249 374.0
30.879786814 360.0
30.906047379 369.0
30.932307944 405.0
30.958568509 385.0
30.984829074 374.0
31.011089639 378.0
31.037350204 359.0
31.063610769 385.0
31.089871334 351.0
31.116131899 354.0
31.142392464 366.0
31.168653029 400.0
31.194913594 352.0
31.221174159 389.0
31.247434724 379.0
31.273695289 334.0
31.299955854 362.0
31.326216419 339.0
31.352476984 403.0
31.378737549 348.0
31.404998114 373.0
31.431258679 357.0
31.457519244 383.0
31.483779809 377.0
31.510040374 360.0
31.536300939 371.0
31.562561504 380.0
31.588822069 343.0
31.615082634 394.0
31.641343199 346.0
31.667603764 373.0
31.693864329 335.0
31.720124894 361.0
31.746385459 344.0
31.772646024 359.0
31.798906589 335.0
31.825167154 347.0
31.851427719 397.0
31.877688284 366.0
31.903948849 354.0
31.930209414 372.0
31.956469979 359.0
31.982730544 347.0
32.008991109 337.0
32.035251674 352.0
32.061512239 355.0
32.087772804 341.0
32.114033369 340.0
32.140293934 334.0
32.166554499 321.0
32.192815064 359.0
32.219075629 345.0
32.245336194 360.0
32.271596759 358.0
32.297857324 348.0
32.324117889 346.0
32.350378454 363.0
32.376639019 375.0
32.402899584 334.0
32.429160149 320.0
32.455420714 312.0
32.481681279 317.0
32.507941844 372.0
32.534202409 359.0
32.560462974 337.0
32.586723539 313.0
32.612984104 339.0
32.639244669 328.0
32.665505234 340.0
32.691765799 335.0
32.718026364 296.0
32.744286929 322.0
32.770547494 368.0
32.796808059 332.0
32.823068624 349.0
32.849329189 299.0
32.875589754 352.0
32.901850319 338.0
32.928110884 366.0
32.954371449 307.0
32.980632014 289.0
33.006892579 350.0
33.033153144 292.0
33.059413709 336.0
33.085674274 352.0
33.111934839 352.0
33.138195404 317.0
33.164455969 356.0
33.190716534 306.0
33.216977099 316.0
33.243237664 334.0
33.269498229 331.0
33.295758794 298.0
33.322019359 328.0
33.348279924 350.0
33.374540489 278.0
33.400801054 340.0
33.427061619 304.0
33.453322184 316.0
33.479582749 296.0
33.505843315 316.0
33.532103880 324.0
33.558364445 311.0
33.584625010 341.0
33.610885575 299.0
33.637146140 301.0
33.663406705 344.0
33.689667270 308.0
33.715927835 325.0
33.742188400 347.0
33.768448965 288.0
33.794709530 302.0
33.820970095 352.0
33.847230660 301.0
33.873491225 308.0
33.899751790 303.0
33.926012355 271.0
33.952272920 322.0
33.978533485 324.0
34.004794050 293.0
34.031054615 354.0
34.057315180 324.0
34.083575745 331.0
34.109836310 280.0
34.136096875 311.0
34.162357440 287.0
34.188618005 327.0
34.214878570 314.0
34.241139135 316.0
34.267399700 322.0
34.293660265 306.0
34.319920830 298.0
34.346181395 326.0
34.372441960 332.0
34.398702525 319.0
34.424963090 284.0
34.451223655 281.0
34.477484220 318.0
34.503744785 342.0
34.530005350 313.0
34.556265915 312.0
34.582526480 319.0
34.608787045 315.0
34.635047610 330.0
34.661308175 315.0
34.687568740 309.0
34.713829305 317.0
34.740089870 342.0
34.766350435 338.0
34.792611000 319.0
34.818871565 337.0
34.845132130 367.0
34.871392695 321.0
34.897653260 379.0
34.923913825 339.0
34.950174390 322.0
34.976434955 306.0
35.002695520 343.0
35.028956085 335.0
35.055216650 342.0
35.081477215 318.0
35.107737780 381.0
35.133998345 317.0
35.160258910 352.0
35.186519475 373.0
35.212780040 328.0
35.239040605 331.0
35.265301170 334.0
35.291561735 358.0
35.317822300 359.0
35.344082865 348.0
35.370343430 356.0
35.396603995 363.0
35.422864560 359.0
35.449125125 393.0
35.475385690 416.0
35.501646255 394.0
35.527906820 406.0
35.554167385 432.0
35.580427950 446.0
35.606688515 497.0
35.632949080 502.0
35.659209645 569.0
35.685470210 570.0
35.711730775 630.0
35.737991340 735.0
35.764251905 829.0
35.790512470 958.0
35.816773035 1072.0
35.843033600 1287.0
35.869294165 1433.0
35.895554730 1687.0
35.921815295 1748.0
35.948075860 1908.0
35.974336425 1917.0
36.000596990 2004.0
36.026857555 1822.0
36.053118120 1695.0
36.079378685 1573.0
36.105639250 1334.0
36.131899815 1181.0
36.158160380 1035.0
36.184420945 874.0
36.210681510 739.0
36.236942075 658.0
36.263202640 574.0
36.289463205 516.0
36.315723770 459.0
36.341984335 414.0
36.368244900 367.0
36.394505465 369.0
36.420766030 398.0
36.447026595 339.0
36.473287160 351.0
36.499547725 329.0
36.525808291 291.0
36.552068856 335.0
36.578329421 303.0
36.604589986 284.0
36.630850551 362.0
36.657111116 332.0
36.683371681 299.0
36.709632246 312.0
36.735892811 297.0
36.762153376 253.0
36.788413941 292.0
36.814674506 302.0
36.840935071 268.0
36.867195636 301.0
36.893456201 292.0
36.919716766 284.0
36.945977331 291.0
36.972237896 250.0
36.998498461 290.0
37.024759026 255.0
37.051019591 290.0
37.077280156 254.0
37.103540721 309.0
37.129801286 300.0
37.156061851 288.0
37.182322416 296.0
37.208582981 281.0
37.234843546 296.0
37.261104111 272.0
37.287364676 260.0
37.313625241 285.0
37.339885806 265.0
37.366146371 275.0
37.392406936 286.0
37.418667501 264.0
37.444928066 293.0
37.471188631 320.0
37.497449196 290.0
37.523709761 270.0
37.549970326 245.0
37.576230891 296.0
37.602491456 260.0
37.628752021 285.0
37.655012586 271.0
37.681273151 260.0
37.707533716 271.0
37.733794281 264.0
37.760054846 264.0
37.786315411 284.0
37.812575976 304.0
37.838836541 315.0
37.865097106 296.0
37.891357671 262.0
37.917618236 236.0
37.943878801 282.0
37.970139366 247.0
37.996399931 260.0
38.022660496 277.0
38.048921061 254.0
38.075181626 262.0
38.101442191 273.0
38.127702756 301.0
38.153963321 249.0
38.180223886 282.0
38.206484451 251.0
38.232745016 277.0
38.259005581 280.0
38.285266146 263.0
38.311526711 253.0
38.337787276 253.0
38.364047841 260.0
38.390308406 255.0
38.416568971 228.0
38.442829536 255.0
38.469090101 259.0
38.495350666 262.0
38.521611231 250.0
38.547871796 253.0
38.574132361 260.0
38.600392926 279.0
38.626653491 263.0
38.652914056 271.0
38.679174621 291.0
38.705435186 273.0
38.731695751 277.0
38.757956316 291.0
38.784216881 274.0
38.810477446 335.0
38.836738011 343.0
38.862998576 376.0
38.889259141 323.0
38.915519706 370.0
38.941780271 352.0
38.968040836 409.0
38.994301401 455.0
39.020561966 470.0
39.046822531 465.0
39.073083096 445.0
39.099343661 491.0
39.125604226 500.0
39.151864791 404.0
39.178125356 428.0
39.204385921 406.0
39.230646486 346.0
39.256907051 391.0
39.283167616 330.0
39.309428181 321.0
39.335688746 333.0
39.361949311 310.0
39.388209876 319.0
39.414470441 272.0
39.440731006 263.0
39.466991571 293.0
39.493252136 281.0
39.519512702 290.0
39.545773267 267.0
39.572033832 277.0
39.598294397 287.0
39.624554962 286.0
39.650815527 251.0
39.677076092 278.0
39.703336657 237.0
39.729597222 254.0
39.755857787 234.0
39.782118352 276.0
39.808378917 258.0
39.834639482 277.0
39.860900047 247.0
39.887160612 274.0
39.913421177 275.0
39.939681742 260.0
39.965942307 253.0
39.992202872 267.0
40.018463437 265.0
40.044724002 260.0
40.070984567 263.0
40.097245132 243.0
40.123505697 254.0
40.149766262 238.0
40.176026827 234.0
40.202287392 247.0
40.228547957 264.0
40.254808522 289.0
40.281069087 249.0
40.307329652 259.0
40.333590217 253.0
40.359850782 244.0
40.386111347 261.0
40.412371912 243.0
40.438632477 252.0
40.464893042 277.0
40.491153607 247.0
40.517414172 234.0
40.543674737 254.0
40.569935302 246.0
40.596195867 240.0
40.622456432 297.0
40.648716997 243.0
40.674977562 314.0
40.701238127 290.0
40.727498692 268.0
40.753759257 329.0
40.780019822 311.0
40.806280387 339.0
40.832540952 334.0
40.858801517 420.0
40.885062082 368.0
40.911322647 405.0
40.937583212 491.0
40.963843777 593.0
40.990104342 636.0
41.016364907 790.0
41.042625472 827.0
41.068886037 923.0
41.095146602 1048.0
41.121407167 1062.0
41.147667732 995.0
41.173928297 1050.0
41.200188862 1052.0
41.226449427 908.0
41.252709992 900.0
41.278970557 766.0
41.305231122 663.0
41.331491687 543.0
41.357752252 490.0
41.384012817 436.0
41.410273382 436.0
41.436533947 369.0
41.462794512 335.0
41.489055077 308.0
41.515315642 316.0
41.541576207 324.0
41.567836772 260.0
41.594097337 278.0
41.620357902 256.0
41.646618467 212.0
41.672879032 249.0
41.699139597 274.0
41.725400162 248.0
41.751660727 251.0
41.777921292 278.0
41.804181857 243.0
41.830442422 251.0
41.856702987 227.0
41.882963552 264.0
41.909224117 240.0
41.935484682 247.0
41.961745247 247.0
41.988005812 230.0
42.014266377 239.0
42.040526942 222.0
42.066787507 270.0
42.093048072 232.0
42.119308637 269.0
42.145569202 250.0
42.171829767 247.0
42.198090332 275.0
42.224350897 274.0
42.250611462 259.0
42.276872027 242.0
42.303132592 231.0
42.329393157 228.0
42.355653722 220.0
42.381914287 208.0
42.408174852 213.0
42.434435417 212.0
42.460695982 212.0
42.486956547 251.0
42.513217113 242.0
42.539477678 221.0
42.565738243 232.0
42.591998808 216.0
42.618259373 249.0
42.644519938 219.0
42.670780503 228.0
42.697041068 236.0
42.723301633 228.0
42.749562198 227.0
42.775822763 229.0
42.802083328 235.0
42.828343893 215.0
42.854604458 222.0
42.880865023 222.0
42.907125588 256.0
42.933386153 216.0
42.959646718 205.0
42.985907283 237.0
43.012167848 220.0
43.038428413 245.0
43.064688978 229.0
43.090949543 237.0
43.117210108 235.0
43.143470673 223.0
43.169731238 229.0
43.195991803 237.0
43.222252368 260.0
43.248512933 209.0
43.274773498 230.0
43.301034063 227.0
43.327294628 263.0
43.353555193 247.0
43.379815758 217.0
43.406076323 238.0
43.432336888 259.0
43.458597453 243.0
43.484858018 219.0
43.511118583 238.0
43.537379148 242.0
43.563639713 225.0
43.589900278 235.0
43.616160843 266.0
43.642421408 271.0
43.668681973 243.0
43.694942538 333.0
43.721203103 320.0
43.747463668 329.0
43.773724233 353.0
43.799984798 396.0
43.826245363 408.0
43.852505928 427.0
43.878766493 496.0
43.905027058 440.0
43.931287623 452.0
43.957548188 436.0
43.983808753 432.0
44.010069318 445.0
44.036329883 360.0
44.062590448 400.0
44.088851013 393.0
44.115111578 326.0
44.141372143 317.0
44.167632708 294.0
44.193893273 292.0
44.220153838 266.0
44.246414403 258.0
44.272674968 245.0
44.298935533 215.0
44.325196098 218.0
44.351456663 253.0
44.377717228 240.0
44.403977793 220.0
44.430238358 225.0
44.456498923 214.0
44.482759488 214.0
44.509020053 228.0
44.535280618 240.0
44.561541183 220.0
44.587801748 222.0
44.614062313 219.0
44.640322878 248.0
44.666583443 203.0
44.692844008 223.0
44.719104573 229.0
44.745365138 197.0
44.771625703 212.0
44.797886268 191.0
44.824146833 217.0
44.850407398 215.0
44.876667963 223.0
44.902928528 218.0
44.929189093 219.0
44.955449658 195.0
44.981710223 218.0
45.007970788 199.0
45.034231353 213.0
45.060491918 273.0
45.086752483 190.0
45.113013048 209.0
45.139273613 231.0
45.165534178 220.0
45.191794743 229.0
45.218055308 225.0
45.244315873 229.0
45.270576438 208.0
45.296837003 219.0
45.323097568 208.0
45.349358133 223.0
45.375618698 167.0
45.401879263 244.0
45.428139828 218.0
45.454400393 191.0
45.480660958 202.0
45.506921524 190.0
45.533182089 197.0
45.559442654 181.0
45.585703219 194.0
45.611963784 189.0
45.638224349 203.0
45.664484914 201.0
45.690745479 196.0
45.717006044 191.0
45.743266609 221.0
45.769527174 179.0
45.795787739 183.0
45.822048304 204.0
45.848308869 212.0
45.874569434 192.0
45.900829999 202.0
45.927090564 179.0
45.953351129 193.0
45.979611694 227.0
46.005872259 197.0
46.032132824 194.0
46.058393389 191.0
46.084653954 221.0
46.110914519 198.0
46.137175084 196.0
46.163435649 210.0
46.189696214 213.0
46.215956779 179.0
46.242217344 184.0
46.268477909 217.0
46.294738474 214.0
46.320999039 195.0
46.347259604 204.0
46.373520169 192.0
46.399780734 197.0
46.426041299 195.0
46.452301864 220.0
46.478562429 204.0
46.504822994 210.0
46.531083559 177.0
46.557344124 202.0
46.583604689 186.0
46.609865254 198.0
46.636125819 203.0
46.662386384 190.0
46.688646949 172.0
46.714907514 206.0
46.741168079 204.0
46.767428644 207.0
46.793689209 190.0
46.819949774 159.0
46.846210339 207.0
46.872470904 206.0
46.898731469 146.0
46.924992034 208.0
46.951252599 196.0
46.977513164 207.0
47.003773729 205.0
47.030034294 182.0
47.056294859 205.0
47.082555424 200.0
47.108815989 179.0
47.135076554 199.0
47.161337119 206.0
47.187597684 197.0
47.213858249 184.0
47.240118814 186.0
47.266379379 200.0
47.292639944 200.0
47.318900509 211.0
47.345161074 172.0
47.371421639 199.0
47.397682204 202.0
47.423942769 197.0
47.450203334 169.0
47.476463899 222.0
47.502724464 202.0
47.528985029 220.0
47.555245594 221.0
47.581506159 177.0
47.607766724 205.0
47.634027289 201.0
47.660287854 186.0
47.686548419 195.0
47.712808984 177.0
47.739069549 198.0
47.765330114 185.0
47.791590679 157.0
47.817851244 149.0
47.844111809 184.0
47.870372374 197.0
47.896632939 200.0
47.922893504 189.0
47.949154069 198.0
47.975414634 189.0
48.001675199 163.0
48.027935764 180.0
48.054196329 202.0
48.080456894 191.0
48.106717459 183.0
48.132978024 217.0
48.159238589 198.0
48.185499154 186.0
48.211759719 183.0
48.238020284 176.0
48.264280849 170.0
48.290541414 194.0
48.316801979 165.0
48.343062544 207.0
48.369323109 165.0
48.395583674 171.0
48.421844239 212.0
48.448104804 211.0
48.474365369 161.0
48.500625935 188.0
48.526886500 185.0
48.553147065 189.0
48.579407630 219.0
48.605668195 202.0
48.631928760 214.0
48.658189325 170.0
48.684449890 183.0
48.710710455 212.0
48.736971020 206.0
48.763231585 202.0
48.789492150 236.0
48.815752715 192.0
48.842013280 201.0
48.868273845 195.0
48.894534410 216.0
48.920794975 181.0
48.947055540 198.0
48.973316105 202.0
48.999576670 189.0
49.025837235 193.0
49.052097800 185.0
49.078358365 169.0
49.104618930 194.0
49.130879495 214.0
49.157140060 189.0
49.183400625 175.0
49.209661190 178.0
49.235921755 202.0
49.262182320 173.0
49.288442885 171.0
49.314703450 178.0
49.340964015 156.0
49.367224580 206.0
49.393485145 180.0
49.419745710 174.0
49.446006275 166.0
49.472266840 226.0
49.498527405 213.0
49.524787970 157.0
49.551048535 189.0
49.577309100 175.0
49.603569665 164.0
49.629830230 198.0
49.656090795 204.0
49.682351360 157.0
49.708611925 181.0
49.734872490 175.0
49.761133055 199.0
49.787393620 164.0
49.813654185 158.0
49.839914750 179.0
49.866175315 179.0
49.892435880 168.0
49.918696445 172.0
49.944957010 201.0
49.971217575 181.0
49.997478140 168.0
50.023738705 183.0
50.049999270 208.0
50.076259835 195.0
50.102520400 196.0
50.128780965 152.0
50.155041530 153.0
50.181302095 220.0
50.207562660 174.0
50.233823225 181.0
50.260083790 190.0
50.286344355 205.0
50.312604920 175.0
50.338865485 176.0
50.365126050 170.0
50.391386615 159.0
50.417647180 165.0
50.443907745 169.0
50.470168310 160.0
50.496428875 166.0
50.522689440 196.0
50.548950005 200.0
50.575210570 164.0
50.601471135 185.0
50.627731700 170.0
50.653992265 180.0
50.680252830 177.0
50.706513395 178.0
50.732773960 194.0
50.759034525 192.0
50.785295090 156.0
50.811555655 181.0
50.837816220 191.0
50.864076785 177.0
50.890337350 177.0
50.916597915 176.0
50.942858480 190.0
50.969119045 204.0
50.995379610 184.0
51.021640175 153.0
51.047900740 168.0
51.074161305 188.0
51.100421870 155.0
51.126682435 201.0
51.152943000 191.0
51.179203565 197.0
51.205464130 177.0
51.231724695 173.0
51.257985260 150.0
51.284245825 190.0
51.310506390 175.0
51.336766955 200.0
51.363027520 170.0
51.389288085 160.0
51.415548650 167.0
51.441809215 159.0
51.468069780 197.0
51.494330345 209.0
51.520590911 182.0
51.546851476 172.0
51.573112041 170.0
51.599372606 183.0
51.625633171 165.0
51.651893736 184.0
51.678154301 159.0
51.704414866 173.0
51.730675431 158.0
51.756935996 194.0
51.783196561 171.0
51.809457126 157.0
51.835717691 183.0
51.861978256 166.0
51.888238821 176.0
51.914499386 185.0
51.940759951 184.0
51.967020516 175.0
51.993281081 154.0
52.019541646 177.0
52.045802211 154.0
52.072062776 182.0
52.098323341 205.0
52.124583906 205.0
52.150844471 180.0
52.177105036 205.0
52.203365601 167.0
52.229626166 177.0
52.255886731 200.0
52.282147296 162.0
52.308407861 173.0
52.334668426 167.0
52.360928991 210.0
52.387189556 187.0
52.413450121 200.0
52.439710686 201.0
52.465971251 184.0
52.492231816 183.0
52.518492381 186.0
52.544752946 184.0
52.571013511 199.0
52.597274076 204.0
52.623534641 178.0
52.649795206 206.0
52.676055771 197.0
52.702316336 186.0
52.728576901 190.0
52.754837466 230.0
52.781098031 196.0
52.807358596 199.0
52.833619161 232.0
52.859879726 193.0
52.886140291 185.0
52.912400856 202.0
52.938661421 192.0
52.964921986 179.0
52.991182551 175.0
53.017443116 210.0
53.043703681 212.0
53.069964246 226.0
53.096224811 191.0
53.122485376 202.0
53.148745941 194.0
53.175006506 217.0
53.201267071 225.0
53.227527636 185.0
53.253788201 206.0
53.280048766 196.0
53.306309331 216.0
53.332569896 216.0
53.358830461 221.0
53.385091026 215.0
53.411351591 227.0
53.437612156 208.0
53.463872721 228.0
53.490133286 228.0
53.516393851 228.0
53.542654416 212.0
53.568914981 230.0
53.595175546 222.0
53.621436111 257.0
53.647696676 261.0
53.673957241 269.0
53.700217806 290.0
53.726478371 293.0
53.752738936 323.0
53.778999501 309.0
53.805260066 348.0
53.831520631 362.0
53.857781196 393.0
53.884041761 507.0
53.910302326 518.0
53.936562891 609.0
53.962823456 718.0
53.989084021 800.0
54.015344586 1004.0
54.041605151 1085.0
54.067865716 1337.0
54.094126281 1532.0
54.120386846 1623.0
54.146647411 1821.0
54.172907976 1984.0
54.199168541 2043.0
54.225429106 2134.0
54.251689671 2140.0
54.277950236 2096.0
54.304210801 1981.0
54.330471366 1787.0
54.356731931 1615.0
54.382992496 1394.0
54.409253061 1302.0
54.435513626 1163.0
54.461774191 896.0
54.488034756 764.0
54.514295322 678.0
54.540555887 567.0
54.566816452 559.0
54.593077017 439.0
54.619337582 379.0
54.645598147 327.0
54.671858712 375.0
54.698119277 328.0
54.724379842 284.0
54.750640407 242.0
54.776900972 290.0
54.803161537 279.0
54.829422102 267.0
54.855682667 265.0
54.881943232 268.0
54.908203797 271.0
54.934464362 216.0
54.960724927 216.0
54.986985492 202.0
55.013246057 222.0
55.039506622 251.0
55.065767187 207.0
55.092027752 209.0
55.118288317 200.0
55.144548882 233.0
55.170809447 208.0
55.197070012 209.0
55.223330577 199.0
55.249591142 174.0
55.275851707 185.0
55.302112272 209.0
55.328372837 176.0
55.354633402 201.0
55.380893967 184.0
55.407154532 183.0
55.433415097 209.0
55.459675662 181.0
55.485936227 186.0
55.512196792 193.0
55.538457357 214.0
55.564717922 177.0
55.590978487 178.0
55.617239052 194.0
55.643499617 159.0
55.669760182 204.0
55.696020747 185.0
55.722281312 174.0
55.748541877 187.0
55.774802442 200.0
55.801063007 185.0
55.827323572 184.0
55.853584137 193.0
55.879844702 188.0
55.906105267 186.0
55.932365832 201.0
55.958626397 216.0
55.984886962 200.0
56.011147527 200.0
56.037408092 191.0
56.063668657 207.0
56.089929222 201.0
56.116189787 268.0
56.142450352 219.0
56.168710917 258.0
56.194971482 289.0
56.221232047 315.0
56.247492612 299.0
56.273753177 354.0
56.300013742 386.0
56.326274307 456.0
56.352534872 473.0
56.378795437 558.0
56.405056002 612.0
56.431316567 705.0
56.457577132 660.0
56.483837697 723.0
56.510098262 776.0
56.536358827 722.0
56.562619392 698.0
56.588879957 666.0
56.615140522 652.0
56.641401087 602.0
56.667661652 593.0
56.693922217 518.0
56.720182782 459.0
56.746443347 445.0
56.772703912 384.0
56.798964477 349.0
56.825225042 358.0
56.851485607 257.0
56.877746172 229.0
56.904006737 225.0
56.930267302 216.0
56.956527867 203.0
56.982788432 198.0
57.009048997 199.0
57.035309562 192.0
57.061570127 149.0
57.087830692 178.0
57.114091257 202.0
57.140351822 195.0
57.166612387 173.0
57.192872952 171.0
57.219133517 163.0
57.245394082 170.0
57.271654647 180.0
57.297915212 197.0
57.324175777 191.0
57.350436342 172.0
57.376696907 178.0
57.402957472 158.0
57.429218037 179.0
57.455478602 161.0
57.481739167 180.0
57.507999733 185.0
57.534260298 152.0
57.560520863 143.0
57.586781428 154.0
57.613041993 182.0
57.639302558 175.0
57.665563123 170.0
57.691823688 133.0
57.718084253 167.0
57.744344818 146.0
57.770605383 164.0
57.796865948 157.0
57.823126513 158.0
57.849387078 141.0
57.875647643 169.0
57.901908208 160.0
57.928168773 172.0
57.954429338 162.0
57.980689903 150.0
58.006950468 160.0
58.033211033 162.0
58.059471598 148.0
58.085732163 174.0
58.111992728 165.0
58.138253293 154.0
58.164513858 173.0
58.190774423 174.0
58.217034988 130.0
58.243295553 148.0
58.269556118 156.0
58.295816683 141.0
58.322077248 138.0
58.348337813 152.0
58.374598378 173.0
58.400858943 176.0
58.427119508 158.0
58.453380073 158.0
58.479640638 155.0
58.505901203 173.0
58.532161768 166.0
58.558422333 153.0
58.584682898 186.0
58.610943463 136.0
58.637204028 163.0
58.663464593 166.0
58.689725158 168.0
58.715985723 181.0
58.742246288 181.0
58.768506853 164.0
58.794767418 179.0
58.821027983 164.0
58.847288548 180.0
58.873549113 177.0
58.899809678 184.0
58.926070243 163.0
58.952330808 166.0
58.978591373 149.0
59.004851938 176.0
59.031112503 131.0
59.057373068 148.0
59.083633633 134.0
59.109894198 162.0
59.136154763 158.0
59.162415328 145.0
59.188675893 150.0
59.214936458 143.0
59.241197023 145.0
59.267457588 129.0
59.293718153 145.0
59.319978718 113.0
59.346239283 158.0
59.372499848 168.0
59.398760413 164.0
59.425020978 144.0
59.451281543 179.0
59.477542108 152.0
59.503802673 168.0
59.530063238 164.0
59.556323803 142.0
59.582584368 154.0
59.608844933 147.0
59.635105498 138.0
59.661366063 167.0
59.687626628 152.0
59.713887193 140.0
59.740147758 148.0
59.766408323 159.0
59.792668888 164.0
59.818929453 172.0
59.845190018 158.0
59.871450583 133.0
59.897711148 161.0
59.923971713 147.0
59.950232278 141.0
59.976492843 151.0
60.002753408 160.0
60.029013973 151.0
60.055274538 160.0
60.081535103 142.0
60.107795668 159.0
60.134056233 149.0
60.160316798 143.0
60.186577363 141.0
60.212837928 131.0
60.239098493 167.0
60.265359058 130.0
60.291619623 151.0
60.317880188 149.0
60.344140753 137.0
60.370401318 158.0
60.396661883 161.0
60.422922448 135.0
60.449183013 139.0
60.475443578 128.0
60.501704144 154.0
60.527964709 157.0
60.554225274 148.0
60.580485839 138.0
60.606746404 159.0
60.633006969 160.0
60.659267534 173.0
60.685528099 145.0
60.711788664 141.0
60.738049229 163.0
60.764309794 161.0
60.790570359 148.0
60.816830924 155.0
60.843091489 149.0
60.869352054 141.0
60.895612619 162.0
60.921873184 152.0
60.948133749 133.0
60.974394314 153.0
61.000654879 159.0
61.026915444 180.0
61.053176009 155.0
61.079436574 151.0
61.105697139 168.0
61.131957704 166.0
61.158218269 171.0
61.184478834 140.0
61.210739399 160.0
61.236999964 164.0
61.263260529 148.0
61.289521094 141.0
61.315781659 147.0
61.342042224 159.0
61.368302789 141.0
61.394563354 154.0
61.420823919 180.0
61.447084484 155.0
61.473345049 154.0
61.499605614 152.0
61.525866179 153.0
61.552126744 164.0
61.578387309 145.0
61.604647874 149.0
61.630908439 146.0
61.657169004 151.0
61.683429569 131.0
61.709690134 137.0
61.735950699 151.0
61.762211264 153.0
61.788471829 144.0
61.814732394 147.0
61.840992959 172.0
61.867253524 154.0
61.893514089 139.0
61.919774654 127.0
61.946035219 154.0
61.972295784 138.0
61.998556349 181.0
62.024816914 139.0
62.051077479 169.0
62.077338044 153.0
62.103598609 144.0
62.129859174 165.0
62.156119739 155.0
62.182380304 157.0
62.208640869 157.0
62.234901434 172.0
62.261161999 163.0
62.287422564 162.0
62.313683129 191.0
62.339943694 213.0
62.366204259 166.0
62.392464824 184.0
62.418725389 215.0
62.444985954 207.0
62.471246519 250.0
62.497507084 267.0
62.523767649 291.0
62.550028214 333.0
62.576288779 380.0
62.602549344 390.0
62.628809909 398.0
62.655070474 386.0
62.681331039 450.0
62.707591604 396.0
62.733852169 380.0
62.760112734 359.0
62.786373299 375.0
62.812633864 350.0
62.838894429 336.0
62.865154994 305.0
62.891415559 293.0
62.917676124 242.0
62.943936689 250.0
62.970197254 223.0
62.996457819 235.0
63.022718384 202.0
63.048978949 216.0
63.075239514 190.0
63.101500079 160.0
63.127760644 161.0
63.154021209 181.0
63.180281774 177.0
63.206542339 187.0
63.232802904 166.0
63.259063469 165.0
63.285324034 151.0
63.311584599 160.0
63.337845164 157.0
63.364105729 141.0
63.390366294 150.0
63.416626859 200.0
63.442887424 158.0
63.469147989 154.0
63.495408555 156.0
63.521669120 153.0
63.547929685 155.0
63.574190250 180.0
63.600450815 231.0
63.626711380 191.0
63.652971945 176.0
63.679232510 207.0
63.705493075 225.0
63.731753640 242.0
63.758014205 259.0
63.784274770 294.0
63.810535335 298.0
63.836795900 370.0
63.863056465 353.0
63.889317030 370.0
63.915577595 402.0
63.941838160 402.0
63.968098725 379.0
63.994359290 405.0
64.020619855 372.0
64.046880420 335.0
64.073140985 341.0
64.099401550 318.0
64.125662115 311.0
64.151922680 291.0
64.178183245 259.0
64.204443810 218.0
64.230704375 259.0
64.256964940 222.0
64.283225505 207.0
64.309486070 169.0
64.335746635 187.0
64.362007200 178.0
64.388267765 157.0
64.414528330 191.0
64.440788895 168.0
64.467049460 180.0
64.493310025 152.0
64.519570590 135.0
64.545831155 144.0
64.572091720 154.0
64.598352285 156.0
64.624612850 135.0
64.650873415 143.0
64.677133980 121.0
64.703394545 178.0
64.729655110 161.0
64.755915675 140.0
64.782176240 143.0
64.808436805 145.0
64.834697370 136.0
64.860957935 139.0
64.887218500 133.0
64.913479065 134.0
64.939739630 132.0
64.966000195 143.0
64.992260760 142.0
65.018521325 126.0
65.044781890 146.0
65.071042455 156.0
65.097303020 151.0
65.123563585 158.0
65.149824150 153.0
65.176084715 143.0
65.202345280 170.0
65.228605845 143.0
65.254866410 137.0
65.281126975 154.0
65.307387540 138.0
65.333648105 160.0
65.359908670 160.0
65.386169235 176.0
65.412429800 166.0
65.438690365 170.0
65.464950930 140.0
65.491211495 161.0
65.517472060 164.0
65.543732625 134.0
65.569993190 143.0
65.596253755 160.0
65.622514320 129.0
65.648774885 153.0
65.675035450 142.0
65.701296015 153.0
65.727556580 136.0
65.753817145 138.0
65.780077710 126.0
65.806338275 141.0
65.832598840 125.0
65.858859405 148.0
65.885119970 117.0
65.911380535 132.0
65.937641100 122.0
65.963901665 146.0
65.990162230 163.0
66.016422795 127.0
66.042683360 149.0
66.068943925 140.0
66.095204490 129.0
66.121465055 127.0
66.147725620 138.0
66.173986185 131.0
66.200246750 152.0
66.226507315 119.0
66.252767880 117.0
66.279028445 155.0
66.305289010 154.0
66.331549575 135.0
66.357810140 135.0
66.384070705 112.0
66.410331270 151.0
66.436591835 141.0
66.462852400 138.0
66.489112965 130.0
66.515373531 133.0
66.541634096 97.0
66.567894661 133.0
66.594155226 132.0
66.620415791 144.0
66.646676356 138.0
66.672936921 129.0
66.699197486 122.0
66.725458051 119.0
66.751718616 126.0
66.777979181 144.0
66.804239746 143.0
66.830500311 122.0
66.856760876 139.0
66.883021441 160.0
66.909282006 163.0
66.935542571 144.0
66.961803136 158.0
66.988063701 146.0
67.014324266 147.0
67.040584831 146.0
67.066845396 134.0
67.093105961 123.0
67.119366526 137.0
67.145627091 139.0
67.171887656 141.0
67.198148221 137.0
67.224408786 121.0
67.250669351 155.0
67.276929916 133.0
67.303190481 144.0
67.329451046 144.0
67.355711611 133.0
67.381972176 137.0
67.408232741 136.0
67.434493306 140.0
67.460753871 129.0
67.487014436 169.0
67.513275001 137.0
67.539535566 130.0
67.565796131 140.0
67.592056696 125.0
67.618317261 124.0
67.644577826 126.0
67.670838391 159.0
67.697098956 163.0
67.723359521 140.0
67.749620086 147.0
67.775880651 134.0
67.802141216 178.0
67.828401781 131.0
67.854662346 129.0
67.880922911 144.0
67.907183476 142.0
67.933444041 160.0
67.959704606 149.0
67.985965171 145.0
68.012225736 158.0
68.038486301 149.0
68.064746866 163.0
68.091007431 158.0
68.117267996 162.0
68.143528561 166.0
68.169789126 148.0
68.196049691 157.0
68.222310256 153.0
68.248570821 150.0
68.274831386 144.0
68.301091951 189.0
68.327352516 176.0
68.353613081 174.0
68.379873646 196.0
68.406134211 197.0
68.432394776 205.0
68.458655341 216.0
68.484915906 221.0
68.511176471 193.0
68.537437036 245.0
68.563697601 229.0
68.589958166 268.0
68.616218731 280.0
68.642479296 373.0
68.668739861 405.0
68.695000426 424.0
68.721260991 472.0
68.747521556 518.0
68.773782121 585.0
68.800042686 591.0
68.826303251 737.0
68.852563816 746.0
68.878824381 749.0
68.905084946 762.0
68.931345511 731.0
68.957606076 657.0
68.983866641 708.0
69.010127206 650.0
69.036387771 626.0
69.062648336 596.0
69.088908901 560.0
69.115169466 491.0
69.141430031 474.0
69.167690596 431.0
69.193951161 379.0
69.220211726 320.0
69.246472291 325.0
69.272732856 302.0
69.298993421 279.0
69.325253986 281.0
69.351514551 265.0
69.377775116 238.0
69.404035681 237.0
69.430296246 273.0
69.456556811 248.0
69.482817376 284.0
69.509077942 303.0
69.535338507 350.0
69.561599072 360.0
69.587859637 376.0
69.614120202 448.0
69.640380767 452.0
69.666641332 429.0
69.692901897 409.0
69.719162462 454.0
69.745423027 454.0
69.771683592 458.0
69.797944157 426.0
69.824204722 399.0
69.850465287 376.0
69.876725852 357.0
69.902986417 329.0
69.929246982 323.0
69.955507547 276.0
69.981768112 246.0
70.008028677 253.0
70.034289242 223.0
70.060549807 238.0
70.086810372 173.0
70.113070937 202.0
70.139331502 191.0
70.165592067 157.0
70.191852632 178.0
70.218113197 159.0
70.244373762 152.0
70.270634327 164.0
70.296894892 156.0
70.323155457 110.0
70.349416022 152.0
70.375676587 153.0
70.401937152 153.0
70.428197717 132.0
70.454458282 97.0
70.480718847 142.0
70.506979412 137.0
70.533239977 127.0
70.559500542 142.0
70.585761107 106.0
70.612021672 124.0
70.638282237 130.0
70.664542802 121.0
70.690803367 149.0
70.717063932 121.0
70.743324497 141.0
70.769585062 138.0
70.795845627 129.0
70.822106192 121.0
70.848366757 138.0
70.874627322 134.0
70.900887887 112.0
70.927148452 137.0
70.953409017 106.0
70.979669582 125.0
71.005930147 135.0
71.032190712 134.0
71.058451277 111.0
71.084711842 116.0
71.110972407 135.0
71.137232972 147.0
71.163493537 126.0
71.189754102 142.0
71.216014667 140.0
71.242275232 156.0
71.268535797 127.0
71.294796362 156.0
71.321056927 95.0
71.347317492 119.0
71.373578057 139.0
71.399838622 124.0
71.426099187 133.0
71.452359752 129.0
71.478620317 100.0
71.504880882 132.0
71.531141447 119.0
71.557402012 99.0
71.583662577 132.0
71.609923142 127.0
71.636183707 130.0
71.662444272 123.0
71.688704837 137.0
71.714965402 103.0
71.741225967 105.0
71.767486532 115.0
71.793747097 114.0
71.820007662 114.0
71.846268227 129.0
71.872528792 105.0
71.898789357 116.0
71.925049922 117.0
71.951310487 153.0
71.977571052 128.0
72.003831617 124.0
72.030092182 127.0
72.056352747 129.0
72.082613312 149.0
72.108873877 152.0
72.135134442 110.0
72.161395007 136.0
72.187655572 144.0
72.213916137 139.0
72.240176702 112.0
72.266437267 140.0
72.292697832 141.0
72.318958397 139.0
72.345218962 167.0
72.371479527 149.0
72.397740092 142.0
72.424000657 117.0
72.450261222 141.0
72.476521787 151.0
72.502782353 149.0
72.529042918 138.0
72.555303483 113.0
72.581564048 141.0
72.607824613 143.0
72.634085178 155.0
72.660345743 131.0
72.686606308 125.0
72.712866873 140.0
72.739127438 124.0
72.765388003 118.0
72.791648568 122.0
72.817909133 116.0
72.844169698 147.0
72.870430263 123.0
72.896690828 120.0
72.922951393 84.0
72.949211958 136.0
72.975472523 109.0
73.001733088 124.0
73.027993653 136.0
73.054254218 111.0
73.080514783 131.0
73.106775348 124.0
73.133035913 141.0
73.159296478 110.0
73.185557043 118.0
73.211817608 103.0
73.238078173 117.0
73.264338738 122.0
73.290599303 109.0
73.316859868 116.0
73.343120433 109.0
73.369380998 125.0
73.395641563 102.0
73.421902128 121.0
73.448162693 103.0
73.474423258 115.0
73.500683823 94.0
73.526944388 110.0
73.553204953 114.0
73.579465518 121.0
73.605726083 117.0
73.631986648 126.0
73.658247213 91.0
73.684507778 100.0
73.710768343 111.0
73.737028908 109.0
73.763289473 104.0
73.789550038 132.0
73.815810603 125.0
73.842071168 134.0
73.868331733 122.0
73.894592298 122.0
73.920852863 117.0
73.947113428 111.0
73.973373993 132.0
73.999634558 92.0
74.025895123 122.0
74.052155688 116.0
74.078416253 151.0
74.104676818 133.0
74.130937383 115.0
74.157197948 131.0
74.183458513 108.0
74.209719078 100.0
74.235979643 108.0
74.262240208 97.0
74.288500773 115.0
74.314761338 138.0
74.341021903 139.0
74.367282468 104.0
74.393543033 119.0
74.419803598 129.0
74.446064163 103.0
74.472324728 131.0
74.498585293 129.0
74.524845858 132.0
74.551106423 116.0
74.577366988 138.0
74.603627553 136.0
74.629888118 140.0
74.656148683 108.0
74.682409248 131.0
74.708669813 131.0
74.734930378 128.0
74.761190943 125.0
74.787451508 111.0
74.813712073 137.0
74.839972638 122.0
74.866233203 111.0
74.892493768 114.0
74.918754333 106.0
74.945014898 113.0
74.971275463 128.0
74.997536028 138.0
75.023796593 124.0
75.050057158 130.0
75.076317723 99.0
75.102578288 117.0
75.128838853 118.0
75.155099418 117.0
75.181359983 115.0
75.207620548 130.0
75.233881113 113.0
75.260141678 94.0
75.286402243 124.0
75.312662808 119.0
75.338923373 98.0
75.365183938 111.0
75.391444503 107.0
75.417705068 115.0
75.443965633 120.0
75.470226198 115.0
75.496486764 120.0
75.522747329 119.0
75.549007894 107.0
75.575268459 110.0
75.601529024 99.0
75.627789589 110.0
75.654050154 102.0
75.680310719 122.0
75.706571284 115.0
75.732831849 118.0
75.759092414 107.0
75.785352979 133.0
75.811613544 117.0
75.837874109 104.0
75.864134674 114.0
75.890395239 100.0
75.916655804 103.0
75.942916369 116.0
75.969176934 144.0
75.995437499 116.0
76.021698064 126.0
76.047958629 111.0
76.074219194 141.0
76.100479759 139.0
76.126740324 150.0
76.153000889 112.0
76.179261454 131.0
76.205522019 124.0
76.231782584 144.0
76.258043149 130.0
76.284303714 148.0
76.310564279 167.0
76.336824844 145.0
76.363085409 168.0
76.389345974 181.0
76.415606539 191.0
76.441867104 175.0
76.468127669 183.0
76.494388234 163.0
76.520648799 161.0
76.546909364 146.0
76.573169929 156.0
76.599430494 175.0
76.625691059 154.0
76.651951624 151.0
76.678212189 158.0
76.704472754 170.0
76.730733319 133.0
76.756993884 117.0
76.783254449 148.0
76.809515014 140.0
76.835775579 100.0
76.862036144 125.0
76.888296709 142.0
76.914557274 102.0
76.940817839 129.0
76.967078404 127.0
76.993338969 125.0
77.019599534 117.0
77.045860099 111.0
77.072120664 101.0
77.098381229 113.0
77.124641794 103.0
77.150902359 101.0
77.177162924 112.0
77.203423489 114.0
77.229684054 117.0
77.255944619 149.0
77.282205184 107.0
77.308465749 102.0
77.334726314 119.0
77.360986879 114.0
77.387247444 116.0
77.413508009 115.0
77.439768574 127.0
77.466029139 116.0
77.492289704 121.0
77.518550269 111.0
77.544810834 109.0
77.571071399 110.0
77.597331964 129.0
77.623592529 121.0
77.649853094 107.0
77.676113659 129.0
77.702374224 111.0
77.728634789 119.0
77.754895354 98.0
77.781155919 123.0
77.807416484 117.0
77.833677049 105.0
77.859937614 104.0
77.886198179 83.0
77.912458744 118.0
77.938719309 121.0
77.964979874 113.0
77.991240439 100.0
78.017501004 115.0
78.043761569 111.0
78.070022134 119.0
78.096282699 115.0
78.122543264 105.0
78.148803829 123.0
78.175064394 104.0
78.201324959 106.0
78.227585524 92.0
78.253846089 109.0
78.280106654 102.0
78.306367219 106.0
78.332627784 85.0
78.358888349 94.0
78.385148914 110.0
78.411409479 112.0
78.437670044 105.0
78.463930609 96.0
78.490191175 97.0
78.516451740 110.0
78.542712305 120.0
78.568972870 117.0
78.595233435 120.0
78.621494000 93.0
78.647754565 117.0
78.674015130 113.0
78.700275695 111.0
78.726536260 107.0
78.752796825 114.0
78.779057390 132.0
78.805317955 119.0
78.831578520 103.0
78.857839085 106.0
78.884099650 106.0
78.910360215 119.0
78.936620780 105.0
78.962881345 127.0
78.989141910 113.0
79.015402475 120.0
79.041663040 117.0
79.067923605 113.0
79.094184170 110.0
79.120444735 114.0
79.146705300 130.0
79.172965865 110.0
79.199226430 124.0
79.225486995 109.0
79.251747560 93.0
79.278008125 111.0
79.304268690 117.0
79.330529255 131.0
79.356789820 129.0
79.383050385 129.0
79.409310950 102.0
79.435571515 121.0
79.461832080 105.0
79.488092645 105.0
79.514353210 111.0
79.540613775 114.0
79.566874340 124.0
79.593134905 118.0
79.619395470 133.0
79.645656035 129.0
79.671916600 123.0
79.698177165 134.0
79.724437730 138.0
79.750698295 131.0
79.776958860 122.0
79.803219425 131.0
79.829479990 134.0
79.855740555 143.0
79.882001120 138.0
79.908261685 147.0
79.934522250 138.0
79.960782815 147.0
79.987043380 128.0
