# Supplementary material for: Adsorption of thallium(I) on rutile nano-titanium dioxide and environmental implications
Source: PeerJ. 2019 May 16;7:e6820. doi: 10.7717/peerj.6820 (PMC6526007; doi:10.7717/peerj.6820)
Supplement: Supplemental Information 1 [file peerj-07-6820-s001.zip › Supplemental Files/xrd/2017-05-04-40/σÉ╕ΘÖäσÉÄ3.xy]

5.013130280 1871.0
5.039390845 1896.0
5.065651410 1794.0
5.091911975 1813.0
5.118172540 1762.0
5.144433105 1806.0
5.170693670 1705.0
5.196954235 1887.0
5.223214800 1735.0
5.249475365 1701.0
5.275735930 1780.0
5.301996495 1790.0
5.328257060 1719.0
5.354517625 1849.0
5.380778190 1789.0
5.407038755 1718.0
5.433299320 1725.0
5.459559885 1736.0
5.485820450 1761.0
5.512081015 1836.0
5.538341580 1750.0
5.564602145 1741.0
5.590862710 1818.0
5.617123275 1800.0
5.643383840 1767.0
5.669644405 1784.0
5.695904970 1721.0
5.722165535 1770.0
5.748426100 1760.0
5.774686665 1757.0
5.800947230 1693.0
5.827207795 1711.0
5.853468360 1684.0
5.879728925 1684.0
5.905989490 1752.0
5.932250055 1764.0
5.958510620 1740.0
5.984771185 1742.0
6.011031750 1691.0
6.037292315 1865.0
6.063552880 1770.0
6.089813445 1749.0
6.116074010 1711.0
6.142334575 1740.0
6.168595140 1745.0
6.194855705 1718.0
6.221116270 1765.0
6.247376835 1693.0
6.273637400 1747.0
6.299897965 1677.0
6.326158530 1758.0
6.352419095 1694.0
6.378679660 1743.0
6.404940225 1738.0
6.431200790 1684.0
6.457461355 1750.0
6.483721920 1699.0
6.509982485 1668.0
6.536243051 1665.0
6.562503616 1788.0
6.588764181 1734.0
6.615024746 1648.0
6.641285311 1696.0
6.667545876 1656.0
6.693806441 1700.0
6.720067006 1736.0
6.746327571 1703.0
6.772588136 1787.0
6.798848701 1744.0
6.825109266 1713.0
6.851369831 1692.0
6.877630396 1791.0
6.903890961 1683.0
6.930151526 1722.0
6.956412091 1716.0
6.982672656 1721.0
7.008933221 1611.0
7.035193786 1757.0
7.061454351 1721.0
7.087714916 1668.0
7.113975481 1793.0
7.140236046 1651.0
7.166496611 1758.0
7.192757176 1652.0
7.219017741 1666.0
7.245278306 1617.0
7.271538871 1601.0
7.297799436 1797.0
7.324060001 1712.0
7.350320566 1694.0
7.376581131 1720.0
7.402841696 1653.0
7.429102261 1642.0
7.455362826 1685.0
7.481623391 1697.0
7.507883956 1683.0
7.534144521 1661.0
7.560405086 1683.0
7.586665651 1634.0
7.612926216 1685.0
7.639186781 1672.0
7.665447346 1646.0
7.691707911 1685.0
7.717968476 1661.0
7.744229041 1689.0
7.770489606 1641.0
7.796750171 1692.0
7.823010736 1655.0
7.849271301 1710.0
7.875531866 1600.0
7.901792431 1666.0
7.928052996 1703.0
7.954313561 1611.0
7.980574126 1575.0
8.006834691 1667.0
8.033095256 1669.0
8.059355821 1647.0
8.085616386 1664.0
8.111876951 1573.0
8.138137516 1595.0
8.164398081 1618.0
8.190658646 1603.0
8.216919211 1585.0
8.243179776 1576.0
8.269440341 1644.0
8.295700906 1655.0
8.321961471 1648.0
8.348222036 1531.0
8.374482601 1577.0
8.400743166 1602.0
8.427003731 1625.0
8.453264296 1542.0
8.479524861 1603.0
8.505785426 1571.0
8.532045991 1616.0
8.558306556 1509.0
8.584567121 1657.0
8.610827686 1582.0
8.637088251 1602.0
8.663348816 1561.0
8.689609381 1556.0
8.715869946 1583.0
8.742130511 1552.0
8.768391076 1582.0
8.794651641 1577.0
8.820912206 1577.0
8.847172771 1544.0
8.873433336 1468.0
8.899693901 1528.0
8.925954466 1570.0
8.952215031 1535.0
8.978475596 1535.0
9.004736161 1541.0
9.030996726 1538.0
9.057257291 1468.0
9.083517856 1460.0
9.109778421 1506.0
9.136038986 1545.0
9.162299551 1559.0
9.188560116 1527.0
9.214820681 1488.0
9.241081246 1490.0
9.267341811 1468.0
9.293602376 1464.0
9.319862941 1470.0
9.346123506 1472.0
9.372384071 1540.0
9.398644636 1490.0
9.424905201 1471.0
9.451165766 1395.0
9.477426331 1416.0
9.503686896 1462.0
9.529947462 1543.0
9.556208027 1414.0
9.582468592 1425.0
9.608729157 1427.0
9.634989722 1417.0
9.661250287 1429.0
9.687510852 1383.0
9.713771417 1377.0
9.740031982 1299.0
9.766292547 1358.0
9.792553112 1478.0
9.818813677 1445.0
9.845074242 1419.0
9.871334807 1360.0
9.897595372 1374.0
9.923855937 1288.0
9.950116502 1343.0
9.976377067 1299.0
10.002637632 1366.0
10.028898197 1418.0
10.055158762 1446.0
10.081419327 1396.0
10.107679892 1331.0
10.133940457 1300.0
10.160201022 1372.0
10.186461587 1316.0
10.212722152 1278.0
10.238982717 1324.0
10.265243282 1380.0
10.291503847 1291.0
10.317764412 1340.0
10.344024977 1301.0
10.370285542 1233.0
10.396546107 1325.0
10.422806672 1325.0
10.449067237 1277.0
10.475327802 1305.0
10.501588367 1283.0
10.527848932 1256.0
10.554109497 1313.0
10.580370062 1257.0
10.606630627 1259.0
10.632891192 1262.0
10.659151757 1289.0
10.685412322 1242.0
10.711672887 1255.0
10.737933452 1197.0
10.764194017 1250.0
10.790454582 1284.0
10.816715147 1297.0
10.842975712 1218.0
10.869236277 1270.0
10.895496842 1289.0
10.921757407 1244.0
10.948017972 1247.0
10.974278537 1292.0
11.000539102 1277.0
11.026799667 1237.0
11.053060232 1162.0
11.079320797 1290.0
11.105581362 1221.0
11.131841927 1204.0
11.158102492 1236.0
11.184363057 1196.0
11.210623622 1201.0
11.236884187 1210.0
11.263144752 1266.0
11.289405317 1228.0
11.315665882 1223.0
11.341926447 1208.0
11.368187012 1186.0
11.394447577 1162.0
11.420708142 1139.0
11.446968707 1207.0
11.473229272 1234.0
11.499489837 1246.0
11.525750402 1153.0
11.552010967 1299.0
11.578271532 1148.0
11.604532097 1136.0
11.630792662 1122.0
11.657053227 1083.0
11.683313792 1064.0
11.709574357 1108.0
11.735834922 1131.0
11.762095487 1107.0
11.788356052 1159.0
11.814616617 1147.0
11.840877182 1103.0
11.867137747 1080.0
11.893398312 1096.0
11.919658877 1141.0
11.945919442 1175.0
11.972180007 1176.0
11.998440572 1133.0
12.024701137 1193.0
12.050961702 1137.0
12.077222267 1058.0
12.103482832 1114.0
12.129743397 1103.0
12.156003962 1075.0
12.182264527 1123.0
12.208525092 1130.0
12.234785657 1138.0
12.261046222 1081.0
12.287306787 1070.0
12.313567352 1110.0
12.339827917 1109.0
12.366088482 1126.0
12.392349047 1098.0
12.418609612 1059.0
12.444870177 1098.0
12.471130742 1044.0
12.497391307 1066.0
12.523651873 970.0
12.549912438 1107.0
12.576173003 1033.0
12.602433568 1024.0
12.628694133 1056.0
12.654954698 1066.0
12.681215263 1098.0
12.707475828 1065.0
12.733736393 1047.0
12.759996958 1053.0
12.786257523 1037.0
12.812518088 1039.0
12.838778653 1052.0
12.865039218 1071.0
12.891299783 1017.0
12.917560348 1056.0
12.943820913 987.0
12.970081478 964.0
12.996342043 1013.0
13.022602608 922.0
13.048863173 1005.0
13.075123738 1000.0
13.101384303 1060.0
13.127644868 987.0
13.153905433 935.0
13.180165998 1072.0
13.206426563 996.0
13.232687128 953.0
13.258947693 997.0
13.285208258 987.0
13.311468823 1020.0
13.337729388 960.0
13.363989953 1039.0
13.390250518 1022.0
13.416511083 968.0
13.442771648 1040.0
13.469032213 1006.0
13.495292778 1019.0
13.521553343 1038.0
13.547813908 951.0
13.574074473 1021.0
13.600335038 982.0
13.626595603 950.0
13.652856168 1025.0
13.679116733 1038.0
13.705377298 998.0
13.731637863 880.0
13.757898428 1009.0
13.784158993 976.0
13.810419558 1007.0
13.836680123 1024.0
13.862940688 940.0
13.889201253 1039.0
13.915461818 954.0
13.941722383 877.0
13.967982948 965.0
13.994243513 908.0
14.020504078 932.0
14.046764643 925.0
14.073025208 984.0
14.099285773 950.0
14.125546338 1072.0
14.151806903 966.0
14.178067468 849.0
14.204328033 933.0
14.230588598 1001.0
14.256849163 982.0
14.283109728 957.0
14.309370293 942.0
14.335630858 934.0
14.361891423 957.0
14.388151988 961.0
14.414412553 961.0
14.440673118 878.0
14.466933683 968.0
14.493194248 965.0
14.519454813 951.0
14.545715378 891.0
14.571975943 889.0
14.598236508 888.0
14.624497073 893.0
14.650757638 964.0
14.677018203 962.0
14.703278768 990.0
14.729539333 935.0
14.755799898 914.0
14.782060463 909.0
14.808321028 913.0
14.834581593 923.0
14.860842158 934.0
14.887102723 880.0
14.913363288 914.0
14.939623853 873.0
14.965884418 897.0
14.992144983 897.0
15.018405548 857.0
15.044666113 900.0
15.070926678 918.0
15.097187243 931.0
15.123447808 908.0
15.149708373 880.0
15.175968938 873.0
15.202229503 887.0
15.228490068 850.0
15.254750633 860.0
15.281011198 867.0
15.307271763 922.0
15.333532328 900.0
15.359792893 875.0
15.386053458 877.0
15.412314023 796.0
15.438574588 829.0
15.464835153 828.0
15.491095718 815.0
15.517356284 780.0
15.543616849 857.0
15.569877414 890.0
15.596137979 893.0
15.622398544 844.0
15.648659109 847.0
15.674919674 880.0
15.701180239 841.0
15.727440804 867.0
15.753701369 810.0
15.779961934 853.0
15.806222499 855.0
15.832483064 893.0
15.858743629 889.0
15.885004194 809.0
15.911264759 846.0
15.937525324 883.0
15.963785889 886.0
15.990046454 865.0
16.016307019 799.0
16.042567584 822.0
16.068828149 802.0
16.095088714 841.0
16.121349279 820.0
16.147609844 850.0
16.173870409 879.0
16.200130974 774.0
16.226391539 801.0
16.252652104 833.0
16.278912669 872.0
16.305173234 824.0
16.331433799 802.0
16.357694364 831.0
16.383954929 749.0
16.410215494 836.0
16.436476059 778.0
16.462736624 797.0
16.488997189 809.0
16.515257754 779.0
16.541518319 817.0
16.567778884 820.0
16.594039449 825.0
16.620300014 815.0
16.646560579 846.0
16.672821144 817.0
16.699081709 852.0
16.725342274 799.0
16.751602839 795.0
16.777863404 828.0
16.804123969 800.0
16.830384534 791.0
16.856645099 796.0
16.882905664 794.0
16.909166229 787.0
16.935426794 799.0
16.961687359 808.0
16.987947924 801.0
17.014208489 737.0
17.040469054 743.0
17.066729619 728.0
17.092990184 775.0
17.119250749 815.0
17.145511314 776.0
17.171771879 733.0
17.198032444 766.0
17.224293009 792.0
17.250553574 720.0
17.276814139 739.0
17.303074704 741.0
17.329335269 768.0
17.355595834 804.0
17.381856399 783.0
17.408116964 714.0
17.434377529 790.0
17.460638094 731.0
17.486898659 728.0
17.513159224 755.0
17.539419789 744.0
17.565680354 767.0
17.591940919 811.0
17.618201484 746.0
17.644462049 791.0
17.670722614 689.0
17.696983179 771.0
17.723243744 694.0
17.749504309 740.0
17.775764874 721.0
17.802025439 739.0
17.828286004 718.0
17.854546569 726.0
17.880807134 738.0
17.907067699 719.0
17.933328264 757.0
17.959588829 738.0
17.985849394 714.0
18.012109959 695.0
18.038370524 747.0
18.064631089 743.0
18.090891654 753.0
18.117152219 725.0
18.143412784 751.0
18.169673349 781.0
18.195933914 674.0
18.222194479 747.0
18.248455044 774.0
18.274715609 731.0
18.300976174 727.0
18.327236739 671.0
18.353497304 674.0
18.379757869 755.0
18.406018434 716.0
18.432278999 684.0
18.458539564 733.0
18.484800129 737.0
18.511060695 673.0
18.537321260 714.0
18.563581825 699.0
18.589842390 700.0
18.616102955 681.0
18.642363520 642.0
18.668624085 708.0
18.694884650 732.0
18.721145215 700.0
18.747405780 762.0
18.773666345 689.0
18.799926910 653.0
18.826187475 719.0
18.852448040 681.0
18.878708605 663.0
18.904969170 693.0
18.931229735 653.0
18.957490300 647.0
18.983750865 659.0
19.010011430 720.0
19.036271995 691.0
19.062532560 666.0
19.088793125 676.0
19.115053690 706.0
19.141314255 719.0
19.167574820 675.0
19.193835385 717.0
19.220095950 688.0
19.246356515 691.0
19.272617080 701.0
19.298877645 713.0
19.325138210 673.0
19.351398775 643.0
19.377659340 689.0
19.403919905 646.0
19.430180470 604.0
19.456441035 673.0
19.482701600 673.0
19.508962165 635.0
19.535222730 618.0
19.561483295 641.0
19.587743860 717.0
19.614004425 646.0
19.640264990 624.0
19.666525555 614.0
19.692786120 624.0
19.719046685 652.0
19.745307250 641.0
19.771567815 636.0
19.797828380 633.0
19.824088945 604.0
19.850349510 667.0
19.876610075 637.0
19.902870640 674.0
19.929131205 628.0
19.955391770 655.0
19.981652335 642.0
20.007912900 664.0
20.034173465 635.0
20.060434030 649.0
20.086694595 627.0
20.112955160 676.0
20.139215725 629.0
20.165476290 647.0
20.191736855 644.0
20.217997420 582.0
20.244257985 677.0
20.270518550 639.0
20.296779115 650.0
20.323039680 599.0
20.349300245 610.0
20.375560810 601.0
20.401821375 604.0
20.428081940 618.0
20.454342505 638.0
20.480603070 626.0
20.506863635 658.0
20.533124200 626.0
20.559384765 622.0
20.585645330 570.0
20.611905895 628.0
20.638166460 635.0
20.664427025 639.0
20.690687590 585.0
20.716948155 586.0
20.743208720 693.0
20.769469285 608.0
20.795729850 610.0
20.821990415 592.0
20.848250980 640.0
20.874511545 573.0
20.900772110 553.0
20.927032675 606.0
20.953293240 608.0
20.979553805 582.0
21.005814370 612.0
21.032074935 612.0
21.058335500 613.0
21.084596065 622.0
21.110856630 584.0
21.137117195 614.0
21.163377760 586.0
21.189638325 559.0
21.215898890 609.0
21.242159455 612.0
21.268420020 591.0
21.294680585 567.0
21.320941150 555.0
21.347201715 585.0
21.373462280 588.0
21.399722845 561.0
21.425983410 604.0
21.452243975 625.0
21.478504540 578.0
21.504765105 575.0
21.531025671 590.0
21.557286236 587.0
21.583546801 593.0
21.609807366 599.0
21.636067931 591.0
21.662328496 587.0
21.688589061 575.0
21.714849626 562.0
21.741110191 579.0
21.767370756 592.0
21.793631321 540.0
21.819891886 601.0
21.846152451 575.0
21.872413016 516.0
21.898673581 550.0
21.924934146 527.0
21.951194711 558.0
21.977455276 584.0
22.003715841 574.0
22.029976406 605.0
22.056236971 587.0
22.082497536 587.0
22.108758101 609.0
22.135018666 525.0
22.161279231 569.0
22.187539796 549.0
22.213800361 519.0
22.240060926 525.0
22.266321491 580.0
22.292582056 535.0
22.318842621 595.0
22.345103186 565.0
22.371363751 525.0
22.397624316 514.0
22.423884881 532.0
22.450145446 469.0
22.476406011 544.0
22.502666576 538.0
22.528927141 506.0
22.555187706 530.0
22.581448271 546.0
22.607708836 554.0
22.633969401 547.0
22.660229966 574.0
22.686490531 505.0
22.712751096 520.0
22.739011661 539.0
22.765272226 490.0
22.791532791 538.0
22.817793356 548.0
22.844053921 496.0
22.870314486 453.0
22.896575051 506.0
22.922835616 591.0
22.949096181 581.0
22.975356746 576.0
23.001617311 504.0
23.027877876 551.0
23.054138441 515.0
23.080399006 536.0
23.106659571 502.0
23.132920136 517.0
23.159180701 564.0
23.185441266 521.0
23.211701831 536.0
23.237962396 478.0
23.264222961 505.0
23.290483526 580.0
23.316744091 532.0
23.343004656 572.0
23.369265221 468.0
23.395525786 537.0
23.421786351 479.0
23.448046916 569.0
23.474307481 521.0
23.500568046 520.0
23.526828611 534.0
23.553089176 517.0
23.579349741 513.0
23.605610306 522.0
23.631870871 455.0
23.658131436 503.0
23.684392001 493.0
23.710652566 501.0
23.736913131 529.0
23.763173696 504.0
23.789434261 511.0
23.815694826 486.0
23.841955391 542.0
23.868215956 522.0
23.894476521 490.0
23.920737086 484.0
23.946997651 526.0
23.973258216 496.0
23.999518781 538.0
24.025779346 493.0
24.052039911 481.0
24.078300476 500.0
24.104561041 505.0
24.130821606 485.0
24.157082171 501.0
24.183342736 451.0
24.209603301 457.0
24.235863866 511.0
24.262124431 493.0
24.288384996 452.0
24.314645561 516.0
24.340906126 483.0
24.367166691 496.0
24.393427256 475.0
24.419687821 495.0
24.445948386 446.0
24.472208951 492.0
24.498469516 553.0
24.524730082 524.0
24.550990647 481.0
24.577251212 514.0
24.603511777 494.0
24.629772342 505.0
24.656032907 493.0
24.682293472 509.0
24.708554037 539.0
24.734814602 527.0
24.761075167 488.0
24.787335732 497.0
24.813596297 453.0
24.839856862 461.0
24.866117427 477.0
24.892377992 484.0
24.918638557 530.0
24.944899122 464.0
24.971159687 476.0
24.997420252 563.0
25.023680817 453.0
25.049941382 481.0
25.076201947 430.0
25.102462512 503.0
25.128723077 457.0
25.154983642 503.0
25.181244207 520.0
25.207504772 422.0
25.233765337 503.0
25.260025902 503.0
25.286286467 428.0
25.312547032 454.0
25.338807597 517.0
25.365068162 460.0
25.391328727 517.0
25.417589292 492.0
25.443849857 443.0
25.470110422 497.0
25.496370987 468.0
25.522631552 471.0
25.548892117 438.0
25.575152682 481.0
25.601413247 467.0
25.627673812 433.0
25.653934377 464.0
25.680194942 488.0
25.706455507 494.0
25.732716072 462.0
25.758976637 436.0
25.785237202 458.0
25.811497767 467.0
25.837758332 462.0
25.864018897 485.0
25.890279462 446.0
25.916540027 458.0
25.942800592 456.0
25.969061157 408.0
25.995321722 429.0
26.021582287 429.0
26.047842852 442.0
26.074103417 431.0
26.100363982 422.0
26.126624547 483.0
26.152885112 492.0
26.179145677 457.0
26.205406242 454.0
26.231666807 422.0
26.257927372 453.0
26.284187937 519.0
26.310448502 460.0
26.336709067 491.0
26.362969632 471.0
26.389230197 518.0
26.415490762 447.0
26.441751327 493.0
26.468011892 444.0
26.494272457 467.0
26.520533022 502.0
26.546793587 504.0
26.573054152 479.0
26.599314717 549.0
26.625575282 497.0
26.651835847 567.0
26.678096412 531.0
26.704356977 529.0
26.730617542 501.0
26.756878107 515.0
26.783138672 571.0
26.809399237 587.0
26.835659802 542.0
26.861920367 548.0
26.888180932 556.0
26.914441497 593.0
26.940702062 648.0
26.966962627 624.0
26.993223192 691.0
27.019483757 692.0
27.045744322 658.0
27.072004887 791.0
27.098265452 829.0
27.124526017 844.0
27.150786582 1006.0
27.177047147 1030.0
27.203307712 1219.0
27.229568277 1462.0
27.255828842 1646.0
27.282089407 1929.0
27.308349972 2235.0
27.334610537 2620.0
27.360871102 2969.0
27.387131667 3373.0
27.413392232 3593.0
27.439652797 3771.0
27.465913362 3804.0
27.492173927 3834.0
27.518434493 3591.0
27.544695058 3270.0
27.570955623 2996.0
27.597216188 2537.0
27.623476753 2183.0
27.649737318 1784.0
27.675997883 1469.0
27.702258448 1300.0
27.728519013 1092.0
27.754779578 925.0
27.781040143 842.0
27.807300708 728.0
27.833561273 724.0
27.859821838 688.0
27.886082403 653.0
27.912342968 579.0
27.938603533 634.0
27.964864098 587.0
27.991124663 607.0
28.017385228 513.0
28.043645793 557.0
28.069906358 548.0
28.096166923 539.0
28.122427488 472.0
28.148688053 501.0
28.174948618 464.0
28.201209183 481.0
28.227469748 495.0
28.253730313 513.0
28.279990878 513.0
28.306251443 476.0
28.332512008 433.0
28.358772573 434.0
28.385033138 457.0
28.411293703 469.0
28.437554268 440.0
28.463814833 495.0
28.490075398 398.0
28.516335963 433.0
28.542596528 446.0
28.568857093 431.0
28.595117658 421.0
28.621378223 399.0
28.647638788 435.0
28.673899353 428.0
28.700159918 422.0
28.726420483 445.0
28.752681048 414.0
28.778941613 394.0
28.805202178 404.0
28.831462743 374.0
28.857723308 380.0
28.883983873 427.0
28.910244438 396.0
28.936505003 413.0
28.962765568 438.0
28.989026133 457.0
29.015286698 384.0
29.041547263 398.0
29.067807828 417.0
29.094068393 412.0
29.120328958 433.0
29.146589523 400.0
29.172850088 425.0
29.199110653 399.0
29.225371218 371.0
29.251631783 357.0
29.277892348 394.0
29.304152913 394.0
29.330413478 413.0
29.356674043 423.0
29.382934608 384.0
29.409195173 393.0
29.435455738 416.0
29.461716303 403.0
29.487976868 397.0
29.514237433 373.0
29.540497998 388.0
29.566758563 373.0
29.593019128 385.0
29.619279693 386.0
29.645540258 377.0
29.671800823 385.0
29.698061388 353.0
29.724321953 398.0
29.750582518 420.0
29.776843083 396.0
29.803103648 408.0
29.829364213 385.0
29.855624778 425.0
29.881885343 404.0
29.908145908 402.0
29.934406473 347.0
29.960667038 381.0
29.986927603 358.0
30.013188168 319.0
30.039448733 372.0
30.065709298 360.0
30.091969863 410.0
30.118230428 383.0
30.144490993 384.0
30.170751558 396.0
30.197012123 359.0
30.223272688 360.0
30.249533253 377.0
30.275793818 390.0
30.302054383 406.0
30.328314948 363.0
30.354575513 388.0
30.380836078 358.0
30.407096643 349.0
30.433357208 382.0
30.459617773 363.0
30.485878338 415.0
30.512138904 363.0
30.538399469 373.0
30.564660034 308.0
30.590920599 359.0
30.617181164 391.0
30.643441729 330.0
30.669702294 337.0
30.695962859 356.0
30.722223424 383.0
30.748483989 366.0
30.774744554 347.0
30.801005119 372.0
30.827265684 366.0
30.853526249 334.0
30.879786814 360.0
30.906047379 378.0
30.932307944 363.0
30.958568509 346.0
30.984829074 363.0
31.011089639 381.0
31.037350204 343.0
31.063610769 331.0
31.089871334 372.0
31.116131899 324.0
31.142392464 337.0
31.168653029 340.0
31.194913594 357.0
31.221174159 369.0
31.247434724 344.0
31.273695289 331.0
31.299955854 356.0
31.326216419 354.0
31.352476984 327.0
31.378737549 336.0
31.404998114 355.0
31.431258679 356.0
31.457519244 339.0
31.483779809 341.0
31.510040374 316.0
31.536300939 362.0
31.562561504 377.0
31.588822069 344.0
31.615082634 353.0
31.641343199 312.0
31.667603764 358.0
31.693864329 313.0
31.720124894 348.0
31.746385459 330.0
31.772646024 325.0
31.798906589 336.0
31.825167154 302.0
31.851427719 300.0
31.877688284 345.0
31.903948849 318.0
31.930209414 344.0
31.956469979 309.0
31.982730544 330.0
32.008991109 316.0
32.035251674 367.0
32.061512239 328.0
32.087772804 363.0
32.114033369 344.0
32.140293934 351.0
32.166554499 316.0
32.192815064 371.0
32.219075629 332.0
32.245336194 310.0
32.271596759 354.0
32.297857324 309.0
32.324117889 345.0
32.350378454 344.0
32.376639019 315.0
32.402899584 353.0
32.429160149 315.0
32.455420714 360.0
32.481681279 309.0
32.507941844 325.0
32.534202409 318.0
32.560462974 328.0
32.586723539 340.0
32.612984104 310.0
32.639244669 310.0
32.665505234 310.0
32.691765799 311.0
32.718026364 330.0
32.744286929 307.0
32.770547494 309.0
32.796808059 262.0
32.823068624 314.0
32.849329189 306.0
32.875589754 321.0
32.901850319 282.0
32.928110884 297.0
32.954371449 321.0
32.980632014 339.0
33.006892579 308.0
33.033153144 285.0
33.059413709 322.0
33.085674274 330.0
33.111934839 321.0
33.138195404 319.0
33.164455969 308.0
33.190716534 309.0
33.216977099 309.0
33.243237664 319.0
33.269498229 334.0
33.295758794 300.0
33.322019359 287.0
33.348279924 335.0
33.374540489 312.0
33.400801054 301.0
33.427061619 343.0
33.453322184 315.0
33.479582749 292.0
33.505843315 290.0
33.532103880 292.0
33.558364445 301.0
33.584625010 261.0
33.610885575 289.0
33.637146140 311.0
33.663406705 314.0
33.689667270 288.0
33.715927835 311.0
33.742188400 303.0
33.768448965 300.0
33.794709530 328.0
33.820970095 325.0
33.847230660 317.0
33.873491225 322.0
33.899751790 306.0
33.926012355 303.0
33.952272920 299.0
33.978533485 294.0
34.004794050 298.0
34.031054615 277.0
34.057315180 284.0
34.083575745 284.0
34.109836310 268.0
34.136096875 262.0
34.162357440 318.0
34.188618005 299.0
34.214878570 299.0
34.241139135 276.0
34.267399700 293.0
34.293660265 298.0
34.319920830 303.0
34.346181395 324.0
34.372441960 325.0
34.398702525 324.0
34.424963090 309.0
34.451223655 308.0
34.477484220 299.0
34.503744785 268.0
34.530005350 304.0
34.556265915 291.0
34.582526480 272.0
34.608787045 295.0
34.635047610 289.0
34.661308175 324.0
34.687568740 289.0
34.713829305 294.0
34.740089870 285.0
34.766350435 309.0
34.792611000 282.0
34.818871565 317.0
34.845132130 303.0
34.871392695 317.0
34.897653260 346.0
34.923913825 316.0
34.950174390 303.0
34.976434955 315.0
35.002695520 321.0
35.028956085 326.0
35.055216650 352.0
35.081477215 330.0
35.107737780 314.0
35.133998345 292.0
35.160258910 306.0
35.186519475 309.0
35.212780040 289.0
35.239040605 295.0
35.265301170 317.0
35.291561735 306.0
35.317822300 290.0
35.344082865 330.0
35.370343430 351.0
35.396603995 299.0
35.422864560 306.0
35.449125125 307.0
35.475385690 350.0
35.501646255 332.0
35.527906820 352.0
35.554167385 334.0
35.580427950 384.0
35.606688515 376.0
35.632949080 386.0
35.659209645 382.0
35.685470210 406.0
35.711730775 382.0
35.737991340 462.0
35.764251905 466.0
35.790512470 473.0
35.816773035 554.0
35.843033600 577.0
35.869294165 658.0
35.895554730 753.0
35.921815295 848.0
35.948075860 1024.0
35.974336425 1259.0
36.000596990 1443.0
36.026857555 1521.0
36.053118120 1889.0
36.079378685 1789.0
36.105639250 2063.0
36.131899815 2030.0
36.158160380 1810.0
36.184420945 1729.0
36.210681510 1529.0
36.236942075 1319.0
36.263202640 1046.0
36.289463205 972.0
36.315723770 762.0
36.341984335 691.0
36.368244900 612.0
36.394505465 539.0
36.420766030 466.0
36.447026595 424.0
36.473287160 396.0
36.499547725 351.0
36.525808291 390.0
36.552068856 310.0
36.578329421 340.0
36.604589986 340.0
36.630850551 340.0
36.657111116 312.0
36.683371681 295.0
36.709632246 312.0
36.735892811 309.0
36.762153376 317.0
36.788413941 297.0
36.814674506 286.0
36.840935071 289.0
36.867195636 294.0
36.893456201 294.0
36.919716766 272.0
36.945977331 323.0
36.972237896 266.0
36.998498461 280.0
37.024759026 309.0
37.051019591 309.0
37.077280156 270.0
37.103540721 278.0
37.129801286 255.0
37.156061851 308.0
37.182322416 268.0
37.208582981 263.0
37.234843546 280.0
37.261104111 252.0
37.287364676 277.0
37.313625241 271.0
37.339885806 272.0
37.366146371 269.0
37.392406936 254.0
37.418667501 260.0
37.444928066 305.0
37.471188631 273.0
37.497449196 282.0
37.523709761 252.0
37.549970326 258.0
37.576230891 248.0
37.602491456 297.0
37.628752021 269.0
37.655012586 286.0
37.681273151 244.0
37.707533716 261.0
37.733794281 262.0
37.760054846 260.0
37.786315411 273.0
37.812575976 256.0
37.838836541 240.0
37.865097106 267.0
37.891357671 283.0
37.917618236 209.0
37.943878801 252.0
37.970139366 268.0
37.996399931 253.0
38.022660496 256.0
38.048921061 255.0
38.075181626 275.0
38.101442191 268.0
38.127702756 278.0
38.153963321 275.0
38.180223886 275.0
38.206484451 260.0
38.232745016 263.0
38.259005581 236.0
38.285266146 256.0
38.311526711 266.0
38.337787276 267.0
38.364047841 246.0
38.390308406 312.0
38.416568971 282.0
38.442829536 263.0
38.469090101 249.0
38.495350666 267.0
38.521611231 247.0
38.547871796 256.0
38.574132361 255.0
38.600392926 284.0
38.626653491 277.0
38.652914056 262.0
38.679174621 286.0
38.705435186 236.0
38.731695751 269.0
38.757956316 285.0
38.784216881 252.0
38.810477446 257.0
38.836738011 286.0
38.862998576 254.0
38.889259141 270.0
38.915519706 308.0
38.941780271 329.0
38.968040836 316.0
38.994301401 340.0
39.020561966 334.0
39.046822531 373.0
39.073083096 370.0
39.099343661 426.0
39.125604226 405.0
39.151864791 421.0
39.178125356 468.0
39.204385921 452.0
39.230646486 459.0
39.256907051 446.0
39.283167616 434.0
39.309428181 411.0
39.335688746 382.0
39.361949311 368.0
39.388209876 348.0
39.414470441 375.0
39.440731006 301.0
39.466991571 264.0
39.493252136 285.0
39.519512702 283.0
39.545773267 287.0
39.572033832 257.0
39.598294397 273.0
39.624554962 287.0
39.650815527 237.0
39.677076092 223.0
39.703336657 270.0
39.729597222 235.0
39.755857787 241.0
39.782118352 260.0
39.808378917 273.0
39.834639482 247.0
39.860900047 252.0
39.887160612 215.0
39.913421177 237.0
39.939681742 241.0
39.965942307 247.0
39.992202872 234.0
40.018463437 271.0
40.044724002 253.0
40.070984567 257.0
40.097245132 219.0
40.123505697 278.0
40.149766262 292.0
40.176026827 259.0
40.202287392 221.0
40.228547957 252.0
40.254808522 258.0
40.281069087 235.0
40.307329652 232.0
40.333590217 239.0
40.359850782 242.0
40.386111347 282.0
40.412371912 234.0
40.438632477 234.0
40.464893042 233.0
40.491153607 224.0
40.517414172 241.0
40.543674737 238.0
40.569935302 266.0
40.596195867 248.0
40.622456432 263.0
40.648716997 276.0
40.674977562 261.0
40.701238127 234.0
40.727498692 235.0
40.753759257 257.0
40.780019822 255.0
40.806280387 255.0
40.832540952 252.0
40.858801517 294.0
40.885062082 255.0
40.911322647 305.0
40.937583212 317.0
40.963843777 345.0
40.990104342 328.0
41.016364907 382.0
41.042625472 393.0
41.068886037 464.0
41.095146602 555.0
41.121407167 632.0
41.147667732 727.0
41.173928297 825.0
41.200188862 943.0
41.226449427 1005.0
41.252709992 1039.0
41.278970557 1057.0
41.305231122 1048.0
41.331491687 976.0
41.357752252 898.0
41.384012817 790.0
41.410273382 713.0
41.436533947 644.0
41.462794512 569.0
41.489055077 442.0
41.515315642 375.0
41.541576207 379.0
41.567836772 280.0
41.594097337 313.0
41.620357902 282.0
41.646618467 293.0
41.672879032 275.0
41.699139597 299.0
41.725400162 220.0
41.751660727 278.0
41.777921292 279.0
41.804181857 236.0
41.830442422 255.0
41.856702987 222.0
41.882963552 218.0
41.909224117 236.0
41.935484682 222.0
41.961745247 223.0
41.988005812 250.0
42.014266377 225.0
42.040526942 237.0
42.066787507 252.0
42.093048072 233.0
42.119308637 195.0
42.145569202 228.0
42.171829767 225.0
42.198090332 210.0
42.224350897 228.0
42.250611462 225.0
42.276872027 216.0
42.303132592 221.0
42.329393157 225.0
42.355653722 230.0
42.381914287 254.0
42.408174852 224.0
42.434435417 192.0
42.460695982 243.0
42.486956547 215.0
42.513217113 203.0
42.539477678 232.0
42.565738243 221.0
42.591998808 208.0
42.618259373 177.0
42.644519938 201.0
42.670780503 185.0
42.697041068 240.0
42.723301633 214.0
42.749562198 264.0
42.775822763 227.0
42.802083328 244.0
42.828343893 187.0
42.854604458 217.0
42.880865023 214.0
42.907125588 211.0
42.933386153 225.0
42.959646718 230.0
42.985907283 220.0
43.012167848 223.0
43.038428413 188.0
43.064688978 223.0
43.090949543 196.0
43.117210108 216.0
43.143470673 237.0
43.169731238 188.0
43.195991803 214.0
43.222252368 208.0
43.248512933 226.0
43.274773498 221.0
43.301034063 206.0
43.327294628 203.0
43.353555193 187.0
43.379815758 225.0
43.406076323 212.0
43.432336888 190.0
43.458597453 226.0
43.484858018 221.0
43.511118583 223.0
43.537379148 232.0
43.563639713 210.0
43.589900278 206.0
43.616160843 264.0
43.642421408 202.0
43.668681973 225.0
43.694942538 231.0
43.721203103 234.0
43.747463668 236.0
43.773724233 224.0
43.799984798 274.0
43.826245363 333.0
43.852505928 325.0
43.878766493 307.0
43.905027058 351.0
43.931287623 377.0
43.957548188 364.0
43.983808753 417.0
44.010069318 460.0
44.036329883 468.0
44.062590448 489.0
44.088851013 440.0
44.115111578 434.0
44.141372143 458.0
44.167632708 395.0
44.193893273 410.0
44.220153838 342.0
44.246414403 343.0
44.272674968 295.0
44.298935533 291.0
44.325196098 285.0
44.351456663 260.0
44.377717228 263.0
44.403977793 226.0
44.430238358 216.0
44.456498923 236.0
44.482759488 212.0
44.509020053 231.0
44.535280618 214.0
44.561541183 199.0
44.587801748 249.0
44.614062313 222.0
44.640322878 210.0
44.666583443 210.0
44.692844008 221.0
44.719104573 205.0
44.745365138 210.0
44.771625703 202.0
44.797886268 203.0
44.824146833 205.0
44.850407398 202.0
44.876667963 221.0
44.902928528 189.0
44.929189093 196.0
44.955449658 180.0
44.981710223 198.0
45.007970788 189.0
45.034231353 170.0
45.060491918 184.0
45.086752483 192.0
45.113013048 222.0
45.139273613 192.0
45.165534178 182.0
45.191794743 189.0
45.218055308 182.0
45.244315873 228.0
45.270576438 216.0
45.296837003 167.0
45.323097568 187.0
45.349358133 171.0
45.375618698 171.0
45.401879263 229.0
45.428139828 197.0
45.454400393 181.0
45.480660958 198.0
45.506921524 204.0
45.533182089 188.0
45.559442654 170.0
45.585703219 185.0
45.611963784 191.0
45.638224349 200.0
45.664484914 193.0
45.690745479 163.0
45.717006044 187.0
45.743266609 197.0
45.769527174 177.0
45.795787739 187.0
45.822048304 195.0
45.848308869 211.0
45.874569434 201.0
45.900829999 168.0
45.927090564 160.0
45.953351129 197.0
45.979611694 177.0
46.005872259 204.0
46.032132824 193.0
46.058393389 179.0
46.084653954 203.0
46.110914519 191.0
46.137175084 190.0
46.163435649 223.0
46.189696214 206.0
46.215956779 193.0
46.242217344 150.0
46.268477909 199.0
46.294738474 192.0
46.320999039 193.0
46.347259604 175.0
46.373520169 204.0
46.399780734 167.0
46.426041299 175.0
46.452301864 218.0
46.478562429 185.0
46.504822994 223.0
46.531083559 193.0
46.557344124 184.0
46.583604689 183.0
46.609865254 151.0
46.636125819 189.0
46.662386384 158.0
46.688646949 196.0
46.714907514 181.0
46.741168079 177.0
46.767428644 169.0
46.793689209 218.0
46.819949774 166.0
46.846210339 167.0
46.872470904 194.0
46.898731469 177.0
46.924992034 167.0
46.951252599 168.0
46.977513164 166.0
47.003773729 199.0
47.030034294 177.0
47.056294859 159.0
47.082555424 166.0
47.108815989 138.0
47.135076554 178.0
47.161337119 165.0
47.187597684 165.0
47.213858249 197.0
47.240118814 170.0
47.266379379 216.0
47.292639944 230.0
47.318900509 213.0
47.345161074 158.0
47.371421639 166.0
47.397682204 199.0
47.423942769 194.0
47.450203334 172.0
47.476463899 208.0
47.502724464 182.0
47.528985029 183.0
47.555245594 187.0
47.581506159 174.0
47.607766724 176.0
47.634027289 181.0
47.660287854 197.0
47.686548419 194.0
47.712808984 190.0
47.739069549 192.0
47.765330114 194.0
47.791590679 173.0
47.817851244 183.0
47.844111809 210.0
47.870372374 179.0
47.896632939 146.0
47.922893504 197.0
47.949154069 209.0
47.975414634 195.0
48.001675199 171.0
48.027935764 163.0
48.054196329 204.0
48.080456894 174.0
48.106717459 164.0
48.132978024 174.0
48.159238589 198.0
48.185499154 148.0
48.211759719 163.0
48.238020284 164.0
48.264280849 162.0
48.290541414 180.0
48.316801979 171.0
48.343062544 162.0
48.369323109 143.0
48.395583674 165.0
48.421844239 160.0
48.448104804 200.0
48.474365369 203.0
48.500625935 178.0
48.526886500 184.0
48.553147065 222.0
48.579407630 211.0
48.605668195 232.0
48.631928760 180.0
48.658189325 167.0
48.684449890 179.0
48.710710455 210.0
48.736971020 190.0
48.763231585 205.0
48.789492150 191.0
48.815752715 182.0
48.842013280 183.0
48.868273845 177.0
48.894534410 157.0
48.920794975 191.0
48.947055540 183.0
48.973316105 182.0
48.999576670 171.0
49.025837235 188.0
49.052097800 162.0
49.078358365 155.0
49.104618930 176.0
49.130879495 167.0
49.157140060 190.0
49.183400625 171.0
49.209661190 145.0
49.235921755 161.0
49.262182320 169.0
49.288442885 155.0
49.314703450 157.0
49.340964015 178.0
49.367224580 167.0
49.393485145 189.0
49.419745710 171.0
49.446006275 144.0
49.472266840 159.0
49.498527405 184.0
49.524787970 177.0
49.551048535 181.0
49.577309100 178.0
49.603569665 158.0
49.629830230 173.0
49.656090795 177.0
49.682351360 155.0
49.708611925 141.0
49.734872490 163.0
49.761133055 180.0
49.787393620 146.0
49.813654185 157.0
49.839914750 166.0
49.866175315 134.0
49.892435880 178.0
49.918696445 152.0
49.944957010 187.0
49.971217575 155.0
49.997478140 162.0
50.023738705 175.0
50.049999270 229.0
50.076259835 189.0
50.102520400 180.0
50.128780965 165.0
50.155041530 150.0
50.181302095 148.0
50.207562660 188.0
50.233823225 171.0
50.260083790 183.0
50.286344355 188.0
50.312604920 165.0
50.338865485 159.0
50.365126050 178.0
50.391386615 160.0
50.417647180 166.0
50.443907745 161.0
50.470168310 185.0
50.496428875 151.0
50.522689440 165.0
50.548950005 163.0
50.575210570 168.0
50.601471135 174.0
50.627731700 196.0
50.653992265 151.0
50.680252830 146.0
50.706513395 164.0
50.732773960 174.0
50.759034525 145.0
50.785295090 155.0
50.811555655 159.0
50.837816220 181.0
50.864076785 153.0
50.890337350 137.0
50.916597915 158.0
50.942858480 170.0
50.969119045 195.0
50.995379610 198.0
51.021640175 166.0
51.047900740 175.0
51.074161305 141.0
51.100421870 148.0
51.126682435 179.0
51.152943000 185.0
51.179203565 164.0
51.205464130 186.0
51.231724695 196.0
51.257985260 182.0
51.284245825 192.0
51.310506390 169.0
51.336766955 185.0
51.363027520 181.0
51.389288085 179.0
51.415548650 132.0
51.441809215 172.0
51.468069780 161.0
51.494330345 191.0
51.520590911 187.0
51.546851476 167.0
51.573112041 156.0
51.599372606 149.0
51.625633171 172.0
51.651893736 165.0
51.678154301 145.0
51.704414866 133.0
51.730675431 160.0
51.756935996 181.0
51.783196561 171.0
51.809457126 181.0
51.835717691 186.0
51.861978256 173.0
51.888238821 179.0
51.914499386 208.0
51.940759951 191.0
51.967020516 175.0
51.993281081 152.0
52.019541646 150.0
52.045802211 192.0
52.072062776 160.0
52.098323341 207.0
52.124583906 150.0
52.150844471 166.0
52.177105036 150.0
52.203365601 174.0
52.229626166 156.0
52.255886731 181.0
52.282147296 154.0
52.308407861 188.0
52.334668426 185.0
52.360928991 221.0
52.387189556 193.0
52.413450121 173.0
52.439710686 174.0
52.465971251 198.0
52.492231816 170.0
52.518492381 168.0
52.544752946 172.0
52.571013511 176.0
52.597274076 194.0
52.623534641 201.0
52.649795206 191.0
52.676055771 195.0
52.702316336 194.0
52.728576901 178.0
52.754837466 175.0
52.781098031 164.0
52.807358596 184.0
52.833619161 202.0
52.859879726 153.0
52.886140291 191.0
52.912400856 168.0
52.938661421 174.0
52.964921986 154.0
52.991182551 207.0
53.017443116 150.0
53.043703681 196.0
53.069964246 173.0
53.096224811 156.0
53.122485376 185.0
53.148745941 179.0
53.175006506 194.0
53.201267071 181.0
53.227527636 174.0
53.253788201 162.0
53.280048766 226.0
53.306309331 207.0
53.332569896 191.0
53.358830461 198.0
53.385091026 203.0
53.411351591 175.0
53.437612156 195.0
53.463872721 215.0
53.490133286 203.0
53.516393851 191.0
53.542654416 226.0
53.568914981 224.0
53.595175546 198.0
53.621436111 212.0
53.647696676 233.0
53.673957241 215.0
53.700217806 235.0
53.726478371 219.0
53.752738936 236.0
53.778999501 249.0
53.805260066 242.0
53.831520631 278.0
53.857781196 286.0
53.884041761 296.0
53.910302326 313.0
53.936562891 357.0
53.962823456 374.0
53.989084021 408.0
54.015344586 436.0
54.041605151 451.0
54.067865716 590.0
54.094126281 623.0
54.120386846 707.0
54.146647411 878.0
54.172907976 1076.0
54.199168541 1244.0
54.225429106 1504.0
54.251689671 1737.0
54.277950236 1836.0
54.304210801 2011.0
54.330471366 2085.0
54.356731931 2141.0
54.382992496 2040.0
54.409253061 2068.0
54.435513626 1836.0
54.461774191 1704.0
54.488034756 1466.0
54.514295322 1355.0
54.540555887 1234.0
54.566816452 1019.0
54.593077017 919.0
54.619337582 753.0
54.645598147 632.0
54.671858712 578.0
54.698119277 479.0
54.724379842 426.0
54.750640407 365.0
54.776900972 399.0
54.803161537 309.0
54.829422102 273.0
54.855682667 278.0
54.881943232 243.0
54.908203797 254.0
54.934464362 216.0
54.960724927 253.0
54.986985492 217.0
55.013246057 216.0
55.039506622 209.0
55.065767187 217.0
55.092027752 194.0
55.118288317 190.0
55.144548882 206.0
55.170809447 195.0
55.197070012 198.0
55.223330577 222.0
55.249591142 168.0
55.275851707 184.0
55.302112272 204.0
55.328372837 175.0
55.354633402 164.0
55.380893967 197.0
55.407154532 160.0
55.433415097 189.0
55.459675662 180.0
55.485936227 184.0
55.512196792 173.0
55.538457357 197.0
55.564717922 192.0
55.590978487 171.0
55.617239052 190.0
55.643499617 184.0
55.669760182 182.0
55.696020747 170.0
55.722281312 165.0
55.748541877 157.0
55.774802442 162.0
55.801063007 192.0
55.827323572 162.0
55.853584137 174.0
55.879844702 177.0
55.906105267 179.0
55.932365832 172.0
55.958626397 195.0
55.984886962 181.0
56.011147527 187.0
56.037408092 196.0
56.063668657 173.0
56.089929222 172.0
56.116189787 187.0
56.142450352 195.0
56.168710917 200.0
56.194971482 209.0
56.221232047 196.0
56.247492612 259.0
56.273753177 237.0
56.300013742 228.0
56.326274307 235.0
56.352534872 278.0
56.378795437 290.0
56.405056002 328.0
56.431316567 372.0
56.457577132 444.0
56.483837697 450.0
56.510098262 525.0
56.536358827 563.0
56.562619392 669.0
56.588879957 720.0
56.615140522 699.0
56.641401087 750.0
56.667661652 702.0
56.693922217 655.0
56.720182782 684.0
56.746443347 611.0
56.772703912 589.0
56.798964477 596.0
56.825225042 534.0
56.851485607 435.0
56.877746172 399.0
56.904006737 330.0
56.930267302 322.0
56.956527867 254.0
56.982788432 238.0
57.009048997 197.0
57.035309562 227.0
57.061570127 187.0
57.087830692 212.0
57.114091257 199.0
57.140351822 209.0
57.166612387 186.0
57.192872952 196.0
57.219133517 160.0
57.245394082 173.0
57.271654647 166.0
57.297915212 148.0
57.324175777 169.0
57.350436342 155.0
57.376696907 179.0
57.402957472 184.0
57.429218037 162.0
57.455478602 153.0
57.481739167 195.0
57.507999733 139.0
57.534260298 170.0
57.560520863 172.0
57.586781428 163.0
57.613041993 155.0
57.639302558 159.0
57.665563123 186.0
57.691823688 175.0
57.718084253 128.0
57.744344818 138.0
57.770605383 141.0
57.796865948 140.0
57.823126513 150.0
57.849387078 155.0
57.875647643 162.0
57.901908208 155.0
57.928168773 165.0
57.954429338 123.0
57.980689903 136.0
58.006950468 142.0
58.033211033 158.0
58.059471598 132.0
58.085732163 140.0
58.111992728 140.0
58.138253293 151.0
58.164513858 135.0
58.190774423 173.0
58.217034988 126.0
58.243295553 155.0
58.269556118 161.0
58.295816683 177.0
58.322077248 140.0
58.348337813 144.0
58.374598378 128.0
58.400858943 131.0
58.427119508 145.0
58.453380073 133.0
58.479640638 118.0
58.505901203 159.0
58.532161768 133.0
58.558422333 158.0
58.584682898 160.0
58.610943463 140.0
58.637204028 132.0
58.663464593 148.0
58.689725158 122.0
58.715985723 143.0
58.742246288 150.0
58.768506853 157.0
58.794767418 166.0
58.821027983 154.0
58.847288548 167.0
58.873549113 154.0
58.899809678 152.0
58.926070243 157.0
58.952330808 148.0
58.978591373 139.0
59.004851938 147.0
59.031112503 151.0
59.057373068 141.0
59.083633633 149.0
59.109894198 160.0
59.136154763 168.0
59.162415328 156.0
59.188675893 154.0
59.214936458 134.0
59.241197023 132.0
59.267457588 152.0
59.293718153 124.0
59.319978718 120.0
59.346239283 153.0
59.372499848 124.0
59.398760413 159.0
59.425020978 134.0
59.451281543 125.0
59.477542108 134.0
59.503802673 151.0
59.530063238 124.0
59.556323803 143.0
59.582584368 144.0
59.608844933 150.0
59.635105498 167.0
59.661366063 163.0
59.687626628 171.0
59.713887193 138.0
59.740147758 158.0
59.766408323 140.0
59.792668888 159.0
59.818929453 136.0
59.845190018 148.0
59.871450583 136.0
59.897711148 127.0
59.923971713 110.0
59.950232278 123.0
59.976492843 125.0
60.002753408 145.0
60.029013973 128.0
60.055274538 120.0
60.081535103 136.0
60.107795668 123.0
60.134056233 168.0
60.160316798 151.0
60.186577363 132.0
60.212837928 136.0
60.239098493 123.0
60.265359058 162.0
60.291619623 121.0
60.317880188 128.0
60.344140753 161.0
60.370401318 131.0
60.396661883 113.0
60.422922448 134.0
60.449183013 146.0
60.475443578 144.0
60.501704144 145.0
60.527964709 141.0
60.554225274 143.0
60.580485839 153.0
60.606746404 130.0
60.633006969 134.0
60.659267534 155.0
60.685528099 159.0
60.711788664 109.0
60.738049229 114.0
60.764309794 126.0
60.790570359 127.0
60.816830924 152.0
60.843091489 117.0
60.869352054 141.0
60.895612619 140.0
60.921873184 149.0
60.948133749 160.0
60.974394314 135.0
61.000654879 135.0
61.026915444 126.0
61.053176009 141.0
61.079436574 136.0
61.105697139 127.0
61.131957704 122.0
61.158218269 147.0
61.184478834 161.0
61.210739399 128.0
61.236999964 149.0
61.263260529 153.0
61.289521094 171.0
61.315781659 168.0
61.342042224 129.0
61.368302789 150.0
61.394563354 157.0
61.420823919 132.0
61.447084484 150.0
61.473345049 136.0
61.499605614 159.0
61.525866179 147.0
61.552126744 142.0
61.578387309 145.0
61.604647874 115.0
61.630908439 134.0
61.657169004 113.0
61.683429569 164.0
61.709690134 154.0
61.735950699 140.0
61.762211264 130.0
61.788471829 141.0
61.814732394 141.0
61.840992959 153.0
61.867253524 166.0
61.893514089 152.0
61.919774654 145.0
61.946035219 150.0
61.972295784 130.0
61.998556349 157.0
62.024816914 165.0
62.051077479 135.0
62.077338044 110.0
62.103598609 131.0
62.129859174 143.0
62.156119739 134.0
62.182380304 118.0
62.208640869 143.0
62.234901434 182.0
62.261161999 153.0
62.287422564 132.0
62.313683129 151.0
62.339943694 161.0
62.366204259 148.0
62.392464824 147.0
62.418725389 157.0
62.444985954 161.0
62.471246519 187.0
62.497507084 175.0
62.523767649 194.0
62.550028214 214.0
62.576288779 172.0
62.602549344 201.0
62.628809909 256.0
62.655070474 290.0
62.681331039 304.0
62.707591604 359.0
62.733852169 399.0
62.760112734 410.0
62.786373299 392.0
62.812633864 377.0
62.838894429 347.0
62.865154994 368.0
62.891415559 388.0
62.917676124 378.0
62.943936689 346.0
62.970197254 304.0
62.996457819 326.0
63.022718384 254.0
63.048978949 266.0
63.075239514 203.0
63.101500079 192.0
63.127760644 182.0
63.154021209 195.0
63.180281774 193.0
63.206542339 161.0
63.232802904 172.0
63.259063469 183.0
63.285324034 132.0
63.311584599 163.0
63.337845164 156.0
63.364105729 158.0
63.390366294 144.0
63.416626859 134.0
63.442887424 136.0
63.469147989 165.0
63.495408555 161.0
63.521669120 148.0
63.547929685 166.0
63.574190250 153.0
63.600450815 159.0
63.626711380 145.0
63.652971945 152.0
63.679232510 144.0
63.705493075 175.0
63.731753640 165.0
63.758014205 180.0
63.784274770 214.0
63.810535335 228.0
63.836795900 209.0
63.863056465 225.0
63.889317030 235.0
63.915577595 261.0
63.941838160 298.0
63.968098725 367.0
63.994359290 377.0
64.020619855 407.0
64.046880420 334.0
64.073140985 387.0
64.099401550 388.0
64.125662115 364.0
64.151922680 316.0
64.178183245 317.0
64.204443810 301.0
64.230704375 314.0
64.256964940 300.0
64.283225505 278.0
64.309486070 263.0
64.335746635 238.0
64.362007200 212.0
64.388267765 205.0
64.414528330 193.0
64.440788895 182.0
64.467049460 159.0
64.493310025 149.0
64.519570590 160.0
64.545831155 155.0
64.572091720 163.0
64.598352285 159.0
64.624612850 175.0
64.650873415 156.0
64.677133980 154.0
64.703394545 129.0
64.729655110 125.0
64.755915675 154.0
64.782176240 138.0
64.808436805 142.0
64.834697370 122.0
64.860957935 131.0
64.887218500 130.0
64.913479065 113.0
64.939739630 140.0
64.966000195 150.0
64.992260760 145.0
65.018521325 136.0
65.044781890 148.0
65.071042455 149.0
65.097303020 129.0
65.123563585 128.0
65.149824150 137.0
65.176084715 133.0
65.202345280 121.0
65.228605845 145.0
65.254866410 124.0
65.281126975 129.0
65.307387540 139.0
65.333648105 128.0
65.359908670 112.0
65.386169235 148.0
65.412429800 146.0
65.438690365 162.0
65.464950930 157.0
65.491211495 161.0
65.517472060 168.0
65.543732625 157.0
65.569993190 160.0
65.596253755 117.0
65.622514320 148.0
65.648774885 153.0
65.675035450 120.0
65.701296015 133.0
65.727556580 100.0
65.753817145 140.0
65.780077710 153.0
65.806338275 145.0
65.832598840 155.0
65.858859405 131.0
65.885119970 120.0
65.911380535 101.0
65.937641100 131.0
65.963901665 116.0
65.990162230 126.0
66.016422795 105.0
66.042683360 132.0
66.068943925 145.0
66.095204490 118.0
66.121465055 122.0
66.147725620 120.0
66.173986185 130.0
66.200246750 129.0
66.226507315 126.0
66.252767880 125.0
66.279028445 103.0
66.305289010 114.0
66.331549575 139.0
66.357810140 136.0
66.384070705 133.0
66.410331270 129.0
66.436591835 160.0
66.462852400 142.0
66.489112965 136.0
66.515373531 122.0
66.541634096 121.0
66.567894661 125.0
66.594155226 121.0
66.620415791 119.0
66.646676356 132.0
66.672936921 135.0
66.699197486 134.0
66.725458051 123.0
66.751718616 151.0
66.777979181 147.0
66.804239746 156.0
66.830500311 137.0
66.856760876 127.0
66.883021441 114.0
66.909282006 97.0
66.935542571 118.0
66.961803136 108.0
66.988063701 148.0
67.014324266 136.0
67.040584831 114.0
67.066845396 119.0
67.093105961 134.0
67.119366526 157.0
67.145627091 131.0
67.171887656 129.0
67.198148221 123.0
67.224408786 122.0
67.250669351 121.0
67.276929916 123.0
67.303190481 126.0
67.329451046 134.0
67.355711611 129.0
67.381972176 131.0
67.408232741 131.0
67.434493306 135.0
67.460753871 145.0
67.487014436 128.0
67.513275001 125.0
67.539535566 127.0
67.565796131 129.0
67.592056696 165.0
67.618317261 149.0
67.644577826 113.0
67.670838391 135.0
67.697098956 118.0
67.723359521 130.0
67.749620086 125.0
67.775880651 123.0
67.802141216 144.0
67.828401781 151.0
67.854662346 139.0
67.880922911 140.0
67.907183476 130.0
67.933444041 152.0
67.959704606 132.0
67.985965171 151.0
68.012225736 146.0
68.038486301 125.0
68.064746866 139.0
68.091007431 143.0
68.117267996 153.0
68.143528561 136.0
68.169789126 145.0
68.196049691 133.0
68.222310256 137.0
68.248570821 132.0
68.274831386 147.0
68.301091951 136.0
68.327352516 156.0
68.353613081 186.0
68.379873646 147.0
68.406134211 178.0
68.432394776 185.0
68.458655341 162.0
68.484915906 162.0
68.511176471 170.0
68.537437036 203.0
68.563697601 174.0
68.589958166 219.0
68.616218731 204.0
68.642479296 225.0
68.668739861 203.0
68.695000426 273.0
68.721260991 296.0
68.747521556 277.0
68.773782121 337.0
68.800042686 405.0
68.826303251 363.0
68.852563816 478.0
68.878824381 506.0
68.905084946 567.0
68.931345511 651.0
68.957606076 680.0
68.983866641 662.0
69.010127206 772.0
69.036387771 735.0
69.062648336 672.0
69.088908901 711.0
69.115169466 679.0
69.141430031 610.0
69.167690596 557.0
69.193951161 543.0
69.220211726 494.0
69.246472291 404.0
69.272732856 407.0
69.298993421 409.0
69.325253986 390.0
69.351514551 328.0
69.377775116 277.0
69.404035681 278.0
69.430296246 232.0
69.456556811 243.0
69.482817376 265.0
69.509077942 294.0
69.535338507 235.0
69.561599072 261.0
69.587859637 263.0
69.614120202 314.0
69.640380767 286.0
69.666641332 326.0
69.692901897 331.0
69.719162462 350.0
69.745423027 415.0
69.771683592 419.0
69.797944157 442.0
69.824204722 456.0
69.850465287 442.0
69.876725852 442.0
69.902986417 431.0
69.929246982 369.0
69.955507547 346.0
69.981768112 345.0
70.008028677 315.0
70.034289242 306.0
70.060549807 295.0
70.086810372 265.0
70.113070937 232.0
70.139331502 210.0
70.165592067 208.0
70.191852632 171.0
70.218113197 172.0
70.244373762 156.0
70.270634327 186.0
70.296894892 159.0
70.323155457 150.0
70.349416022 153.0
70.375676587 128.0
70.401937152 143.0
70.428197717 133.0
70.454458282 128.0
70.480718847 140.0
70.506979412 101.0
70.533239977 137.0
70.559500542 109.0
70.585761107 108.0
70.612021672 135.0
70.638282237 113.0
70.664542802 125.0
70.690803367 151.0
70.717063932 120.0
70.743324497 133.0
70.769585062 175.0
70.795845627 114.0
70.822106192 117.0
70.848366757 136.0
70.874627322 152.0
70.900887887 119.0
70.927148452 117.0
70.953409017 108.0
70.979669582 150.0
71.005930147 115.0
71.032190712 131.0
71.058451277 113.0
71.084711842 142.0
71.110972407 104.0
71.137232972 128.0
71.163493537 96.0
71.189754102 115.0
71.216014667 123.0
71.242275232 88.0
71.268535797 134.0
71.294796362 78.0
71.321056927 115.0
71.347317492 108.0
71.373578057 117.0
71.399838622 117.0
71.426099187 109.0
71.452359752 99.0
71.478620317 120.0
71.504880882 127.0
71.531141447 129.0
71.557402012 112.0
71.583662577 97.0
71.609923142 127.0
71.636183707 111.0
71.662444272 127.0
71.688704837 118.0
71.714965402 142.0
71.741225967 130.0
71.767486532 109.0
71.793747097 111.0
71.820007662 109.0
71.846268227 130.0
71.872528792 126.0
71.898789357 103.0
71.925049922 120.0
71.951310487 126.0
71.977571052 103.0
72.003831617 104.0
72.030092182 124.0
72.056352747 99.0
72.082613312 127.0
72.108873877 110.0
72.135134442 130.0
72.161395007 141.0
72.187655572 118.0
72.213916137 133.0
72.240176702 123.0
72.266437267 137.0
72.292697832 129.0
72.318958397 144.0
72.345218962 141.0
72.371479527 126.0
72.397740092 121.0
72.424000657 133.0
72.450261222 178.0
72.476521787 148.0
72.502782353 163.0
72.529042918 142.0
72.555303483 143.0
72.581564048 151.0
72.607824613 144.0
72.634085178 112.0
72.660345743 145.0
72.686606308 132.0
72.712866873 105.0
72.739127438 119.0
72.765388003 124.0
72.791648568 121.0
72.817909133 114.0
72.844169698 121.0
72.870430263 113.0
72.896690828 140.0
72.922951393 106.0
72.949211958 107.0
72.975472523 108.0
73.001733088 101.0
73.027993653 116.0
73.054254218 111.0
73.080514783 107.0
73.106775348 109.0
73.133035913 114.0
73.159296478 118.0
73.185557043 118.0
73.211817608 114.0
73.238078173 105.0
73.264338738 133.0
73.290599303 111.0
73.316859868 107.0
73.343120433 91.0
73.369380998 107.0
73.395641563 102.0
73.421902128 93.0
73.448162693 102.0
73.474423258 108.0
73.500683823 132.0
73.526944388 103.0
73.553204953 85.0
73.579465518 144.0
73.605726083 123.0
73.631986648 123.0
73.658247213 112.0
73.684507778 103.0
73.710768343 120.0
73.737028908 105.0
73.763289473 102.0
73.789550038 92.0
73.815810603 113.0
73.842071168 135.0
73.868331733 115.0
73.894592298 96.0
73.920852863 96.0
73.947113428 102.0
73.973373993 108.0
73.999634558 95.0
74.025895123 93.0
74.052155688 118.0
74.078416253 109.0
74.104676818 113.0
74.130937383 103.0
74.157197948 128.0
74.183458513 115.0
74.209719078 111.0
74.235979643 90.0
74.262240208 121.0
74.288500773 117.0
74.314761338 95.0
74.341021903 111.0
74.367282468 106.0
74.393543033 113.0
74.419803598 117.0
74.446064163 117.0
74.472324728 115.0
74.498585293 116.0
74.524845858 120.0
74.551106423 132.0
74.577366988 107.0
74.603627553 103.0
74.629888118 106.0
74.656148683 97.0
74.682409248 105.0
74.708669813 112.0
74.734930378 88.0
74.761190943 114.0
74.787451508 122.0
74.813712073 103.0
74.839972638 112.0
74.866233203 100.0
74.892493768 114.0
74.918754333 128.0
74.945014898 101.0
74.971275463 115.0
74.997536028 107.0
75.023796593 123.0
75.050057158 123.0
75.076317723 117.0
75.102578288 104.0
75.128838853 112.0
75.155099418 128.0
75.181359983 128.0
75.207620548 88.0
75.233881113 103.0
75.260141678 102.0
75.286402243 99.0
75.312662808 89.0
75.338923373 127.0
75.365183938 86.0
75.391444503 86.0
75.417705068 83.0
75.443965633 78.0
75.470226198 101.0
75.496486764 120.0
75.522747329 110.0
75.549007894 118.0
75.575268459 114.0
75.601529024 106.0
75.627789589 94.0
75.654050154 114.0
75.680310719 93.0
75.706571284 89.0
75.732831849 96.0
75.759092414 98.0
75.785352979 109.0
75.811613544 95.0
75.837874109 113.0
75.864134674 86.0
75.890395239 119.0
75.916655804 115.0
75.942916369 101.0
75.969176934 104.0
75.995437499 116.0
76.021698064 118.0
76.047958629 99.0
76.074219194 111.0
76.100479759 103.0
76.126740324 117.0
76.153000889 95.0
76.179261454 104.0
76.205522019 120.0
76.231782584 128.0
76.258043149 110.0
76.284303714 128.0
76.310564279 122.0
76.336824844 102.0
76.363085409 119.0
76.389345974 130.0
76.415606539 144.0
76.441867104 158.0
76.468127669 140.0
76.494388234 159.0
76.520648799 177.0
76.546909364 159.0
76.573169929 165.0
76.599430494 182.0
76.625691059 182.0
76.651951624 170.0
76.678212189 175.0
76.704472754 172.0
76.730733319 157.0
76.756993884 150.0
76.783254449 150.0
76.809515014 153.0
76.835775579 120.0
76.862036144 129.0
76.888296709 134.0
76.914557274 116.0
76.940817839 122.0
76.967078404 138.0
76.993338969 113.0
77.019599534 127.0
77.045860099 103.0
77.072120664 108.0
77.098381229 110.0
77.124641794 125.0
77.150902359 114.0
77.177162924 108.0
77.203423489 109.0
77.229684054 123.0
77.255944619 120.0
77.282205184 121.0
77.308465749 121.0
77.334726314 89.0
77.360986879 94.0
77.387247444 114.0
77.413508009 98.0
77.439768574 103.0
77.466029139 100.0
77.492289704 98.0
77.518550269 123.0
77.544810834 112.0
77.571071399 118.0
77.597331964 111.0
77.623592529 103.0
77.649853094 99.0
77.676113659 93.0
77.702374224 104.0
77.728634789 72.0
77.754895354 85.0
77.781155919 108.0
77.807416484 90.0
77.833677049 85.0
77.859937614 95.0
77.886198179 83.0
77.912458744 100.0
77.938719309 88.0
77.964979874 92.0
77.991240439 123.0
78.017501004 108.0
78.043761569 105.0
78.070022134 98.0
78.096282699 85.0
78.122543264 86.0
78.148803829 101.0
78.175064394 100.0
78.201324959 98.0
78.227585524 94.0
78.253846089 113.0
78.280106654 100.0
78.306367219 107.0
78.332627784 110.0
78.358888349 103.0
78.385148914 90.0
78.411409479 100.0
78.437670044 103.0
78.463930609 101.0
78.490191175 114.0
78.516451740 112.0
78.542712305 89.0
78.568972870 118.0
78.595233435 110.0
78.621494000 96.0
78.647754565 92.0
78.674015130 104.0
78.700275695 117.0
78.726536260 101.0
78.752796825 94.0
78.779057390 103.0
78.805317955 119.0
78.831578520 104.0
78.857839085 103.0
78.884099650 91.0
78.910360215 101.0
78.936620780 94.0
78.962881345 94.0
78.989141910 114.0
79.015402475 104.0
79.041663040 85.0
79.067923605 103.0
79.094184170 116.0
79.120444735 110.0
79.146705300 99.0
79.172965865 89.0
79.199226430 86.0
79.225486995 94.0
79.251747560 111.0
79.278008125 113.0
79.304268690 99.0
79.330529255 106.0
79.356789820 89.0
79.383050385 99.0
79.409310950 90.0
79.435571515 109.0
79.461832080 98.0
79.488092645 100.0
79.514353210 108.0
79.540613775 127.0
79.566874340 99.0
79.593134905 127.0
79.619395470 105.0
79.645656035 102.0
79.671916600 105.0
79.698177165 113.0
79.724437730 128.0
79.750698295 138.0
79.776958860 146.0
79.803219425 134.0
79.829479990 132.0
79.855740555 156.0
79.882001120 141.0
79.908261685 138.0
79.934522250 125.0
79.960782815 129.0
79.987043380 160.0
