# Supplementary material for: Adsorption of thallium(I) on rutile nano-titanium dioxide and environmental implications
Source: PeerJ. 2019 May 16;7:e6820. doi: 10.7717/peerj.6820 (PMC6526007; doi:10.7717/peerj.6820)
Supplement: Supplemental Information 1 [file peerj-07-6820-s001.zip › Supplemental Files/xrd/2017-05-04-40/σÉ╕ΘÖäσÉÄ2.xy]

5.013130280 1862.0
5.039390845 1832.0
5.065651410 1925.0
5.091911975 1947.0
5.118172540 1862.0
5.144433105 1804.0
5.170693670 1872.0
5.196954235 1890.0
5.223214800 1929.0
5.249475365 1847.0
5.275735930 1841.0
5.301996495 1856.0
5.328257060 1760.0
5.354517625 1808.0
5.380778190 1852.0
5.407038755 1898.0
5.433299320 1856.0
5.459559885 1808.0
5.485820450 1781.0
5.512081015 1771.0
5.538341580 1838.0
5.564602145 1876.0
5.590862710 1841.0
5.617123275 1811.0
5.643383840 1792.0
5.669644405 1819.0
5.695904970 1827.0
5.722165535 1825.0
5.748426100 1849.0
5.774686665 1943.0
5.800947230 1814.0
5.827207795 1759.0
5.853468360 1827.0
5.879728925 1847.0
5.905989490 1833.0
5.932250055 1850.0
5.958510620 1732.0
5.984771185 1764.0
6.011031750 1791.0
6.037292315 1718.0
6.063552880 1827.0
6.089813445 1790.0
6.116074010 1871.0
6.142334575 1881.0
6.168595140 1724.0
6.194855705 1866.0
6.221116270 1805.0
6.247376835 1875.0
6.273637400 1836.0
6.299897965 1843.0
6.326158530 1825.0
6.352419095 1847.0
6.378679660 1708.0
6.404940225 1796.0
6.431200790 1820.0
6.457461355 1865.0
6.483721920 1732.0
6.509982485 1746.0
6.536243051 1840.0
6.562503616 1709.0
6.588764181 1850.0
6.615024746 1778.0
6.641285311 1860.0
6.667545876 1736.0
6.693806441 1776.0
6.720067006 1813.0
6.746327571 1816.0
6.772588136 1739.0
6.798848701 1696.0
6.825109266 1854.0
6.851369831 1779.0
6.877630396 1840.0
6.903890961 1760.0
6.930151526 1748.0
6.956412091 1767.0
6.982672656 1774.0
7.008933221 1710.0
7.035193786 1796.0
7.061454351 1828.0
7.087714916 1754.0
7.113975481 1755.0
7.140236046 1683.0
7.166496611 1736.0
7.192757176 1801.0
7.219017741 1756.0
7.245278306 1795.0
7.271538871 1737.0
7.297799436 1751.0
7.324060001 1742.0
7.350320566 1692.0
7.376581131 1767.0
7.402841696 1749.0
7.429102261 1774.0
7.455362826 1844.0
7.481623391 1826.0
7.507883956 1725.0
7.534144521 1673.0
7.560405086 1712.0
7.586665651 1705.0
7.612926216 1647.0
7.639186781 1680.0
7.665447346 1711.0
7.691707911 1740.0
7.717968476 1703.0
7.744229041 1729.0
7.770489606 1742.0
7.796750171 1666.0
7.823010736 1726.0
7.849271301 1656.0
7.875531866 1649.0
7.901792431 1727.0
7.928052996 1671.0
7.954313561 1716.0
7.980574126 1645.0
8.006834691 1697.0
8.033095256 1733.0
8.059355821 1656.0
8.085616386 1696.0
8.111876951 1695.0
8.138137516 1684.0
8.164398081 1705.0
8.190658646 1678.0
8.216919211 1669.0
8.243179776 1664.0
8.269440341 1664.0
8.295700906 1638.0
8.321961471 1678.0
8.348222036 1697.0
8.374482601 1639.0
8.400743166 1607.0
8.427003731 1589.0
8.453264296 1727.0
8.479524861 1647.0
8.505785426 1680.0
8.532045991 1678.0
8.558306556 1546.0
8.584567121 1538.0
8.610827686 1537.0
8.637088251 1503.0
8.663348816 1616.0
8.689609381 1584.0
8.715869946 1706.0
8.742130511 1603.0
8.768391076 1628.0
8.794651641 1582.0
8.820912206 1582.0
8.847172771 1515.0
8.873433336 1573.0
8.899693901 1523.0
8.925954466 1588.0
8.952215031 1586.0
8.978475596 1494.0
9.004736161 1580.0
9.030996726 1549.0
9.057257291 1482.0
9.083517856 1543.0
9.109778421 1566.0
9.136038986 1528.0
9.162299551 1503.0
9.188560116 1552.0
9.214820681 1490.0
9.241081246 1504.0
9.267341811 1459.0
9.293602376 1541.0
9.319862941 1471.0
9.346123506 1530.0
9.372384071 1519.0
9.398644636 1497.0
9.424905201 1408.0
9.451165766 1481.0
9.477426331 1494.0
9.503686896 1458.0
9.529947462 1491.0
9.556208027 1398.0
9.582468592 1392.0
9.608729157 1363.0
9.634989722 1396.0
9.661250287 1404.0
9.687510852 1360.0
9.713771417 1457.0
9.740031982 1423.0
9.766292547 1476.0
9.792553112 1377.0
9.818813677 1407.0
9.845074242 1385.0
9.871334807 1409.0
9.897595372 1416.0
9.923855937 1413.0
9.950116502 1400.0
9.976377067 1396.0
10.002637632 1385.0
10.028898197 1395.0
10.055158762 1315.0
10.081419327 1288.0
10.107679892 1301.0
10.133940457 1320.0
10.160201022 1314.0
10.186461587 1426.0
10.212722152 1329.0
10.238982717 1368.0
10.265243282 1314.0
10.291503847 1382.0
10.317764412 1291.0
10.344024977 1339.0
10.370285542 1328.0
10.396546107 1315.0
10.422806672 1291.0
10.449067237 1374.0
10.475327802 1338.0
10.501588367 1240.0
10.527848932 1255.0
10.554109497 1318.0
10.580370062 1306.0
10.606630627 1218.0
10.632891192 1276.0
10.659151757 1306.0
10.685412322 1233.0
10.711672887 1271.0
10.737933452 1258.0
10.764194017 1236.0
10.790454582 1252.0
10.816715147 1287.0
10.842975712 1257.0
10.869236277 1274.0
10.895496842 1214.0
10.921757407 1213.0
10.948017972 1265.0
10.974278537 1233.0
11.000539102 1255.0
11.026799667 1281.0
11.053060232 1235.0
11.079320797 1261.0
11.105581362 1195.0
11.131841927 1225.0
11.158102492 1282.0
11.184363057 1261.0
11.210623622 1236.0
11.236884187 1213.0
11.263144752 1309.0
11.289405317 1197.0
11.315665882 1145.0
11.341926447 1218.0
11.368187012 1234.0
11.394447577 1192.0
11.420708142 1172.0
11.446968707 1163.0
11.473229272 1188.0
11.499489837 1185.0
11.525750402 1190.0
11.552010967 1132.0
11.578271532 1222.0
11.604532097 1186.0
11.630792662 1211.0
11.657053227 1117.0
11.683313792 1125.0
11.709574357 1122.0
11.735834922 1167.0
11.762095487 1172.0
11.788356052 1117.0
11.814616617 1167.0
11.840877182 1164.0
11.867137747 1103.0
11.893398312 1149.0
11.919658877 1065.0
11.945919442 1130.0
11.972180007 1092.0
11.998440572 1086.0
12.024701137 1117.0
12.050961702 1195.0
12.077222267 1133.0
12.103482832 1073.0
12.129743397 1209.0
12.156003962 1073.0
12.182264527 1122.0
12.208525092 1127.0
12.234785657 1060.0
12.261046222 1019.0
12.287306787 1045.0
12.313567352 1167.0
12.339827917 1057.0
12.366088482 1123.0
12.392349047 1124.0
12.418609612 1074.0
12.444870177 1120.0
12.471130742 1005.0
12.497391307 1059.0
12.523651873 1118.0
12.549912438 1065.0
12.576173003 1098.0
12.602433568 1026.0
12.628694133 1036.0
12.654954698 1029.0
12.681215263 1084.0
12.707475828 992.0
12.733736393 1075.0
12.759996958 1053.0
12.786257523 1120.0
12.812518088 1064.0
12.838778653 1076.0
12.865039218 1065.0
12.891299783 1002.0
12.917560348 997.0
12.943820913 1068.0
12.970081478 1092.0
12.996342043 1048.0
13.022602608 1025.0
13.048863173 1037.0
13.075123738 950.0
13.101384303 1059.0
13.127644868 1059.0
13.153905433 1030.0
13.180165998 1029.0
13.206426563 1045.0
13.232687128 1024.0
13.258947693 1020.0
13.285208258 1014.0
13.311468823 1088.0
13.337729388 972.0
13.363989953 953.0
13.390250518 1039.0
13.416511083 1006.0
13.442771648 1041.0
13.469032213 1079.0
13.495292778 1025.0
13.521553343 980.0
13.547813908 1037.0
13.574074473 967.0
13.600335038 1014.0
13.626595603 1009.0
13.652856168 981.0
13.679116733 1028.0
13.705377298 953.0
13.731637863 933.0
13.757898428 1017.0
13.784158993 959.0
13.810419558 1009.0
13.836680123 946.0
13.862940688 904.0
13.889201253 945.0
13.915461818 965.0
13.941722383 963.0
13.967982948 952.0
13.994243513 990.0
14.020504078 938.0
14.046764643 952.0
14.073025208 931.0
14.099285773 966.0
14.125546338 976.0
14.151806903 931.0
14.178067468 963.0
14.204328033 965.0
14.230588598 930.0
14.256849163 882.0
14.283109728 921.0
14.309370293 933.0
14.335630858 929.0
14.361891423 900.0
14.388151988 906.0
14.414412553 966.0
14.440673118 983.0
14.466933683 953.0
14.493194248 891.0
14.519454813 936.0
14.545715378 909.0
14.571975943 929.0
14.598236508 939.0
14.624497073 846.0
14.650757638 944.0
14.677018203 925.0
14.703278768 960.0
14.729539333 895.0
14.755799898 943.0
14.782060463 903.0
14.808321028 857.0
14.834581593 856.0
14.860842158 838.0
14.887102723 873.0
14.913363288 890.0
14.939623853 869.0
14.965884418 897.0
14.992144983 869.0
15.018405548 900.0
15.044666113 937.0
15.070926678 875.0
15.097187243 882.0
15.123447808 916.0
15.149708373 930.0
15.175968938 839.0
15.202229503 912.0
15.228490068 848.0
15.254750633 852.0
15.281011198 844.0
15.307271763 911.0
15.333532328 883.0
15.359792893 894.0
15.386053458 900.0
15.412314023 901.0
15.438574588 832.0
15.464835153 896.0
15.491095718 819.0
15.517356284 805.0
15.543616849 783.0
15.569877414 866.0
15.596137979 852.0
15.622398544 777.0
15.648659109 855.0
15.674919674 854.0
15.701180239 823.0
15.727440804 842.0
15.753701369 864.0
15.779961934 865.0
15.806222499 828.0
15.832483064 830.0
15.858743629 852.0
15.885004194 830.0
15.911264759 789.0
15.937525324 864.0
15.963785889 822.0
15.990046454 843.0
16.016307019 864.0
16.042567584 835.0
16.068828149 859.0
16.095088714 840.0
16.121349279 833.0
16.147609844 857.0
16.173870409 810.0
16.200130974 861.0
16.226391539 849.0
16.252652104 797.0
16.278912669 845.0
16.305173234 783.0
16.331433799 751.0
16.357694364 792.0
16.383954929 820.0
16.410215494 808.0
16.436476059 759.0
16.462736624 859.0
16.488997189 758.0
16.515257754 758.0
16.541518319 757.0
16.567778884 810.0
16.594039449 834.0
16.620300014 763.0
16.646560579 766.0
16.672821144 769.0
16.699081709 790.0
16.725342274 764.0
16.751602839 785.0
16.777863404 795.0
16.804123969 838.0
16.830384534 779.0
16.856645099 762.0
16.882905664 805.0
16.909166229 798.0
16.935426794 689.0
16.961687359 795.0
16.987947924 788.0
17.014208489 769.0
17.040469054 714.0
17.066729619 738.0
17.092990184 727.0
17.119250749 770.0
17.145511314 734.0
17.171771879 797.0
17.198032444 701.0
17.224293009 789.0
17.250553574 761.0
17.276814139 762.0
17.303074704 728.0
17.329335269 765.0
17.355595834 698.0
17.381856399 719.0
17.408116964 785.0
17.434377529 730.0
17.460638094 802.0
17.486898659 699.0
17.513159224 748.0
17.539419789 705.0
17.565680354 730.0
17.591940919 769.0
17.618201484 766.0
17.644462049 780.0
17.670722614 699.0
17.696983179 717.0
17.723243744 737.0
17.749504309 677.0
17.775764874 721.0
17.802025439 688.0
17.828286004 693.0
17.854546569 728.0
17.880807134 755.0
17.907067699 752.0
17.933328264 735.0
17.959588829 702.0
17.985849394 667.0
18.012109959 707.0
18.038370524 726.0
18.064631089 672.0
18.090891654 749.0
18.117152219 657.0
18.143412784 680.0
18.169673349 713.0
18.195933914 685.0
18.222194479 732.0
18.248455044 698.0
18.274715609 675.0
18.300976174 656.0
18.327236739 681.0
18.353497304 700.0
18.379757869 773.0
18.406018434 754.0
18.432278999 675.0
18.458539564 662.0
18.484800129 714.0
18.511060695 690.0
18.537321260 660.0
18.563581825 666.0
18.589842390 645.0
18.616102955 646.0
18.642363520 696.0
18.668624085 712.0
18.694884650 705.0
18.721145215 670.0
18.747405780 732.0
18.773666345 703.0
18.799926910 707.0
18.826187475 668.0
18.852448040 705.0
18.878708605 670.0
18.904969170 685.0
18.931229735 680.0
18.957490300 678.0
18.983750865 705.0
19.010011430 713.0
19.036271995 647.0
19.062532560 637.0
19.088793125 675.0
19.115053690 724.0
19.141314255 698.0
19.167574820 698.0
19.193835385 665.0
19.220095950 667.0
19.246356515 649.0
19.272617080 646.0
19.298877645 634.0
19.325138210 695.0
19.351398775 668.0
19.377659340 675.0
19.403919905 651.0
19.430180470 710.0
19.456441035 659.0
19.482701600 703.0
19.508962165 677.0
19.535222730 678.0
19.561483295 682.0
19.587743860 665.0
19.614004425 651.0
19.640264990 594.0
19.666525555 664.0
19.692786120 643.0
19.719046685 593.0
19.745307250 679.0
19.771567815 639.0
19.797828380 596.0
19.824088945 639.0
19.850349510 647.0
19.876610075 616.0
19.902870640 652.0
19.929131205 666.0
19.955391770 563.0
19.981652335 680.0
20.007912900 650.0
20.034173465 630.0
20.060434030 619.0
20.086694595 685.0
20.112955160 625.0
20.139215725 582.0
20.165476290 618.0
20.191736855 607.0
20.217997420 598.0
20.244257985 627.0
20.270518550 689.0
20.296779115 648.0
20.323039680 568.0
20.349300245 617.0
20.375560810 583.0
20.401821375 604.0
20.428081940 579.0
20.454342505 625.0
20.480603070 654.0
20.506863635 615.0
20.533124200 569.0
20.559384765 638.0
20.585645330 607.0
20.611905895 634.0
20.638166460 568.0
20.664427025 671.0
20.690687590 611.0
20.716948155 634.0
20.743208720 627.0
20.769469285 612.0
20.795729850 567.0
20.821990415 609.0
20.848250980 558.0
20.874511545 648.0
20.900772110 573.0
20.927032675 616.0
20.953293240 652.0
20.979553805 612.0
21.005814370 589.0
21.032074935 616.0
21.058335500 572.0
21.084596065 605.0
21.110856630 591.0
21.137117195 575.0
21.163377760 555.0
21.189638325 571.0
21.215898890 590.0
21.242159455 541.0
21.268420020 575.0
21.294680585 592.0
21.320941150 570.0
21.347201715 588.0
21.373462280 584.0
21.399722845 617.0
21.425983410 550.0
21.452243975 548.0
21.478504540 596.0
21.504765105 595.0
21.531025671 618.0
21.557286236 591.0
21.583546801 575.0
21.609807366 555.0
21.636067931 541.0
21.662328496 569.0
21.688589061 577.0
21.714849626 603.0
21.741110191 589.0
21.767370756 576.0
21.793631321 561.0
21.819891886 557.0
21.846152451 543.0
21.872413016 542.0
21.898673581 564.0
21.924934146 553.0
21.951194711 564.0
21.977455276 559.0
22.003715841 580.0
22.029976406 616.0
22.056236971 558.0
22.082497536 569.0
22.108758101 591.0
22.135018666 575.0
22.161279231 588.0
22.187539796 491.0
22.213800361 578.0
22.240060926 577.0
22.266321491 591.0
22.292582056 555.0
22.318842621 491.0
22.345103186 510.0
22.371363751 570.0
22.397624316 555.0
22.423884881 511.0
22.450145446 588.0
22.476406011 573.0
22.502666576 517.0
22.528927141 561.0
22.555187706 586.0
22.581448271 468.0
22.607708836 504.0
22.633969401 598.0
22.660229966 564.0
22.686490531 575.0
22.712751096 535.0
22.739011661 561.0
22.765272226 553.0
22.791532791 521.0
22.817793356 505.0
22.844053921 542.0
22.870314486 523.0
22.896575051 524.0
22.922835616 559.0
22.949096181 540.0
22.975356746 539.0
23.001617311 572.0
23.027877876 516.0
23.054138441 541.0
23.080399006 463.0
23.106659571 552.0
23.132920136 532.0
23.159180701 577.0
23.185441266 518.0
23.211701831 588.0
23.237962396 534.0
23.264222961 501.0
23.290483526 483.0
23.316744091 494.0
23.343004656 522.0
23.369265221 512.0
23.395525786 522.0
23.421786351 473.0
23.448046916 495.0
23.474307481 498.0
23.500568046 539.0
23.526828611 519.0
23.553089176 484.0
23.579349741 567.0
23.605610306 447.0
23.631870871 528.0
23.658131436 486.0
23.684392001 472.0
23.710652566 535.0
23.736913131 469.0
23.763173696 530.0
23.789434261 506.0
23.815694826 477.0
23.841955391 478.0
23.868215956 536.0
23.894476521 523.0
23.920737086 511.0
23.946997651 505.0
23.973258216 468.0
23.999518781 455.0
24.025779346 483.0
24.052039911 541.0
24.078300476 508.0
24.104561041 470.0
24.130821606 477.0
24.157082171 495.0
24.183342736 534.0
24.209603301 541.0
24.235863866 496.0
24.262124431 523.0
24.288384996 540.0
24.314645561 511.0
24.340906126 483.0
24.367166691 522.0
24.393427256 481.0
24.419687821 531.0
24.445948386 451.0
24.472208951 487.0
24.498469516 449.0
24.524730082 516.0
24.550990647 492.0
24.577251212 460.0
24.603511777 474.0
24.629772342 469.0
24.656032907 466.0
24.682293472 476.0
24.708554037 476.0
24.734814602 496.0
24.761075167 456.0
24.787335732 535.0
24.813596297 507.0
24.839856862 486.0
24.866117427 489.0
24.892377992 497.0
24.918638557 481.0
24.944899122 453.0
24.971159687 457.0
24.997420252 505.0
25.023680817 488.0
25.049941382 500.0
25.076201947 511.0
25.102462512 481.0
25.128723077 506.0
25.154983642 459.0
25.181244207 489.0
25.207504772 475.0
25.233765337 430.0
25.260025902 464.0
25.286286467 489.0
25.312547032 451.0
25.338807597 458.0
25.365068162 546.0
25.391328727 560.0
25.417589292 434.0
25.443849857 485.0
25.470110422 470.0
25.496370987 503.0
25.522631552 508.0
25.548892117 474.0
25.575152682 450.0
25.601413247 456.0
25.627673812 452.0
25.653934377 434.0
25.680194942 500.0
25.706455507 456.0
25.732716072 490.0
25.758976637 476.0
25.785237202 471.0
25.811497767 553.0
25.837758332 462.0
25.864018897 495.0
25.890279462 484.0
25.916540027 455.0
25.942800592 447.0
25.969061157 505.0
25.995321722 449.0
26.021582287 447.0
26.047842852 522.0
26.074103417 500.0
26.100363982 491.0
26.126624547 498.0
26.152885112 502.0
26.179145677 509.0
26.205406242 484.0
26.231666807 460.0
26.257927372 493.0
26.284187937 435.0
26.310448502 499.0
26.336709067 511.0
26.362969632 504.0
26.389230197 487.0
26.415490762 580.0
26.441751327 513.0
26.468011892 529.0
26.494272457 562.0
26.520533022 529.0
26.546793587 594.0
26.573054152 581.0
26.599314717 524.0
26.625575282 540.0
26.651835847 563.0
26.678096412 579.0
26.704356977 589.0
26.730617542 561.0
26.756878107 590.0
26.783138672 575.0
26.809399237 561.0
26.835659802 584.0
26.861920367 636.0
26.888180932 667.0
26.914441497 686.0
26.940702062 750.0
26.966962627 775.0
26.993223192 789.0
27.019483757 817.0
27.045744322 950.0
27.072004887 1072.0
27.098265452 1264.0
27.124526017 1365.0
27.150786582 1617.0
27.177047147 1909.0
27.203307712 2293.0
27.229568277 2768.0
27.255828842 3273.0
27.282089407 3853.0
27.308349972 4129.0
27.334610537 4629.0
27.360871102 4686.0
27.387131667 4785.0
27.413392232 4373.0
27.439652797 3799.0
27.465913362 3326.0
27.492173927 2861.0
27.518434493 2364.0
27.544695058 1910.0
27.570955623 1606.0
27.597216188 1401.0
27.623476753 1162.0
27.649737318 963.0
27.675997883 913.0
27.702258448 869.0
27.728519013 697.0
27.754779578 769.0
27.781040143 665.0
27.807300708 646.0
27.833561273 648.0
27.859821838 638.0
27.886082403 551.0
27.912342968 543.0
27.938603533 594.0
27.964864098 590.0
27.991124663 539.0
28.017385228 574.0
28.043645793 525.0
28.069906358 473.0
28.096166923 489.0
28.122427488 504.0
28.148688053 456.0
28.174948618 469.0
28.201209183 503.0
28.227469748 495.0
28.253730313 417.0
28.279990878 443.0
28.306251443 438.0
28.332512008 433.0
28.358772573 411.0
28.385033138 444.0
28.411293703 467.0
28.437554268 456.0
28.463814833 420.0
28.490075398 465.0
28.516335963 403.0
28.542596528 405.0
28.568857093 422.0
28.595117658 434.0
28.621378223 450.0
28.647638788 398.0
28.673899353 398.0
28.700159918 441.0
28.726420483 421.0
28.752681048 436.0
28.778941613 439.0
28.805202178 423.0
28.831462743 397.0
28.857723308 455.0
28.883983873 426.0
28.910244438 404.0
28.936505003 418.0
28.962765568 392.0
28.989026133 433.0
29.015286698 480.0
29.041547263 402.0
29.067807828 408.0
29.094068393 408.0
29.120328958 405.0
29.146589523 402.0
29.172850088 407.0
29.199110653 380.0
29.225371218 404.0
29.251631783 421.0
29.277892348 389.0
29.304152913 375.0
29.330413478 434.0
29.356674043 430.0
29.382934608 396.0
29.409195173 376.0
29.435455738 399.0
29.461716303 410.0
29.487976868 443.0
29.514237433 405.0
29.540497998 406.0
29.566758563 420.0
29.593019128 414.0
29.619279693 460.0
29.645540258 394.0
29.671800823 381.0
29.698061388 415.0
29.724321953 396.0
29.750582518 389.0
29.776843083 348.0
29.803103648 407.0
29.829364213 375.0
29.855624778 397.0
29.881885343 366.0
29.908145908 404.0
29.934406473 372.0
29.960667038 382.0
29.986927603 383.0
30.013188168 361.0
30.039448733 375.0
30.065709298 402.0
30.091969863 392.0
30.118230428 389.0
30.144490993 417.0
30.170751558 361.0
30.197012123 342.0
30.223272688 396.0
30.249533253 419.0
30.275793818 367.0
30.302054383 385.0
30.328314948 357.0
30.354575513 340.0
30.380836078 414.0
30.407096643 358.0
30.433357208 362.0
30.459617773 372.0
30.485878338 336.0
30.512138904 338.0
30.538399469 393.0
30.564660034 331.0
30.590920599 340.0
30.617181164 357.0
30.643441729 360.0
30.669702294 354.0
30.695962859 409.0
30.722223424 357.0
30.748483989 342.0
30.774744554 349.0
30.801005119 345.0
30.827265684 322.0
30.853526249 350.0
30.879786814 346.0
30.906047379 337.0
30.932307944 347.0
30.958568509 373.0
30.984829074 321.0
31.011089639 375.0
31.037350204 338.0
31.063610769 363.0
31.089871334 368.0
31.116131899 364.0
31.142392464 340.0
31.168653029 334.0
31.194913594 331.0
31.221174159 357.0
31.247434724 343.0
31.273695289 328.0
31.299955854 385.0
31.326216419 323.0
31.352476984 344.0
31.378737549 330.0
31.404998114 332.0
31.431258679 345.0
31.457519244 355.0
31.483779809 342.0
31.510040374 342.0
31.536300939 345.0
31.562561504 337.0
31.588822069 338.0
31.615082634 333.0
31.641343199 323.0
31.667603764 355.0
31.693864329 330.0
31.720124894 313.0
31.746385459 351.0
31.772646024 404.0
31.798906589 316.0
31.825167154 360.0
31.851427719 321.0
31.877688284 303.0
31.903948849 367.0
31.930209414 360.0
31.956469979 362.0
31.982730544 363.0
32.008991109 317.0
32.035251674 351.0
32.061512239 390.0
32.087772804 317.0
32.114033369 319.0
32.140293934 321.0
32.166554499 327.0
32.192815064 331.0
32.219075629 316.0
32.245336194 320.0
32.271596759 327.0
32.297857324 348.0
32.324117889 325.0
32.350378454 348.0
32.376639019 347.0
32.402899584 342.0
32.429160149 324.0
32.455420714 317.0
32.481681279 289.0
32.507941844 313.0
32.534202409 318.0
32.560462974 352.0
32.586723539 296.0
32.612984104 333.0
32.639244669 348.0
32.665505234 332.0
32.691765799 289.0
32.718026364 315.0
32.744286929 298.0
32.770547494 313.0
32.796808059 344.0
32.823068624 344.0
32.849329189 308.0
32.875589754 324.0
32.901850319 301.0
32.928110884 311.0
32.954371449 347.0
32.980632014 350.0
33.006892579 278.0
33.033153144 290.0
33.059413709 322.0
33.085674274 357.0
33.111934839 329.0
33.138195404 350.0
33.164455969 299.0
33.190716534 325.0
33.216977099 294.0
33.243237664 302.0
33.269498229 325.0
33.295758794 296.0
33.322019359 308.0
33.348279924 285.0
33.374540489 306.0
33.400801054 302.0
33.427061619 312.0
33.453322184 308.0
33.479582749 287.0
33.505843315 306.0
33.532103880 273.0
33.558364445 314.0
33.584625010 315.0
33.610885575 284.0
33.637146140 299.0
33.663406705 303.0
33.689667270 286.0
33.715927835 284.0
33.742188400 306.0
33.768448965 301.0
33.794709530 289.0
33.820970095 285.0
33.847230660 278.0
33.873491225 335.0
33.899751790 293.0
33.926012355 298.0
33.952272920 349.0
33.978533485 283.0
34.004794050 326.0
34.031054615 277.0
34.057315180 306.0
34.083575745 310.0
34.109836310 328.0
34.136096875 290.0
34.162357440 292.0
34.188618005 331.0
34.214878570 314.0
34.241139135 243.0
34.267399700 277.0
34.293660265 335.0
34.319920830 315.0
34.346181395 283.0
34.372441960 312.0
34.398702525 311.0
34.424963090 307.0
34.451223655 312.0
34.477484220 302.0
34.503744785 307.0
34.530005350 281.0
34.556265915 329.0
34.582526480 319.0
34.608787045 301.0
34.635047610 343.0
34.661308175 294.0
34.687568740 284.0
34.713829305 338.0
34.740089870 276.0
34.766350435 342.0
34.792611000 292.0
34.818871565 309.0
34.845132130 306.0
34.871392695 304.0
34.897653260 321.0
34.923913825 312.0
34.950174390 332.0
34.976434955 286.0
35.002695520 321.0
35.028956085 320.0
35.055216650 312.0
35.081477215 313.0
35.107737780 328.0
35.133998345 348.0
35.160258910 343.0
35.186519475 290.0
35.212780040 318.0
35.239040605 356.0
35.265301170 319.0
35.291561735 319.0
35.317822300 353.0
35.344082865 321.0
35.370343430 373.0
35.396603995 353.0
35.422864560 328.0
35.449125125 353.0
35.475385690 375.0
35.501646255 404.0
35.527906820 382.0
35.554167385 367.0
35.580427950 371.0
35.606688515 399.0
35.632949080 455.0
35.659209645 457.0
35.685470210 504.0
35.711730775 585.0
35.737991340 568.0
35.764251905 692.0
35.790512470 746.0
35.816773035 828.0
35.843033600 1037.0
35.869294165 1268.0
35.895554730 1368.0
35.921815295 1610.0
35.948075860 1896.0
35.974336425 2182.0
36.000596990 2270.0
36.026857555 2233.0
36.053118120 2138.0
36.079378685 1974.0
36.105639250 1652.0
36.131899815 1453.0
36.158160380 1227.0
36.184420945 1023.0
36.210681510 855.0
36.236942075 721.0
36.263202640 614.0
36.289463205 533.0
36.315723770 519.0
36.341984335 445.0
36.368244900 409.0
36.394505465 357.0
36.420766030 370.0
36.447026595 372.0
36.473287160 371.0
36.499547725 336.0
36.525808291 301.0
36.552068856 305.0
36.578329421 309.0
36.604589986 319.0
36.630850551 297.0
36.657111116 327.0
36.683371681 321.0
36.709632246 314.0
36.735892811 330.0
36.762153376 262.0
36.788413941 327.0
36.814674506 292.0
36.840935071 299.0
36.867195636 291.0
36.893456201 267.0
36.919716766 273.0
36.945977331 269.0
36.972237896 298.0
36.998498461 289.0
37.024759026 258.0
37.051019591 279.0
37.077280156 244.0
37.103540721 267.0
37.129801286 264.0
37.156061851 258.0
37.182322416 300.0
37.208582981 260.0
37.234843546 250.0
37.261104111 219.0
37.287364676 248.0
37.313625241 259.0
37.339885806 267.0
37.366146371 300.0
37.392406936 309.0
37.418667501 264.0
37.444928066 271.0
37.471188631 294.0
37.497449196 227.0
37.523709761 236.0
37.549970326 278.0
37.576230891 233.0
37.602491456 242.0
37.628752021 247.0
37.655012586 270.0
37.681273151 273.0
37.707533716 265.0
37.733794281 267.0
37.760054846 254.0
37.786315411 218.0
37.812575976 253.0
37.838836541 279.0
37.865097106 274.0
37.891357671 248.0
37.917618236 283.0
37.943878801 247.0
37.970139366 286.0
37.996399931 264.0
38.022660496 265.0
38.048921061 275.0
38.075181626 257.0
38.101442191 273.0
38.127702756 238.0
38.153963321 251.0
38.180223886 248.0
38.206484451 253.0
38.232745016 241.0
38.259005581 214.0
38.285266146 225.0
38.311526711 253.0
38.337787276 264.0
38.364047841 232.0
38.390308406 252.0
38.416568971 229.0
38.442829536 275.0
38.469090101 261.0
38.495350666 267.0
38.521611231 276.0
38.547871796 271.0
38.574132361 240.0
38.600392926 268.0
38.626653491 222.0
38.652914056 247.0
38.679174621 275.0
38.705435186 269.0
38.731695751 269.0
38.757956316 274.0
38.784216881 298.0
38.810477446 265.0
38.836738011 298.0
38.862998576 280.0
38.889259141 312.0
38.915519706 328.0
38.941780271 332.0
38.968040836 363.0
38.994301401 434.0
39.020561966 365.0
39.046822531 481.0
39.073083096 473.0
39.099343661 472.0
39.125604226 484.0
39.151864791 486.0
39.178125356 427.0
39.204385921 436.0
39.230646486 385.0
39.256907051 357.0
39.283167616 329.0
39.309428181 337.0
39.335688746 302.0
39.361949311 308.0
39.388209876 273.0
39.414470441 237.0
39.440731006 287.0
39.466991571 271.0
39.493252136 241.0
39.519512702 251.0
39.545773267 228.0
39.572033832 223.0
39.598294397 209.0
39.624554962 247.0
39.650815527 240.0
39.677076092 233.0
39.703336657 270.0
39.729597222 225.0
39.755857787 250.0
39.782118352 246.0
39.808378917 257.0
39.834639482 257.0
39.860900047 235.0
39.887160612 236.0
39.913421177 245.0
39.939681742 238.0
39.965942307 253.0
39.992202872 220.0
40.018463437 234.0
40.044724002 229.0
40.070984567 280.0
40.097245132 236.0
40.123505697 243.0
40.149766262 250.0
40.176026827 284.0
40.202287392 258.0
40.228547957 240.0
40.254808522 225.0
40.281069087 255.0
40.307329652 230.0
40.333590217 262.0
40.359850782 252.0
40.386111347 242.0
40.412371912 242.0
40.438632477 225.0
40.464893042 242.0
40.491153607 243.0
40.517414172 227.0
40.543674737 251.0
40.569935302 259.0
40.596195867 285.0
40.622456432 286.0
40.648716997 305.0
40.674977562 282.0
40.701238127 260.0
40.727498692 277.0
40.753759257 293.0
40.780019822 277.0
40.806280387 274.0
40.832540952 322.0
40.858801517 312.0
40.885062082 351.0
40.911322647 394.0
40.937583212 401.0
40.963843777 454.0
40.990104342 495.0
41.016364907 641.0
41.042625472 695.0
41.068886037 860.0
41.095146602 999.0
41.121407167 1144.0
41.147667732 1153.0
41.173928297 1246.0
41.200188862 1227.0
41.226449427 1140.0
41.252709992 1066.0
41.278970557 947.0
41.305231122 798.0
41.331491687 671.0
41.357752252 570.0
41.384012817 551.0
41.410273382 404.0
41.436533947 375.0
41.462794512 316.0
41.489055077 285.0
41.515315642 295.0
41.541576207 306.0
41.567836772 289.0
41.594097337 258.0
41.620357902 235.0
41.646618467 260.0
41.672879032 263.0
41.699139597 260.0
41.725400162 230.0
41.751660727 229.0
41.777921292 225.0
41.804181857 241.0
41.830442422 255.0
41.856702987 227.0
41.882963552 237.0
41.909224117 242.0
41.935484682 228.0
41.961745247 258.0
41.988005812 230.0
42.014266377 211.0
42.040526942 221.0
42.066787507 238.0
42.093048072 241.0
42.119308637 215.0
42.145569202 248.0
42.171829767 211.0
42.198090332 238.0
42.224350897 218.0
42.250611462 244.0
42.276872027 235.0
42.303132592 209.0
42.329393157 219.0
42.355653722 233.0
42.381914287 238.0
42.408174852 225.0
42.434435417 227.0
42.460695982 210.0
42.486956547 215.0
42.513217113 230.0
42.539477678 234.0
42.565738243 229.0
42.591998808 216.0
42.618259373 213.0
42.644519938 196.0
42.670780503 214.0
42.697041068 210.0
42.723301633 200.0
42.749562198 216.0
42.775822763 199.0
42.802083328 238.0
42.828343893 229.0
42.854604458 221.0
42.880865023 198.0
42.907125588 232.0
42.933386153 216.0
42.959646718 208.0
42.985907283 211.0
43.012167848 218.0
43.038428413 220.0
43.064688978 209.0
43.090949543 173.0
43.117210108 199.0
43.143470673 201.0
43.169731238 234.0
43.195991803 232.0
43.222252368 280.0
43.248512933 206.0
43.274773498 211.0
43.301034063 224.0
43.327294628 218.0
43.353555193 189.0
43.379815758 247.0
43.406076323 222.0
43.432336888 203.0
43.458597453 228.0
43.484858018 243.0
43.511118583 193.0
43.537379148 221.0
43.563639713 253.0
43.589900278 225.0
43.616160843 253.0
43.642421408 233.0
43.668681973 260.0
43.694942538 282.0
43.721203103 314.0
43.747463668 276.0
43.773724233 325.0
43.799984798 373.0
43.826245363 355.0
43.852505928 382.0
43.878766493 467.0
43.905027058 485.0
43.931287623 528.0
43.957548188 552.0
43.983808753 536.0
44.010069318 497.0
44.036329883 511.0
44.062590448 442.0
44.088851013 400.0
44.115111578 375.0
44.141372143 343.0
44.167632708 334.0
44.193893273 302.0
44.220153838 276.0
44.246414403 273.0
44.272674968 263.0
44.298935533 226.0
44.325196098 227.0
44.351456663 218.0
44.377717228 207.0
44.403977793 241.0
44.430238358 230.0
44.456498923 228.0
44.482759488 237.0
44.509020053 203.0
44.535280618 218.0
44.561541183 224.0
44.587801748 235.0
44.614062313 238.0
44.640322878 250.0
44.666583443 195.0
44.692844008 207.0
44.719104573 210.0
44.745365138 195.0
44.771625703 188.0
44.797886268 178.0
44.824146833 190.0
44.850407398 187.0
44.876667963 194.0
44.902928528 206.0
44.929189093 198.0
44.955449658 220.0
44.981710223 171.0
45.007970788 179.0
45.034231353 202.0
45.060491918 208.0
45.086752483 203.0
45.113013048 188.0
45.139273613 213.0
45.165534178 213.0
45.191794743 161.0
45.218055308 185.0
45.244315873 212.0
45.270576438 175.0
45.296837003 211.0
45.323097568 196.0
45.349358133 185.0
45.375618698 198.0
45.401879263 205.0
45.428139828 191.0
45.454400393 173.0
45.480660958 193.0
45.506921524 189.0
45.533182089 204.0
45.559442654 188.0
45.585703219 174.0
45.611963784 212.0
45.638224349 175.0
45.664484914 205.0
45.690745479 168.0
45.717006044 184.0
45.743266609 183.0
45.769527174 214.0
45.795787739 183.0
45.822048304 205.0
45.848308869 210.0
45.874569434 213.0
45.900829999 201.0
45.927090564 204.0
45.953351129 163.0
45.979611694 200.0
46.005872259 192.0
46.032132824 177.0
46.058393389 193.0
46.084653954 183.0
46.110914519 177.0
46.137175084 180.0
46.163435649 194.0
46.189696214 167.0
46.215956779 178.0
46.242217344 169.0
46.268477909 176.0
46.294738474 177.0
46.320999039 175.0
46.347259604 188.0
46.373520169 194.0
46.399780734 193.0
46.426041299 191.0
46.452301864 202.0
46.478562429 211.0
46.504822994 170.0
46.531083559 189.0
46.557344124 199.0
46.583604689 210.0
46.609865254 157.0
46.636125819 188.0
46.662386384 167.0
46.688646949 156.0
46.714907514 162.0
46.741168079 168.0
46.767428644 183.0
46.793689209 208.0
46.819949774 186.0
46.846210339 181.0
46.872470904 192.0
46.898731469 178.0
46.924992034 183.0
46.951252599 188.0
46.977513164 158.0
47.003773729 181.0
47.030034294 160.0
47.056294859 168.0
47.082555424 168.0
47.108815989 178.0
47.135076554 180.0
47.161337119 179.0
47.187597684 194.0
47.213858249 178.0
47.240118814 176.0
47.266379379 166.0
47.292639944 173.0
47.318900509 196.0
47.345161074 191.0
47.371421639 161.0
47.397682204 172.0
47.423942769 172.0
47.450203334 182.0
47.476463899 187.0
47.502724464 166.0
47.528985029 168.0
47.555245594 176.0
47.581506159 194.0
47.607766724 152.0
47.634027289 185.0
47.660287854 156.0
47.686548419 183.0
47.712808984 157.0
47.739069549 143.0
47.765330114 174.0
47.791590679 184.0
47.817851244 190.0
47.844111809 163.0
47.870372374 164.0
47.896632939 178.0
47.922893504 194.0
47.949154069 164.0
47.975414634 212.0
48.001675199 195.0
48.027935764 199.0
48.054196329 156.0
48.080456894 158.0
48.106717459 183.0
48.132978024 177.0
48.159238589 168.0
48.185499154 178.0
48.211759719 192.0
48.238020284 182.0
48.264280849 180.0
48.290541414 175.0
48.316801979 181.0
48.343062544 183.0
48.369323109 188.0
48.395583674 172.0
48.421844239 177.0
48.448104804 168.0
48.474365369 185.0
48.500625935 201.0
48.526886500 188.0
48.553147065 185.0
48.579407630 168.0
48.605668195 174.0
48.631928760 181.0
48.658189325 193.0
48.684449890 161.0
48.710710455 169.0
48.736971020 172.0
48.763231585 183.0
48.789492150 157.0
48.815752715 156.0
48.842013280 161.0
48.868273845 174.0
48.894534410 194.0
48.920794975 168.0
48.947055540 164.0
48.973316105 151.0
48.999576670 175.0
49.025837235 165.0
49.052097800 181.0
49.078358365 188.0
49.104618930 173.0
49.130879495 155.0
49.157140060 163.0
49.183400625 206.0
49.209661190 154.0
49.235921755 151.0
49.262182320 156.0
49.288442885 127.0
49.314703450 139.0
49.340964015 168.0
49.367224580 159.0
49.393485145 160.0
49.419745710 181.0
49.446006275 172.0
49.472266840 164.0
49.498527405 132.0
49.524787970 160.0
49.551048535 184.0
49.577309100 193.0
49.603569665 173.0
49.629830230 182.0
49.656090795 159.0
49.682351360 161.0
49.708611925 135.0
49.734872490 160.0
49.761133055 177.0
49.787393620 161.0
49.813654185 174.0
49.839914750 152.0
49.866175315 151.0
49.892435880 168.0
49.918696445 155.0
49.944957010 184.0
49.971217575 162.0
49.997478140 163.0
50.023738705 172.0
50.049999270 159.0
50.076259835 159.0
50.102520400 154.0
50.128780965 161.0
50.155041530 147.0
50.181302095 178.0
50.207562660 145.0
50.233823225 182.0
50.260083790 194.0
50.286344355 173.0
50.312604920 178.0
50.338865485 178.0
50.365126050 203.0
50.391386615 189.0
50.417647180 169.0
50.443907745 183.0
50.470168310 158.0
50.496428875 160.0
50.522689440 182.0
50.548950005 154.0
50.575210570 177.0
50.601471135 167.0
50.627731700 146.0
50.653992265 142.0
50.680252830 151.0
50.706513395 182.0
50.732773960 162.0
50.759034525 164.0
50.785295090 133.0
50.811555655 174.0
50.837816220 177.0
50.864076785 161.0
50.890337350 137.0
50.916597915 162.0
50.942858480 156.0
50.969119045 170.0
50.995379610 170.0
51.021640175 183.0
51.047900740 179.0
51.074161305 167.0
51.100421870 172.0
51.126682435 149.0
51.152943000 171.0
51.179203565 142.0
51.205464130 166.0
51.231724695 190.0
51.257985260 173.0
51.284245825 151.0
51.310506390 136.0
51.336766955 166.0
51.363027520 167.0
51.389288085 156.0
51.415548650 151.0
51.441809215 159.0
51.468069780 157.0
51.494330345 150.0
51.520590911 161.0
51.546851476 150.0
51.573112041 156.0
51.599372606 148.0
51.625633171 159.0
51.651893736 185.0
51.678154301 166.0
51.704414866 177.0
51.730675431 180.0
51.756935996 167.0
51.783196561 198.0
51.809457126 183.0
51.835717691 149.0
51.861978256 178.0
51.888238821 158.0
51.914499386 143.0
51.940759951 162.0
51.967020516 177.0
51.993281081 145.0
52.019541646 164.0
52.045802211 147.0
52.072062776 179.0
52.098323341 176.0
52.124583906 164.0
52.150844471 190.0
52.177105036 169.0
52.203365601 164.0
52.229626166 163.0
52.255886731 162.0
52.282147296 183.0
52.308407861 170.0
52.334668426 171.0
52.360928991 147.0
52.387189556 160.0
52.413450121 161.0
52.439710686 177.0
52.465971251 182.0
52.492231816 198.0
52.518492381 183.0
52.544752946 202.0
52.571013511 166.0
52.597274076 172.0
52.623534641 165.0
52.649795206 171.0
52.676055771 160.0
52.702316336 196.0
52.728576901 151.0
52.754837466 193.0
52.781098031 168.0
52.807358596 199.0
52.833619161 143.0
52.859879726 198.0
52.886140291 195.0
52.912400856 186.0
52.938661421 161.0
52.964921986 167.0
52.991182551 201.0
53.017443116 198.0
53.043703681 178.0
53.069964246 177.0
53.096224811 164.0
53.122485376 190.0
53.148745941 170.0
53.175006506 177.0
53.201267071 170.0
53.227527636 207.0
53.253788201 190.0
53.280048766 187.0
53.306309331 186.0
53.332569896 192.0
53.358830461 206.0
53.385091026 171.0
53.411351591 195.0
53.437612156 209.0
53.463872721 191.0
53.490133286 200.0
53.516393851 216.0
53.542654416 217.0
53.568914981 215.0
53.595175546 217.0
53.621436111 246.0
53.647696676 249.0
53.673957241 230.0
53.700217806 254.0
53.726478371 275.0
53.752738936 288.0
53.778999501 306.0
53.805260066 310.0
53.831520631 323.0
53.857781196 357.0
53.884041761 399.0
53.910302326 412.0
53.936562891 462.0
53.962823456 555.0
53.989084021 630.0
54.015344586 720.0
54.041605151 809.0
54.067865716 938.0
54.094126281 1130.0
54.120386846 1428.0
54.146647411 1658.0
54.172907976 1911.0
54.199168541 2110.0
54.225429106 2236.0
54.251689671 2343.0
54.277950236 2308.0
54.304210801 2374.0
54.330471366 2215.0
54.356731931 2098.0
54.382992496 1834.0
54.409253061 1631.0
54.435513626 1499.0
54.461774191 1280.0
54.488034756 1034.0
54.514295322 873.0
54.540555887 721.0
54.566816452 630.0
54.593077017 544.0
54.619337582 472.0
54.645598147 374.0
54.671858712 362.0
54.698119277 349.0
54.724379842 312.0
54.750640407 340.0
54.776900972 292.0
54.803161537 284.0
54.829422102 246.0
54.855682667 274.0
54.881943232 265.0
54.908203797 220.0
54.934464362 242.0
54.960724927 234.0
54.986985492 202.0
55.013246057 211.0
55.039506622 244.0
55.065767187 187.0
55.092027752 224.0
55.118288317 193.0
55.144548882 186.0
55.170809447 192.0
55.197070012 186.0
55.223330577 165.0
55.249591142 181.0
55.275851707 193.0
55.302112272 172.0
55.328372837 174.0
55.354633402 176.0
55.380893967 172.0
55.407154532 183.0
55.433415097 195.0
55.459675662 174.0
55.485936227 170.0
55.512196792 156.0
55.538457357 173.0
55.564717922 167.0
55.590978487 191.0
55.617239052 187.0
55.643499617 185.0
55.669760182 172.0
55.696020747 203.0
55.722281312 163.0
55.748541877 181.0
55.774802442 190.0
55.801063007 165.0
55.827323572 200.0
55.853584137 185.0
55.879844702 213.0
55.906105267 178.0
55.932365832 171.0
55.958626397 174.0
55.984886962 182.0
56.011147527 188.0
56.037408092 192.0
56.063668657 234.0
56.089929222 205.0
56.116189787 218.0
56.142450352 201.0
56.168710917 229.0
56.194971482 186.0
56.221232047 250.0
56.247492612 270.0
56.273753177 312.0
56.300013742 308.0
56.326274307 339.0
56.352534872 404.0
56.378795437 449.0
56.405056002 516.0
56.431316567 558.0
56.457577132 654.0
56.483837697 727.0
56.510098262 761.0
56.536358827 809.0
56.562619392 831.0
56.588879957 758.0
56.615140522 824.0
56.641401087 750.0
56.667661652 706.0
56.693922217 625.0
56.720182782 584.0
56.746443347 521.0
56.772703912 435.0
56.798964477 378.0
56.825225042 369.0
56.851485607 268.0
56.877746172 283.0
56.904006737 262.0
56.930267302 209.0
56.956527867 220.0
56.982788432 199.0
57.009048997 207.0
57.035309562 180.0
57.061570127 192.0
57.087830692 183.0
57.114091257 191.0
57.140351822 189.0
57.166612387 188.0
57.192872952 186.0
57.219133517 204.0
57.245394082 162.0
57.271654647 199.0
57.297915212 162.0
57.324175777 152.0
57.350436342 161.0
57.376696907 177.0
57.402957472 160.0
57.429218037 171.0
57.455478602 160.0
57.481739167 144.0
57.507999733 158.0
57.534260298 133.0
57.560520863 134.0
57.586781428 171.0
57.613041993 180.0
57.639302558 157.0
57.665563123 143.0
57.691823688 181.0
57.718084253 176.0
57.744344818 146.0
57.770605383 150.0
57.796865948 160.0
57.823126513 160.0
57.849387078 143.0
57.875647643 174.0
57.901908208 163.0
57.928168773 176.0
57.954429338 156.0
57.980689903 152.0
58.006950468 130.0
58.033211033 143.0
58.059471598 173.0
58.085732163 152.0
58.111992728 153.0
58.138253293 152.0
58.164513858 126.0
58.190774423 158.0
58.217034988 154.0
58.243295553 144.0
58.269556118 138.0
58.295816683 143.0
58.322077248 135.0
58.348337813 147.0
58.374598378 183.0
58.400858943 156.0
58.427119508 160.0
58.453380073 151.0
58.479640638 165.0
58.505901203 144.0
58.532161768 147.0
58.558422333 177.0
58.584682898 180.0
58.610943463 161.0
58.637204028 158.0
58.663464593 147.0
58.689725158 170.0
58.715985723 167.0
58.742246288 155.0
58.768506853 150.0
58.794767418 174.0
58.821027983 144.0
58.847288548 158.0
58.873549113 169.0
58.899809678 190.0
58.926070243 146.0
58.952330808 176.0
58.978591373 144.0
59.004851938 141.0
59.031112503 143.0
59.057373068 125.0
59.083633633 164.0
59.109894198 133.0
59.136154763 156.0
59.162415328 188.0
59.188675893 138.0
59.214936458 172.0
59.241197023 133.0
59.267457588 150.0
59.293718153 135.0
59.319978718 167.0
59.346239283 158.0
59.372499848 126.0
59.398760413 152.0
59.425020978 158.0
59.451281543 120.0
59.477542108 155.0
59.503802673 124.0
59.530063238 144.0
59.556323803 153.0
59.582584368 142.0
59.608844933 150.0
59.635105498 141.0
59.661366063 135.0
59.687626628 123.0
59.713887193 159.0
59.740147758 140.0
59.766408323 148.0
59.792668888 184.0
59.818929453 143.0
59.845190018 146.0
59.871450583 160.0
59.897711148 170.0
59.923971713 149.0
59.950232278 167.0
59.976492843 148.0
60.002753408 159.0
60.029013973 132.0
60.055274538 154.0
60.081535103 136.0
60.107795668 125.0
60.134056233 145.0
60.160316798 143.0
60.186577363 122.0
60.212837928 140.0
60.239098493 151.0
60.265359058 153.0
60.291619623 130.0
60.317880188 138.0
60.344140753 160.0
60.370401318 155.0
60.396661883 154.0
60.422922448 158.0
60.449183013 142.0
60.475443578 149.0
60.501704144 177.0
60.527964709 139.0
60.554225274 135.0
60.580485839 157.0
60.606746404 150.0
60.633006969 141.0
60.659267534 166.0
60.685528099 131.0
60.711788664 142.0
60.738049229 141.0
60.764309794 154.0
60.790570359 140.0
60.816830924 127.0
60.843091489 146.0
60.869352054 147.0
60.895612619 152.0
60.921873184 150.0
60.948133749 130.0
60.974394314 132.0
61.000654879 149.0
61.026915444 139.0
61.053176009 142.0
61.079436574 130.0
61.105697139 125.0
61.131957704 140.0
61.158218269 149.0
61.184478834 149.0
61.210739399 131.0
61.236999964 118.0
61.263260529 161.0
61.289521094 134.0
61.315781659 168.0
61.342042224 141.0
61.368302789 144.0
61.394563354 130.0
61.420823919 141.0
61.447084484 142.0
61.473345049 152.0
61.499605614 145.0
61.525866179 130.0
61.552126744 141.0
61.578387309 154.0
61.604647874 127.0
61.630908439 129.0
61.657169004 161.0
61.683429569 136.0
61.709690134 152.0
61.735950699 145.0
61.762211264 156.0
61.788471829 132.0
61.814732394 118.0
61.840992959 147.0
61.867253524 131.0
61.893514089 136.0
61.919774654 150.0
61.946035219 146.0
61.972295784 130.0
61.998556349 148.0
62.024816914 154.0
62.051077479 166.0
62.077338044 149.0
62.103598609 156.0
62.129859174 126.0
62.156119739 157.0
62.182380304 145.0
62.208640869 145.0
62.234901434 172.0
62.261161999 143.0
62.287422564 160.0
62.313683129 171.0
62.339943694 160.0
62.366204259 183.0
62.392464824 184.0
62.418725389 174.0
62.444985954 195.0
62.471246519 233.0
62.497507084 200.0
62.523767649 257.0
62.550028214 301.0
62.576288779 303.0
62.602549344 357.0
62.628809909 396.0
62.655070474 424.0
62.681331039 426.0
62.707591604 446.0
62.733852169 475.0
62.760112734 363.0
62.786373299 405.0
62.812633864 419.0
62.838894429 359.0
62.865154994 341.0
62.891415559 333.0
62.917676124 302.0
62.943936689 279.0
62.970197254 298.0
62.996457819 241.0
63.022718384 214.0
63.048978949 201.0
63.075239514 198.0
63.101500079 182.0
63.127760644 192.0
63.154021209 172.0
63.180281774 177.0
63.206542339 142.0
63.232802904 151.0
63.259063469 153.0
63.285324034 157.0
63.311584599 176.0
63.337845164 155.0
63.364105729 153.0
63.390366294 132.0
63.416626859 197.0
63.442887424 157.0
63.469147989 170.0
63.495408555 173.0
63.521669120 161.0
63.547929685 170.0
63.574190250 172.0
63.600450815 161.0
63.626711380 182.0
63.652971945 180.0
63.679232510 185.0
63.705493075 199.0
63.731753640 230.0
63.758014205 223.0
63.784274770 223.0
63.810535335 260.0
63.836795900 304.0
63.863056465 301.0
63.889317030 328.0
63.915577595 351.0
63.941838160 344.0
63.968098725 425.0
63.994359290 426.0
64.020619855 409.0
64.046880420 382.0
64.073140985 380.0
64.099401550 329.0
64.125662115 359.0
64.151922680 335.0
64.178183245 311.0
64.204443810 238.0
64.230704375 241.0
64.256964940 235.0
64.283225505 217.0
64.309486070 206.0
64.335746635 174.0
64.362007200 194.0
64.388267765 176.0
64.414528330 175.0
64.440788895 144.0
64.467049460 167.0
64.493310025 160.0
64.519570590 148.0
64.545831155 153.0
64.572091720 156.0
64.598352285 131.0
64.624612850 144.0
64.650873415 146.0
64.677133980 143.0
64.703394545 149.0
64.729655110 164.0
64.755915675 142.0
64.782176240 147.0
64.808436805 115.0
64.834697370 157.0
64.860957935 142.0
64.887218500 137.0
64.913479065 153.0
64.939739630 146.0
64.966000195 153.0
64.992260760 119.0
65.018521325 143.0
65.044781890 115.0
65.071042455 127.0
65.097303020 127.0
65.123563585 139.0
65.149824150 138.0
65.176084715 133.0
65.202345280 141.0
65.228605845 134.0
65.254866410 169.0
65.281126975 138.0
65.307387540 145.0
65.333648105 157.0
65.359908670 143.0
65.386169235 146.0
65.412429800 158.0
65.438690365 151.0
65.464950930 163.0
65.491211495 165.0
65.517472060 132.0
65.543732625 139.0
65.569993190 134.0
65.596253755 131.0
65.622514320 141.0
65.648774885 148.0
65.675035450 124.0
65.701296015 139.0
65.727556580 141.0
65.753817145 129.0
65.780077710 135.0
65.806338275 112.0
65.832598840 133.0
65.858859405 117.0
65.885119970 134.0
65.911380535 131.0
65.937641100 139.0
65.963901665 111.0
65.990162230 164.0
66.016422795 109.0
66.042683360 152.0
66.068943925 106.0
66.095204490 117.0
66.121465055 123.0
66.147725620 147.0
66.173986185 140.0
66.200246750 104.0
66.226507315 129.0
66.252767880 135.0
66.279028445 133.0
66.305289010 144.0
66.331549575 140.0
66.357810140 104.0
66.384070705 139.0
66.410331270 126.0
66.436591835 146.0
66.462852400 142.0
66.489112965 137.0
66.515373531 131.0
66.541634096 154.0
66.567894661 118.0
66.594155226 127.0
66.620415791 127.0
66.646676356 117.0
66.672936921 129.0
66.699197486 132.0
66.725458051 138.0
66.751718616 125.0
66.777979181 143.0
66.804239746 104.0
66.830500311 134.0
66.856760876 140.0
66.883021441 140.0
66.909282006 141.0
66.935542571 127.0
66.961803136 114.0
66.988063701 125.0
67.014324266 136.0
67.040584831 121.0
67.066845396 117.0
67.093105961 117.0
67.119366526 124.0
67.145627091 132.0
67.171887656 111.0
67.198148221 116.0
67.224408786 122.0
67.250669351 135.0
67.276929916 116.0
67.303190481 149.0
67.329451046 138.0
67.355711611 109.0
67.381972176 127.0
67.408232741 123.0
67.434493306 148.0
67.460753871 142.0
67.487014436 107.0
67.513275001 117.0
67.539535566 121.0
67.565796131 123.0
67.592056696 113.0
67.618317261 121.0
67.644577826 139.0
67.670838391 147.0
67.697098956 132.0
67.723359521 138.0
67.749620086 118.0
67.775880651 119.0
67.802141216 135.0
67.828401781 133.0
67.854662346 126.0
67.880922911 143.0
67.907183476 131.0
67.933444041 133.0
67.959704606 124.0
67.985965171 141.0
68.012225736 130.0
68.038486301 125.0
68.064746866 123.0
68.091007431 153.0
68.117267996 145.0
68.143528561 134.0
68.169789126 130.0
68.196049691 128.0
68.222310256 167.0
68.248570821 164.0
68.274831386 178.0
68.301091951 145.0
68.327352516 158.0
68.353613081 181.0
68.379873646 173.0
68.406134211 175.0
68.432394776 182.0
68.458655341 183.0
68.484915906 203.0
68.511176471 225.0
68.537437036 245.0
68.563697601 205.0
68.589958166 223.0
68.616218731 251.0
68.642479296 277.0
68.668739861 301.0
68.695000426 356.0
68.721260991 364.0
68.747521556 449.0
68.773782121 467.0
68.800042686 601.0
68.826303251 589.0
68.852563816 741.0
68.878824381 748.0
68.905084946 784.0
68.931345511 791.0
68.957606076 813.0
68.983866641 789.0
69.010127206 781.0
69.036387771 744.0
69.062648336 646.0
69.088908901 633.0
69.115169466 582.0
69.141430031 575.0
69.167690596 477.0
69.193951161 488.0
69.220211726 418.0
69.246472291 361.0
69.272732856 363.0
69.298993421 286.0
69.325253986 321.0
69.351514551 260.0
69.377775116 273.0
69.404035681 270.0
69.430296246 285.0
69.456556811 256.0
69.482817376 238.0
69.509077942 274.0
69.535338507 280.0
69.561599072 306.0
69.587859637 325.0
69.614120202 374.0
69.640380767 405.0
69.666641332 424.0
69.692901897 478.0
69.719162462 459.0
69.745423027 479.0
69.771683592 495.0
69.797944157 447.0
69.824204722 415.0
69.850465287 379.0
69.876725852 419.0
69.902986417 371.0
69.929246982 356.0
69.955507547 341.0
69.981768112 300.0
70.008028677 257.0
70.034289242 265.0
70.060549807 209.0
70.086810372 187.0
70.113070937 185.0
70.139331502 160.0
70.165592067 154.0
70.191852632 161.0
70.218113197 152.0
70.244373762 154.0
70.270634327 139.0
70.296894892 125.0
70.323155457 142.0
70.349416022 142.0
70.375676587 142.0
70.401937152 127.0
70.428197717 149.0
70.454458282 132.0
70.480718847 126.0
70.506979412 112.0
70.533239977 127.0
70.559500542 128.0
70.585761107 132.0
70.612021672 121.0
70.638282237 118.0
70.664542802 134.0
70.690803367 127.0
70.717063932 126.0
70.743324497 128.0
70.769585062 121.0
70.795845627 137.0
70.822106192 124.0
70.848366757 118.0
70.874627322 133.0
70.900887887 111.0
70.927148452 100.0
70.953409017 123.0
70.979669582 138.0
71.005930147 126.0
71.032190712 129.0
71.058451277 123.0
71.084711842 107.0
71.110972407 119.0
71.137232972 118.0
71.163493537 135.0
71.189754102 99.0
71.216014667 121.0
71.242275232 108.0
71.268535797 110.0
71.294796362 95.0
71.321056927 135.0
71.347317492 132.0
71.373578057 118.0
71.399838622 110.0
71.426099187 105.0
71.452359752 98.0
71.478620317 95.0
71.504880882 109.0
71.531141447 145.0
71.557402012 101.0
71.583662577 129.0
71.609923142 94.0
71.636183707 95.0
71.662444272 92.0
71.688704837 115.0
71.714965402 112.0
71.741225967 121.0
71.767486532 120.0
71.793747097 121.0
71.820007662 128.0
71.846268227 116.0
71.872528792 109.0
71.898789357 109.0
71.925049922 126.0
71.951310487 130.0
71.977571052 133.0
72.003831617 122.0
72.030092182 133.0
72.056352747 123.0
72.082613312 121.0
72.108873877 103.0
72.135134442 122.0
72.161395007 138.0
72.187655572 149.0
72.213916137 128.0
72.240176702 120.0
72.266437267 115.0
72.292697832 143.0
72.318958397 158.0
72.345218962 141.0
72.371479527 145.0
72.397740092 160.0
72.424000657 119.0
72.450261222 154.0
72.476521787 146.0
72.502782353 122.0
72.529042918 121.0
72.555303483 136.0
72.581564048 136.0
72.607824613 144.0
72.634085178 109.0
72.660345743 121.0
72.686606308 127.0
72.712866873 120.0
72.739127438 98.0
72.765388003 128.0
72.791648568 112.0
72.817909133 100.0
72.844169698 113.0
72.870430263 97.0
72.896690828 106.0
72.922951393 111.0
72.949211958 123.0
72.975472523 100.0
73.001733088 114.0
73.027993653 127.0
73.054254218 116.0
73.080514783 119.0
73.106775348 100.0
73.133035913 111.0
73.159296478 90.0
73.185557043 106.0
73.211817608 111.0
73.238078173 119.0
73.264338738 126.0
73.290599303 118.0
73.316859868 114.0
73.343120433 108.0
73.369380998 144.0
73.395641563 109.0
73.421902128 114.0
73.448162693 97.0
73.474423258 119.0
73.500683823 114.0
73.526944388 123.0
73.553204953 120.0
73.579465518 120.0
73.605726083 113.0
73.631986648 93.0
73.658247213 101.0
73.684507778 115.0
73.710768343 129.0
73.737028908 122.0
73.763289473 92.0
73.789550038 96.0
73.815810603 117.0
73.842071168 118.0
73.868331733 93.0
73.894592298 130.0
73.920852863 101.0
73.947113428 91.0
73.973373993 115.0
73.999634558 112.0
74.025895123 120.0
74.052155688 113.0
74.078416253 131.0
74.104676818 106.0
74.130937383 97.0
74.157197948 86.0
74.183458513 116.0
74.209719078 104.0
74.235979643 120.0
74.262240208 139.0
74.288500773 98.0
74.314761338 124.0
74.341021903 100.0
74.367282468 140.0
74.393543033 123.0
74.419803598 113.0
74.446064163 131.0
74.472324728 128.0
74.498585293 116.0
74.524845858 96.0
74.551106423 105.0
74.577366988 115.0
74.603627553 125.0
74.629888118 104.0
74.656148683 108.0
74.682409248 121.0
74.708669813 119.0
74.734930378 119.0
74.761190943 114.0
74.787451508 115.0
74.813712073 116.0
74.839972638 113.0
74.866233203 114.0
74.892493768 90.0
74.918754333 97.0
74.945014898 108.0
74.971275463 85.0
74.997536028 126.0
75.023796593 97.0
75.050057158 115.0
75.076317723 116.0
75.102578288 100.0
75.128838853 113.0
75.155099418 118.0
75.181359983 105.0
75.207620548 125.0
75.233881113 116.0
75.260141678 98.0
75.286402243 130.0
75.312662808 81.0
75.338923373 87.0
75.365183938 118.0
75.391444503 123.0
75.417705068 113.0
75.443965633 105.0
75.470226198 128.0
75.496486764 112.0
75.522747329 112.0
75.549007894 128.0
75.575268459 88.0
75.601529024 105.0
75.627789589 90.0
75.654050154 108.0
75.680310719 94.0
75.706571284 83.0
75.732831849 131.0
75.759092414 134.0
75.785352979 94.0
75.811613544 101.0
75.837874109 103.0
75.864134674 114.0
75.890395239 131.0
75.916655804 116.0
75.942916369 110.0
75.969176934 100.0
75.995437499 98.0
76.021698064 103.0
76.047958629 121.0
76.074219194 106.0
76.100479759 136.0
76.126740324 137.0
76.153000889 108.0
76.179261454 101.0
76.205522019 132.0
76.231782584 124.0
76.258043149 137.0
76.284303714 133.0
76.310564279 159.0
76.336824844 170.0
76.363085409 146.0
76.389345974 155.0
76.415606539 162.0
76.441867104 174.0
76.468127669 169.0
76.494388234 153.0
76.520648799 167.0
76.546909364 171.0
76.573169929 157.0
76.599430494 176.0
76.625691059 143.0
76.651951624 139.0
76.678212189 154.0
76.704472754 173.0
76.730733319 159.0
76.756993884 154.0
76.783254449 140.0
76.809515014 124.0
76.835775579 122.0
76.862036144 127.0
76.888296709 128.0
76.914557274 125.0
76.940817839 117.0
76.967078404 126.0
76.993338969 106.0
77.019599534 118.0
77.045860099 122.0
77.072120664 112.0
77.098381229 80.0
77.124641794 83.0
77.150902359 94.0
77.177162924 113.0
77.203423489 101.0
77.229684054 112.0
77.255944619 85.0
77.282205184 116.0
77.308465749 119.0
77.334726314 112.0
77.360986879 90.0
77.387247444 109.0
77.413508009 91.0
77.439768574 110.0
77.466029139 95.0
77.492289704 119.0
77.518550269 99.0
77.544810834 127.0
77.571071399 105.0
77.597331964 93.0
77.623592529 111.0
77.649853094 121.0
77.676113659 117.0
77.702374224 116.0
77.728634789 98.0
77.754895354 101.0
77.781155919 102.0
77.807416484 85.0
77.833677049 128.0
77.859937614 83.0
77.886198179 110.0
77.912458744 126.0
77.938719309 127.0
77.964979874 108.0
77.991240439 101.0
78.017501004 120.0
78.043761569 103.0
78.070022134 114.0
78.096282699 89.0
78.122543264 96.0
78.148803829 80.0
78.175064394 102.0
78.201324959 90.0
78.227585524 98.0
78.253846089 122.0
78.280106654 97.0
78.306367219 106.0
78.332627784 98.0
78.358888349 120.0
78.385148914 119.0
78.411409479 90.0
78.437670044 115.0
78.463930609 101.0
78.490191175 98.0
78.516451740 92.0
78.542712305 116.0
78.568972870 94.0
78.595233435 75.0
78.621494000 96.0
78.647754565 96.0
78.674015130 113.0
78.700275695 100.0
78.726536260 107.0
78.752796825 129.0
78.779057390 108.0
78.805317955 90.0
78.831578520 90.0
78.857839085 103.0
78.884099650 100.0
78.910360215 95.0
78.936620780 86.0
78.962881345 98.0
78.989141910 101.0
79.015402475 99.0
79.041663040 110.0
79.067923605 103.0
79.094184170 105.0
79.120444735 107.0
79.146705300 108.0
79.172965865 103.0
79.199226430 113.0
79.225486995 108.0
79.251747560 96.0
79.278008125 120.0
79.304268690 119.0
79.330529255 116.0
79.356789820 115.0
79.383050385 111.0
79.409310950 101.0
79.435571515 107.0
79.461832080 108.0
79.488092645 109.0
79.514353210 122.0
79.540613775 134.0
79.566874340 104.0
79.593134905 97.0
79.619395470 128.0
79.645656035 137.0
79.671916600 123.0
79.698177165 147.0
79.724437730 161.0
79.750698295 144.0
79.776958860 135.0
79.803219425 154.0
79.829479990 122.0
79.855740555 156.0
79.882001120 125.0
79.908261685 95.0
79.934522250 122.0
79.960782815 112.0
79.987043380 156.0
