# Supplementary material for: Adsorption of thallium(I) on rutile nano-titanium dioxide and environmental implications
Source: PeerJ. 2019 May 16;7:e6820. doi: 10.7717/peerj.6820 (PMC6526007; doi:10.7717/peerj.6820)
Supplement: Supplemental Information 1 [file peerj-07-6820-s001.zip › Supplemental Files/xrd/2017-05-04-40/σÉ╕ΘÖäσÉÄ1.xrdml]

<?xml version="1.0" encoding="UTF-8"?>
<xrdMeasurements xmlns="http://www.xrdml.com/XRDMeasurement/1.5" xmlns:xsi="http://www.w3.org/2001/XMLSchema-instance" xsi:schemaLocation="http://www.xrdml.com/XRDMeasurement/1.5 http://www.xrdml.com/XRDMeasurement/1.5/XRDMeasurement.xsd" status="Completed">
	<comment>
		<entry>Configuration=Configuration1, Owner=User-1, Creation date=6/18/2012 2:16:37 PM</entry>
		<entry>Goniometer=PW3050/60 (Theta/Theta); Minimum step size 2Theta:0.001; Minimum step size Omega:0.001</entry>
		<entry>Sample stage=PW3071/xx Bracket</entry>
		<entry>Diffractometer system=XPERT-PRO</entry>
		<entry>Measurement program=normal-2013-1-22, Owner=User-1, Creation date=1/22/2013 3:56:15 PM</entry>
	</comment>
	<sample type="To be analyzed">
		<id></id>
		<name></name>
		<preparedBy></preparedBy>
	</sample>
	<xrdMeasurement measurementType="Scan" status="Completed" sampleMode="Reflection">
		<comment>
			<entry/>
		</comment>
		<usedWavelength intended="K-Alpha 1">
			<kAlpha1 unit="Angstrom">1.5405980</kAlpha1>
			<kAlpha2 unit="Angstrom">1.5444260</kAlpha2>
			<kBeta unit="Angstrom">1.3922500</kBeta>
			<ratioKAlpha2KAlpha1>0.5000</ratioKAlpha2KAlpha1>
		</usedWavelength>
		<incidentBeamPath>
			<radius unit="mm">240.00</radius>
			<xRayTube id="1010041" name="Empyrean XRD tube Cu LFF DK321609">
				<tension unit="kV">40</tension>
				<current unit="mA">40</current>
				<anodeMaterial>Cu</anodeMaterial>
				<focus type="Line">
					<length unit="mm">12.0</length>
					<width unit="mm">0.4</width>
					<takeOffAngle unit="deg">6.0</takeOffAngle>
				</focus>
			</xRayTube>
			<sollerSlit id="21010002" name="Soller slits 0.04 rad.">
				<opening unit="rad">0.0400</opening>
			</sollerSlit>
			<mask id="22080002" name="Fixed incident beam mask 10 mm">
				<width unit="mm">6.60</width>
			</mask>
			<antiScatterSlit id="22010003" name="Fixed slit 1°" xsi:type="fixedAntiScatterSlitType">
				<height unit="mm">1.52</height>
			</antiScatterSlit>
			<divergenceSlit id="22010004" name="Fixed slit 1/2°" xsi:type="fixedDivergenceSlitType">
				<distanceToSample unit="mm">140.00</distanceToSample>
				<height unit="mm">0.76</height>
			</divergenceSlit>
		</incidentBeamPath>
		<diffractedBeamPath>
			<radius unit="mm">240.00</radius>
			<antiScatterSlit id="22090010" name="Anti-scatter slit 8.0 mm (PIXcel)" xsi:type="fixedAntiScatterSlitType">
				<height unit="mm">8.00</height>
			</antiScatterSlit>
			<sollerSlit id="21010002" name="Soller slits 0.04 rad.">
				<opening unit="rad">0.0400</opening>
			</sollerSlit>
			<filter id="20010004" name="Beta-filter Nickel">
				<material>Ni</material>
				<thickness unit="mm">0.020</thickness>
			</filter>
			<detector id="7010015" name="PIXcel-1D detector" xsi:type="rtmsDetectorType">
				<phd>
					<lowerLevel unit="%">25.5</lowerLevel>
					<upperLevel unit="%">100.0</upperLevel>
				</phd>
				<mode>Scanning</mode>
				<activeLength unit="deg">3.347</activeLength>
			</detector>
		</diffractedBeamPath>
		<scan appendNumber="0" mode="Continuous" scanAxis="Gonio" status="Completed">
			<header>
				<startTimeStamp>2017-05-05T16:30:45-07:00</startTimeStamp>
				<endTimeStamp>2017-05-05T16:36:47-07:00</endTimeStamp>
				<author>
					<name>dell</name>
				</author>
				<source>
					<applicationSoftware version="3.0c">Data Collector</applicationSoftware>
					<instrumentControlSoftware version="2.1E">XPERT-PRO</instrumentControlSoftware>
					<instrumentID>0000000011117912</instrumentID>
				</source>
			</header>
			<dataPoints>
				<positions axis="2Theta" unit="deg">
					<startPosition>5.01313028</startPosition>
					<endPosition>79.98704338</endPosition>
				</positions>
				<positions axis="Omega" unit="deg">
					<startPosition>2.50656514</startPosition>
					<endPosition>39.99352169</endPosition>
				</positions>
				<commonCountingTime unit="seconds">29.070</commonCountingTime>
				<intensities unit="counts">1732 1719 1743 1719 1777 1631 1760 1650 1684 1637 1625 1751 1614 1722 1567 1590 1554 1649 1640 1654 1616 1584 1602 1602 1644 1745 1658 1631 1649 1594 1632 1680 1628 1673 1694 1701 1771 1620 1620 1599 1687 1760 1657 1658 1668 1687 1605 1607 1621 1606 1667 1652 1656 1661 1623 1659 1704 1615 1723 1691 1684 1621 1680 1669 1672 1579 1612 1684 1685 1671 1639 1623 1702 1596 1614 1649 1679 1647 1582 1555 1656 1606 1589 1679 1687 1657 1687 1576 1719 1646 1575 1602 1597 1609 1699 1695 1567 1589 1552 1585 1596 1686 1526 1612 1686 1652 1631 1632 1640 1641 1655 1562 1558 1580 1629 1569 1556 1553 1551 1635 1462 1563 1509 1640 1487 1484 1539 1469 1557 1570 1576 1559 1574 1556 1521 1497 1537 1534 1553 1477 1483 1450 1533 1474 1510 1499 1565 1423 1494 1438 1446 1523 1494 1525 1408 1475 1438 1421 1463 1397 1444 1429 1426 1422 1442 1449 1369 1362 1429 1419 1450 1364 1349 1360 1422 1380 1369 1309 1370 1301 1339 1348 1334 1329 1405 1270 1347 1279 1397 1358 1349 1335 1308 1260 1341 1309 1244 1291 1306 1301 1255 1310 1295 1276 1248 1328 1273 1263 1249 1289 1303 1196 1286 1189 1247 1251 1268 1186 1225 1242 1211 1235 1179 1162 1169 1260 1175 1167 1133 1195 1157 1169 1135 1190 1219 1246 1122 1197 1171 1168 1081 1177 1180 1169 1171 1128 1156 1117 1162 1163 1124 1123 1128 1095 1164 1116 1142 1078 1118 1115 1111 1142 1049 1084 1102 1107 1087 1063 1035 1070 1063 1061 1080 1182 1104 1053 1119 1072 1084 1056 1008 982 1054 1033 1046 1043 966 1003 1045 1071 1099 1066 1042 1013 1011 1121 1063 1030 1041 995 1013 1013 1042 1035 977 961 1085 1063 1025 1018 1003 979 978 1048 990 1039 1045 957 1082 1002 957 1060 982 1017 1038 1067 951 1038 945 1043 957 990 980 996 936 1011 997 976 889 1013 986 899 931 976 969 987 1024 938 988 990 952 953 922 967 892 965 950 889 951 986 948 922 924 874 940 942 950 949 949 941 914 943 890 948 898 912 934 901 955 887 843 881 876 893 936 911 894 865 934 944 835 932 869 853 898 945 915 920 894 883 880 930 904 837 824 833 901 849 903 928 881 875 829 845 888 839 880 905 858 840 820 838 832 841 899 866 812 807 828 849 803 804 829 814 821 824 842 878 883 800 852 843 795 831 854 774 809 818 842 762 815 840 762 863 832 762 760 757 772 775 820 741 794 844 774 778 800 773 779 763 799 825 732 777 824 770 787 770 762 805 775 798 775 770 727 748 748 758 722 731 740 790 770 787 757 731 764 734 702 733 725 794 766 721 675 683 744 752 756 776 688 718 679 698 734 699 734 721 752 682 755 769 757 743 768 676 702 775 704 729 672 677 697 672 641 677 696 665 719 689 725 659 733 659 641 718 674 699 695 743 718 762 716 700 685 658 641 712 771 713 682 724 667 694 642 613 666 627 729 703 699 652 673 676 672 665 658 697 679 684 686 653 631 687 610 662 604 581 681 598 662 632 632 637 638 597 641 593 690 672 688 606 641 674 662 585 668 648 687 659 646 651 573 634 626 629 593 604 587 642 547 592 604 637 630 659 617 606 644 700 578 600 577 604 631 564 620 625 664 668 528 580 569 607 612 572 620 623 605 579 601 600 579 613 538 579 564 616 599 601 544 550 585 589 533 566 538 582 588 554 583 533 621 550 526 580 560 581 558 557 582 543 548 555 578 514 540 561 556 611 570 566 570 623 551 594 558 471 536 538 532 519 536 555 586 505 541 554 535 581 518 531 517 508 543 524 506 594 492 533 496 597 534 572 550 527 519 534 520 487 521 575 526 548 565 545 528 502 540 507 532 571 521 604 503 534 566 490 527 514 472 526 487 522 496 506 497 546 508 485 522 510 503 468 521 457 502 513 532 521 507 492 533 538 513 494 537 534 444 536 506 451 461 435 481 495 480 490 490 504 555 511 430 513 507 500 500 507 475 507 462 482 479 525 497 528 496 471 509 515 430 496 483 492 461 488 524 525 542 518 544 477 527 548 551 528 526 562 558 567 576 583 523 576 629 686 604 639 621 641 681 700 753 780 842 954 1104 1115 1336 1529 1781 2019 2422 2746 3058 3406 3648 3760 3895 3761 3470 3135 2780 2372 1990 1626 1391 1188 1003 907 797 744 685 645 659 604 637 584 571 540 536 521 595 513 508 519 512 525 471 523 511 479 460 459 483 484 424 477 475 471 453 459 464 432 435 441 488 433 427 452 424 498 460 469 442 473 431 430 422 424 426 437 415 417 462 381 426 440 451 369 409 429 406 431 392 430 423 415 386 406 432 414 460 427 410 426 439 415 392 401 410 425 390 406 411 392 430 404 387 421 413 394 345 384 371 365 383 365 378 346 384 394 419 375 409 366 369 383 380 364 386 393 326 377 382 403 394 349 362 367 365 362 364 386 371 356 364 366 370 385 380 365 380 379 366 352 314 369 369 379 363 368 400 372 366 381 373 367 342 366 389 376 373 311 370 355 353 373 377 368 365 366 358 337 343 329 370 340 284 378 366 344 320 305 307 345 362 376 364 359 304 351 353 347 364 349 375 329 302 344 316 318 341 303 345 377 353 355 340 365 323 353 362 328 339 348 331 325 331 348 376 346 332 367 348 326 347 275 305 326 338 327 345 375 345 288 318 336 318 336 320 353 307 342 336 327 334 291 316 316 306 322 336 316 369 296 296 336 311 304 282 345 326 325 323 323 371 336 305 338 349 319 292 286 298 327 324 299 321 296 312 335 349 285 327 345 322 330 302 317 322 324 341 315 314 340 352 300 327 388 341 370 335 366 383 390 343 373 388 383 406 412 434 454 491 545 597 658 752 853 943 1111 1272 1406 1629 1826 1864 1953 1902 1792 1721 1390 1258 1103 855 731 658 574 537 460 446 426 433 358 364 372 362 323 304 374 297 309 341 308 326 297 334 298 320 295 321 323 320 307 282 281 297 277 294 309 305 276 277 279 278 296 266 287 285 327 289 294 263 274 276 262 281 233 287 271 239 292 241 290 260 274 280 252 272 266 285 291 315 268 279 282 251 261 257 279 271 297 291 276 248 289 263 265 272 252 290 256 299 286 252 233 266 276 289 311 275 268 290 319 315 307 328 340 335 384 431 420 459 455 423 483 469 436 527 447 404 368 353 334 285 278 278 298 267 306 275 261 269 246 264 248 270 259 256 254 220 258 274 252 269 289 269 268 243 257 275 285 275 224 230 249 257 248 274 266 241 261 259 245 277 249 246 276 262 283 269 247 261 297 275 283 282 247 301 344 315 324 352 378 404 447 543 569 635 744 833 952 928 1025 1053 1003 1013 900 791 718 603 561 502 405 384 368 381 319 311 281 263 275 276 300 281 245 267 251 254 240 252 251 236 239 211 279 255 242 264 221 203 221 221 245 250 214 220 231 231 268 213 248 242 255 236 237 244 231 244 239 240 260 256 219 255 199 213 217 211 261 234 256 224 233 200 228 230 244 232 242 221 207 215 218 239 235 231 245 232 240 228 248 273 223 257 250 265 257 284 258 272 278 326 342 344 387 358 421 454 408 520 481 438 429 390 392 312 382 336 297 301 259 244 267 225 242 228 214 223 242 223 238 241 209 262 228 239 200 224 221 216 221 225 213 195 231 200 264 226 213 226 201 216 197 218 236 213 214 211 195 208 206 201 194 185 198 228 210 218 193 191 191 254 225 217 197 245 202 213 193 201 189 195 215 207 197 213 218 213 205 171 196 228 198 195 211 222 232 186 196 217 184 188 203 212 198 188 207 216 193 217 199 216 196 213 207 189 209 200 216 191 184 177 181 180 210 221 195 203 189 197 171 210 211 178 208 205 209 189 190 171 196 218 204 193 191 183 218 177 206 197 189 169 180 198 165 177 196 189 167 213 172 186 185 175 196 200 178 210 171 224 178 192 189 176 196 209 184 161 178 187 170 174 183 168 199 214 198 184 194 193 226 201 173 173 179 215 177 198 157 201 187 199 155 173 169 192 193 167 157 186 185 218 182 174 208 192 191 163 182 169 174 163 166 165 163 183 189 173 175 213 185 183 186 211 175 176 196 191 167 154 173 170 192 181 179 184 191 181 189 186 144 164 188 193 178 161 185 179 182 181 195 204 173 177 180 175 178 179 208 170 209 218 176 161 181 199 154 197 191 173 163 156 173 182 199 165 179 165 172 163 194 167 204 174 161 184 178 172 167 185 181 167 156 179 197 155 178 190 172 169 209 181 169 190 175 190 165 175 168 168 159 213 180 168 183 198 207 178 190 229 169 209 192 200 205 200 201 212 195 194 226 195 163 171 207 193 209 180 179 170 160 200 225 185 180 222 170 186 184 212 211 179 190 197 203 245 208 233 193 205 242 210 254 195 235 266 250 231 244 238 266 286 296 316 332 368 400 386 469 492 602 675 748 882 1073 1194 1416 1664 1874 1976 1976 2198 2006 1911 1837 1706 1447 1332 1156 983 905 679 609 554 468 412 363 354 310 291 269 277 275 277 258 229 241 212 196 219 238 207 219 215 176 235 176 195 190 238 202 183 205 183 199 185 198 189 184 195 211 163 190 183 187 214 200 205 192 227 185 180 201 178 200 188 192 189 204 216 189 194 220 225 229 247 266 240 279 340 404 447 449 533 609 664 706 773 719 744 702 663 654 568 546 434 434 361 339 335 261 272 225 217 245 214 198 190 170 199 183 193 191 169 175 155 152 198 180 199 146 155 171 196 176 152 196 156 178 162 161 154 173 172 162 164 158 162 174 171 138 154 168 160 172 178 147 172 158 147 141 165 153 146 146 161 148 155 168 168 158 144 162 156 168 162 166 176 148 157 157 179 164 154 170 152 163 184 167 169 173 152 187 162 162 169 155 170 174 161 137 159 187 149 146 165 131 151 168 174 171 144 151 173 157 130 145 163 137 130 140 151 169 163 150 142 146 144 165 161 149 167 131 146 137 162 140 171 133 146 138 139 150 164 135 161 147 163 132 124 146 145 140 150 142 130 123 151 177 151 144 142 157 135 122 155 136 170 161 147 159 154 132 144 174 152 160 156 142 153 149 169 148 139 148 117 161 163 172 162 159 154 139 132 166 174 133 157 173 171 157 141 156 130 168 157 155 154 173 163 160 160 174 165 148 165 152 136 160 180 155 191 198 240 238 223 275 300 292 394 366 423 376 424 397 407 369 370 330 319 318 258 250 255 254 217 195 174 136 210 172 149 166 175 172 159 153 142 175 155 142 158 166 188 164 173 157 160 196 195 198 196 217 229 236 242 301 318 351 336 396 374 355 397 361 318 317 332 285 275 240 210 236 221 184 174 177 157 156 158 140 144 156 145 157 151 172 155 153 126 161 165 153 147 137 134 148 153 134 136 147 151 130 153 137 153 132 165 145 135 118 127 140 126 139 141 164 157 128 131 121 151 161 149 131 145 121 124 160 133 139 148 131 149 137 122 119 118 126 142 124 116 134 133 134 131 122 141 140 155 137 133 116 132 147 133 129 138 138 142 119 156 136 138 153 155 135 138 137 128 124 110 164 142 145 142 126 135 158 133 133 160 131 137 123 118 152 153 131 145 157 150 149 140 138 114 169 149 124 117 136 124 119 134 153 160 151 158 130 153 153 136 152 150 160 126 141 174 129 136 172 184 153 140 157 156 170 166 190 162 196 199 184 208 199 233 245 244 262 344 333 386 426 495 535 555 639 718 728 697 739 726 647 637 593 541 543 480 472 411 360 308 328 331 281 252 249 240 256 257 252 271 317 304 343 342 428 416 399 409 449 399 416 430 368 328 338 329 310 311 298 241 224 202 201 190 169 157 176 143 170 174 150 120 150 147 128 137 128 138 131 106 128 145 158 127 148 145 119 121 128 142 131 113 104 141 126 134 108 126 117 134 118 103 128 97 112 136 114 135 136 129 121 118 98 112 106 127 128 131 122 129 116 131 134 132 116 106 107 126 140 118 116 130 136 164 124 132 139 131 138 124 158 130 124 125 159 161 148 147 145 150 143 153 146 141 150 139 156 152 141 127 131 154 134 124 128 110 129 120 127 90 109 127 111 132 98 115 116 117 118 116 118 129 118 102 117 118 133 122 113 112 103 98 103 116 134 114 119 105 105 143 127 113 111 109 142 113 129 112 136 125 111 114 115 116 121 129 99 121 144 132 123 123 126 138 120 145 102 125 135 134 128 106 113 111 128 127 118 120 129 111 119 107 106 127 119 114 105 95 116 98 122 119 108 110 146 126 107 116 117 113 155 108 127 127 126 119 122 114 135 119 111 105 122 111 119 143 103 114 112 104 128 122 126 131 124 101 88 118 86 126 136 92 128 123 137 163 144 131 149 145 151 165 153 160 164 199 176 174 168 192 136 171 161 148 141 145 133 139 126 127 134 130 99 136 141 118 137 112 116 98 118 112 123 100 105 112 113 112 99 133 109 107 95 89 104 103 131 102 125 117 110 98 106 124 113 91 114 94 113 123 101 113 107 125 99 107 97 100 117 97 99 119 110 104 128 109 126 96 107 104 120 105 115 100 120 116 107 107 105 110 103 123 112 121 135 122 111 155 103 104 112 116 122 124 101 118 121 111 104 97 112 126 84 122 118 101 125 123 104 137 120 114 117 132 136 123 142 121 153 152 141 154 134</intensities>
			</dataPoints>
		</scan>
	</xrdMeasurement>
</xrdMeasurements>
