# Supplementary material for: Adsorption of thallium(I) on rutile nano-titanium dioxide and environmental implications
Source: PeerJ. 2019 May 16;7:e6820. doi: 10.7717/peerj.6820 (PMC6526007; doi:10.7717/peerj.6820)
Supplement: Supplemental Information 1 [file peerj-07-6820-s001.zip › Supplemental Files/xrd/2017-05-04-40/σÉ╕ΘÖäσÉÄ1.xy]

5.013130280 1732.0
5.039390845 1719.0
5.065651410 1743.0
5.091911975 1719.0
5.118172540 1777.0
5.144433105 1631.0
5.170693670 1760.0
5.196954235 1650.0
5.223214800 1684.0
5.249475365 1637.0
5.275735930 1625.0
5.301996495 1751.0
5.328257060 1614.0
5.354517625 1722.0
5.380778190 1567.0
5.407038755 1590.0
5.433299320 1554.0
5.459559885 1649.0
5.485820450 1640.0
5.512081015 1654.0
5.538341580 1616.0
5.564602145 1584.0
5.590862710 1602.0
5.617123275 1602.0
5.643383840 1644.0
5.669644405 1745.0
5.695904970 1658.0
5.722165535 1631.0
5.748426100 1649.0
5.774686665 1594.0
5.800947230 1632.0
5.827207795 1680.0
5.853468360 1628.0
5.879728925 1673.0
5.905989490 1694.0
5.932250055 1701.0
5.958510620 1771.0
5.984771185 1620.0
6.011031750 1620.0
6.037292315 1599.0
6.063552880 1687.0
6.089813445 1760.0
6.116074010 1657.0
6.142334575 1658.0
6.168595140 1668.0
6.194855705 1687.0
6.221116270 1605.0
6.247376835 1607.0
6.273637400 1621.0
6.299897965 1606.0
6.326158530 1667.0
6.352419095 1652.0
6.378679660 1656.0
6.404940225 1661.0
6.431200790 1623.0
6.457461355 1659.0
6.483721920 1704.0
6.509982485 1615.0
6.536243051 1723.0
6.562503616 1691.0
6.588764181 1684.0
6.615024746 1621.0
6.641285311 1680.0
6.667545876 1669.0
6.693806441 1672.0
6.720067006 1579.0
6.746327571 1612.0
6.772588136 1684.0
6.798848701 1685.0
6.825109266 1671.0
6.851369831 1639.0
6.877630396 1623.0
6.903890961 1702.0
6.930151526 1596.0
6.956412091 1614.0
6.982672656 1649.0
7.008933221 1679.0
7.035193786 1647.0
7.061454351 1582.0
7.087714916 1555.0
7.113975481 1656.0
7.140236046 1606.0
7.166496611 1589.0
7.192757176 1679.0
7.219017741 1687.0
7.245278306 1657.0
7.271538871 1687.0
7.297799436 1576.0
7.324060001 1719.0
7.350320566 1646.0
7.376581131 1575.0
7.402841696 1602.0
7.429102261 1597.0
7.455362826 1609.0
7.481623391 1699.0
7.507883956 1695.0
7.534144521 1567.0
7.560405086 1589.0
7.586665651 1552.0
7.612926216 1585.0
7.639186781 1596.0
7.665447346 1686.0
7.691707911 1526.0
7.717968476 1612.0
7.744229041 1686.0
7.770489606 1652.0
7.796750171 1631.0
7.823010736 1632.0
7.849271301 1640.0
7.875531866 1641.0
7.901792431 1655.0
7.928052996 1562.0
7.954313561 1558.0
7.980574126 1580.0
8.006834691 1629.0
8.033095256 1569.0
8.059355821 1556.0
8.085616386 1553.0
8.111876951 1551.0
8.138137516 1635.0
8.164398081 1462.0
8.190658646 1563.0
8.216919211 1509.0
8.243179776 1640.0
8.269440341 1487.0
8.295700906 1484.0
8.321961471 1539.0
8.348222036 1469.0
8.374482601 1557.0
8.400743166 1570.0
8.427003731 1576.0
8.453264296 1559.0
8.479524861 1574.0
8.505785426 1556.0
8.532045991 1521.0
8.558306556 1497.0
8.584567121 1537.0
8.610827686 1534.0
8.637088251 1553.0
8.663348816 1477.0
8.689609381 1483.0
8.715869946 1450.0
8.742130511 1533.0
8.768391076 1474.0
8.794651641 1510.0
8.820912206 1499.0
8.847172771 1565.0
8.873433336 1423.0
8.899693901 1494.0
8.925954466 1438.0
8.952215031 1446.0
8.978475596 1523.0
9.004736161 1494.0
9.030996726 1525.0
9.057257291 1408.0
9.083517856 1475.0
9.109778421 1438.0
9.136038986 1421.0
9.162299551 1463.0
9.188560116 1397.0
9.214820681 1444.0
9.241081246 1429.0
9.267341811 1426.0
9.293602376 1422.0
9.319862941 1442.0
9.346123506 1449.0
9.372384071 1369.0
9.398644636 1362.0
9.424905201 1429.0
9.451165766 1419.0
9.477426331 1450.0
9.503686896 1364.0
9.529947462 1349.0
9.556208027 1360.0
9.582468592 1422.0
9.608729157 1380.0
9.634989722 1369.0
9.661250287 1309.0
9.687510852 1370.0
9.713771417 1301.0
9.740031982 1339.0
9.766292547 1348.0
9.792553112 1334.0
9.818813677 1329.0
9.845074242 1405.0
9.871334807 1270.0
9.897595372 1347.0
9.923855937 1279.0
9.950116502 1397.0
9.976377067 1358.0
10.002637632 1349.0
10.028898197 1335.0
10.055158762 1308.0
10.081419327 1260.0
10.107679892 1341.0
10.133940457 1309.0
10.160201022 1244.0
10.186461587 1291.0
10.212722152 1306.0
10.238982717 1301.0
10.265243282 1255.0
10.291503847 1310.0
10.317764412 1295.0
10.344024977 1276.0
10.370285542 1248.0
10.396546107 1328.0
10.422806672 1273.0
10.449067237 1263.0
10.475327802 1249.0
10.501588367 1289.0
10.527848932 1303.0
10.554109497 1196.0
10.580370062 1286.0
10.606630627 1189.0
10.632891192 1247.0
10.659151757 1251.0
10.685412322 1268.0
10.711672887 1186.0
10.737933452 1225.0
10.764194017 1242.0
10.790454582 1211.0
10.816715147 1235.0
10.842975712 1179.0
10.869236277 1162.0
10.895496842 1169.0
10.921757407 1260.0
10.948017972 1175.0
10.974278537 1167.0
11.000539102 1133.0
11.026799667 1195.0
11.053060232 1157.0
11.079320797 1169.0
11.105581362 1135.0
11.131841927 1190.0
11.158102492 1219.0
11.184363057 1246.0
11.210623622 1122.0
11.236884187 1197.0
11.263144752 1171.0
11.289405317 1168.0
11.315665882 1081.0
11.341926447 1177.0
11.368187012 1180.0
11.394447577 1169.0
11.420708142 1171.0
11.446968707 1128.0
11.473229272 1156.0
11.499489837 1117.0
11.525750402 1162.0
11.552010967 1163.0
11.578271532 1124.0
11.604532097 1123.0
11.630792662 1128.0
11.657053227 1095.0
11.683313792 1164.0
11.709574357 1116.0
11.735834922 1142.0
11.762095487 1078.0
11.788356052 1118.0
11.814616617 1115.0
11.840877182 1111.0
11.867137747 1142.0
11.893398312 1049.0
11.919658877 1084.0
11.945919442 1102.0
11.972180007 1107.0
11.998440572 1087.0
12.024701137 1063.0
12.050961702 1035.0
12.077222267 1070.0
12.103482832 1063.0
12.129743397 1061.0
12.156003962 1080.0
12.182264527 1182.0
12.208525092 1104.0
12.234785657 1053.0
12.261046222 1119.0
12.287306787 1072.0
12.313567352 1084.0
12.339827917 1056.0
12.366088482 1008.0
12.392349047 982.0
12.418609612 1054.0
12.444870177 1033.0
12.471130742 1046.0
12.497391307 1043.0
12.523651873 966.0
12.549912438 1003.0
12.576173003 1045.0
12.602433568 1071.0
12.628694133 1099.0
12.654954698 1066.0
12.681215263 1042.0
12.707475828 1013.0
12.733736393 1011.0
12.759996958 1121.0
12.786257523 1063.0
12.812518088 1030.0
12.838778653 1041.0
12.865039218 995.0
12.891299783 1013.0
12.917560348 1013.0
12.943820913 1042.0
12.970081478 1035.0
12.996342043 977.0
13.022602608 961.0
13.048863173 1085.0
13.075123738 1063.0
13.101384303 1025.0
13.127644868 1018.0
13.153905433 1003.0
13.180165998 979.0
13.206426563 978.0
13.232687128 1048.0
13.258947693 990.0
13.285208258 1039.0
13.311468823 1045.0
13.337729388 957.0
13.363989953 1082.0
13.390250518 1002.0
13.416511083 957.0
13.442771648 1060.0
13.469032213 982.0
13.495292778 1017.0
13.521553343 1038.0
13.547813908 1067.0
13.574074473 951.0
13.600335038 1038.0
13.626595603 945.0
13.652856168 1043.0
13.679116733 957.0
13.705377298 990.0
13.731637863 980.0
13.757898428 996.0
13.784158993 936.0
13.810419558 1011.0
13.836680123 997.0
13.862940688 976.0
13.889201253 889.0
13.915461818 1013.0
13.941722383 986.0
13.967982948 899.0
13.994243513 931.0
14.020504078 976.0
14.046764643 969.0
14.073025208 987.0
14.099285773 1024.0
14.125546338 938.0
14.151806903 988.0
14.178067468 990.0
14.204328033 952.0
14.230588598 953.0
14.256849163 922.0
14.283109728 967.0
14.309370293 892.0
14.335630858 965.0
14.361891423 950.0
14.388151988 889.0
14.414412553 951.0
14.440673118 986.0
14.466933683 948.0
14.493194248 922.0
14.519454813 924.0
14.545715378 874.0
14.571975943 940.0
14.598236508 942.0
14.624497073 950.0
14.650757638 949.0
14.677018203 949.0
14.703278768 941.0
14.729539333 914.0
14.755799898 943.0
14.782060463 890.0
14.808321028 948.0
14.834581593 898.0
14.860842158 912.0
14.887102723 934.0
14.913363288 901.0
14.939623853 955.0
14.965884418 887.0
14.992144983 843.0
15.018405548 881.0
15.044666113 876.0
15.070926678 893.0
15.097187243 936.0
15.123447808 911.0
15.149708373 894.0
15.175968938 865.0
15.202229503 934.0
15.228490068 944.0
15.254750633 835.0
15.281011198 932.0
15.307271763 869.0
15.333532328 853.0
15.359792893 898.0
15.386053458 945.0
15.412314023 915.0
15.438574588 920.0
15.464835153 894.0
15.491095718 883.0
15.517356284 880.0
15.543616849 930.0
15.569877414 904.0
15.596137979 837.0
15.622398544 824.0
15.648659109 833.0
15.674919674 901.0
15.701180239 849.0
15.727440804 903.0
15.753701369 928.0
15.779961934 881.0
15.806222499 875.0
15.832483064 829.0
15.858743629 845.0
15.885004194 888.0
15.911264759 839.0
15.937525324 880.0
15.963785889 905.0
15.990046454 858.0
16.016307019 840.0
16.042567584 820.0
16.068828149 838.0
16.095088714 832.0
16.121349279 841.0
16.147609844 899.0
16.173870409 866.0
16.200130974 812.0
16.226391539 807.0
16.252652104 828.0
16.278912669 849.0
16.305173234 803.0
16.331433799 804.0
16.357694364 829.0
16.383954929 814.0
16.410215494 821.0
16.436476059 824.0
16.462736624 842.0
16.488997189 878.0
16.515257754 883.0
16.541518319 800.0
16.567778884 852.0
16.594039449 843.0
16.620300014 795.0
16.646560579 831.0
16.672821144 854.0
16.699081709 774.0
16.725342274 809.0
16.751602839 818.0
16.777863404 842.0
16.804123969 762.0
16.830384534 815.0
16.856645099 840.0
16.882905664 762.0
16.909166229 863.0
16.935426794 832.0
16.961687359 762.0
16.987947924 760.0
17.014208489 757.0
17.040469054 772.0
17.066729619 775.0
17.092990184 820.0
17.119250749 741.0
17.145511314 794.0
17.171771879 844.0
17.198032444 774.0
17.224293009 778.0
17.250553574 800.0
17.276814139 773.0
17.303074704 779.0
17.329335269 763.0
17.355595834 799.0
17.381856399 825.0
17.408116964 732.0
17.434377529 777.0
17.460638094 824.0
17.486898659 770.0
17.513159224 787.0
17.539419789 770.0
17.565680354 762.0
17.591940919 805.0
17.618201484 775.0
17.644462049 798.0
17.670722614 775.0
17.696983179 770.0
17.723243744 727.0
17.749504309 748.0
17.775764874 748.0
17.802025439 758.0
17.828286004 722.0
17.854546569 731.0
17.880807134 740.0
17.907067699 790.0
17.933328264 770.0
17.959588829 787.0
17.985849394 757.0
18.012109959 731.0
18.038370524 764.0
18.064631089 734.0
18.090891654 702.0
18.117152219 733.0
18.143412784 725.0
18.169673349 794.0
18.195933914 766.0
18.222194479 721.0
18.248455044 675.0
18.274715609 683.0
18.300976174 744.0
18.327236739 752.0
18.353497304 756.0
18.379757869 776.0
18.406018434 688.0
18.432278999 718.0
18.458539564 679.0
18.484800129 698.0
18.511060695 734.0
18.537321260 699.0
18.563581825 734.0
18.589842390 721.0
18.616102955 752.0
18.642363520 682.0
18.668624085 755.0
18.694884650 769.0
18.721145215 757.0
18.747405780 743.0
18.773666345 768.0
18.799926910 676.0
18.826187475 702.0
18.852448040 775.0
18.878708605 704.0
18.904969170 729.0
18.931229735 672.0
18.957490300 677.0
18.983750865 697.0
19.010011430 672.0
19.036271995 641.0
19.062532560 677.0
19.088793125 696.0
19.115053690 665.0
19.141314255 719.0
19.167574820 689.0
19.193835385 725.0
19.220095950 659.0
19.246356515 733.0
19.272617080 659.0
19.298877645 641.0
19.325138210 718.0
19.351398775 674.0
19.377659340 699.0
19.403919905 695.0
19.430180470 743.0
19.456441035 718.0
19.482701600 762.0
19.508962165 716.0
19.535222730 700.0
19.561483295 685.0
19.587743860 658.0
19.614004425 641.0
19.640264990 712.0
19.666525555 771.0
19.692786120 713.0
19.719046685 682.0
19.745307250 724.0
19.771567815 667.0
19.797828380 694.0
19.824088945 642.0
19.850349510 613.0
19.876610075 666.0
19.902870640 627.0
19.929131205 729.0
19.955391770 703.0
19.981652335 699.0
20.007912900 652.0
20.034173465 673.0
20.060434030 676.0
20.086694595 672.0
20.112955160 665.0
20.139215725 658.0
20.165476290 697.0
20.191736855 679.0
20.217997420 684.0
20.244257985 686.0
20.270518550 653.0
20.296779115 631.0
20.323039680 687.0
20.349300245 610.0
20.375560810 662.0
20.401821375 604.0
20.428081940 581.0
20.454342505 681.0
20.480603070 598.0
20.506863635 662.0
20.533124200 632.0
20.559384765 632.0
20.585645330 637.0
20.611905895 638.0
20.638166460 597.0
20.664427025 641.0
20.690687590 593.0
20.716948155 690.0
20.743208720 672.0
20.769469285 688.0
20.795729850 606.0
20.821990415 641.0
20.848250980 674.0
20.874511545 662.0
20.900772110 585.0
20.927032675 668.0
20.953293240 648.0
20.979553805 687.0
21.005814370 659.0
21.032074935 646.0
21.058335500 651.0
21.084596065 573.0
21.110856630 634.0
21.137117195 626.0
21.163377760 629.0
21.189638325 593.0
21.215898890 604.0
21.242159455 587.0
21.268420020 642.0
21.294680585 547.0
21.320941150 592.0
21.347201715 604.0
21.373462280 637.0
21.399722845 630.0
21.425983410 659.0
21.452243975 617.0
21.478504540 606.0
21.504765105 644.0
21.531025671 700.0
21.557286236 578.0
21.583546801 600.0
21.609807366 577.0
21.636067931 604.0
21.662328496 631.0
21.688589061 564.0
21.714849626 620.0
21.741110191 625.0
21.767370756 664.0
21.793631321 668.0
21.819891886 528.0
21.846152451 580.0
21.872413016 569.0
21.898673581 607.0
21.924934146 612.0
21.951194711 572.0
21.977455276 620.0
22.003715841 623.0
22.029976406 605.0
22.056236971 579.0
22.082497536 601.0
22.108758101 600.0
22.135018666 579.0
22.161279231 613.0
22.187539796 538.0
22.213800361 579.0
22.240060926 564.0
22.266321491 616.0
22.292582056 599.0
22.318842621 601.0
22.345103186 544.0
22.371363751 550.0
22.397624316 585.0
22.423884881 589.0
22.450145446 533.0
22.476406011 566.0
22.502666576 538.0
22.528927141 582.0
22.555187706 588.0
22.581448271 554.0
22.607708836 583.0
22.633969401 533.0
22.660229966 621.0
22.686490531 550.0
22.712751096 526.0
22.739011661 580.0
22.765272226 560.0
22.791532791 581.0
22.817793356 558.0
22.844053921 557.0
22.870314486 582.0
22.896575051 543.0
22.922835616 548.0
22.949096181 555.0
22.975356746 578.0
23.001617311 514.0
23.027877876 540.0
23.054138441 561.0
23.080399006 556.0
23.106659571 611.0
23.132920136 570.0
23.159180701 566.0
23.185441266 570.0
23.211701831 623.0
23.237962396 551.0
23.264222961 594.0
23.290483526 558.0
23.316744091 471.0
23.343004656 536.0
23.369265221 538.0
23.395525786 532.0
23.421786351 519.0
23.448046916 536.0
23.474307481 555.0
23.500568046 586.0
23.526828611 505.0
23.553089176 541.0
23.579349741 554.0
23.605610306 535.0
23.631870871 581.0
23.658131436 518.0
23.684392001 531.0
23.710652566 517.0
23.736913131 508.0
23.763173696 543.0
23.789434261 524.0
23.815694826 506.0
23.841955391 594.0
23.868215956 492.0
23.894476521 533.0
23.920737086 496.0
23.946997651 597.0
23.973258216 534.0
23.999518781 572.0
24.025779346 550.0
24.052039911 527.0
24.078300476 519.0
24.104561041 534.0
24.130821606 520.0
24.157082171 487.0
24.183342736 521.0
24.209603301 575.0
24.235863866 526.0
24.262124431 548.0
24.288384996 565.0
24.314645561 545.0
24.340906126 528.0
24.367166691 502.0
24.393427256 540.0
24.419687821 507.0
24.445948386 532.0
24.472208951 571.0
24.498469516 521.0
24.524730082 604.0
24.550990647 503.0
24.577251212 534.0
24.603511777 566.0
24.629772342 490.0
24.656032907 527.0
24.682293472 514.0
24.708554037 472.0
24.734814602 526.0
24.761075167 487.0
24.787335732 522.0
24.813596297 496.0
24.839856862 506.0
24.866117427 497.0
24.892377992 546.0
24.918638557 508.0
24.944899122 485.0
24.971159687 522.0
24.997420252 510.0
25.023680817 503.0
25.049941382 468.0
25.076201947 521.0
25.102462512 457.0
25.128723077 502.0
25.154983642 513.0
25.181244207 532.0
25.207504772 521.0
25.233765337 507.0
25.260025902 492.0
25.286286467 533.0
25.312547032 538.0
25.338807597 513.0
25.365068162 494.0
25.391328727 537.0
25.417589292 534.0
25.443849857 444.0
25.470110422 536.0
25.496370987 506.0
25.522631552 451.0
25.548892117 461.0
25.575152682 435.0
25.601413247 481.0
25.627673812 495.0
25.653934377 480.0
25.680194942 490.0
25.706455507 490.0
25.732716072 504.0
25.758976637 555.0
25.785237202 511.0
25.811497767 430.0
25.837758332 513.0
25.864018897 507.0
25.890279462 500.0
25.916540027 500.0
25.942800592 507.0
25.969061157 475.0
25.995321722 507.0
26.021582287 462.0
26.047842852 482.0
26.074103417 479.0
26.100363982 525.0
26.126624547 497.0
26.152885112 528.0
26.179145677 496.0
26.205406242 471.0
26.231666807 509.0
26.257927372 515.0
26.284187937 430.0
26.310448502 496.0
26.336709067 483.0
26.362969632 492.0
26.389230197 461.0
26.415490762 488.0
26.441751327 524.0
26.468011892 525.0
26.494272457 542.0
26.520533022 518.0
26.546793587 544.0
26.573054152 477.0
26.599314717 527.0
26.625575282 548.0
26.651835847 551.0
26.678096412 528.0
26.704356977 526.0
26.730617542 562.0
26.756878107 558.0
26.783138672 567.0
26.809399237 576.0
26.835659802 583.0
26.861920367 523.0
26.888180932 576.0
26.914441497 629.0
26.940702062 686.0
26.966962627 604.0
26.993223192 639.0
27.019483757 621.0
27.045744322 641.0
27.072004887 681.0
27.098265452 700.0
27.124526017 753.0
27.150786582 780.0
27.177047147 842.0
27.203307712 954.0
27.229568277 1104.0
27.255828842 1115.0
27.282089407 1336.0
27.308349972 1529.0
27.334610537 1781.0
27.360871102 2019.0
27.387131667 2422.0
27.413392232 2746.0
27.439652797 3058.0
27.465913362 3406.0
27.492173927 3648.0
27.518434493 3760.0
27.544695058 3895.0
27.570955623 3761.0
27.597216188 3470.0
27.623476753 3135.0
27.649737318 2780.0
27.675997883 2372.0
27.702258448 1990.0
27.728519013 1626.0
27.754779578 1391.0
27.781040143 1188.0
27.807300708 1003.0
27.833561273 907.0
27.859821838 797.0
27.886082403 744.0
27.912342968 685.0
27.938603533 645.0
27.964864098 659.0
27.991124663 604.0
28.017385228 637.0
28.043645793 584.0
28.069906358 571.0
28.096166923 540.0
28.122427488 536.0
28.148688053 521.0
28.174948618 595.0
28.201209183 513.0
28.227469748 508.0
28.253730313 519.0
28.279990878 512.0
28.306251443 525.0
28.332512008 471.0
28.358772573 523.0
28.385033138 511.0
28.411293703 479.0
28.437554268 460.0
28.463814833 459.0
28.490075398 483.0
28.516335963 484.0
28.542596528 424.0
28.568857093 477.0
28.595117658 475.0
28.621378223 471.0
28.647638788 453.0
28.673899353 459.0
28.700159918 464.0
28.726420483 432.0
28.752681048 435.0
28.778941613 441.0
28.805202178 488.0
28.831462743 433.0
28.857723308 427.0
28.883983873 452.0
28.910244438 424.0
28.936505003 498.0
28.962765568 460.0
28.989026133 469.0
29.015286698 442.0
29.041547263 473.0
29.067807828 431.0
29.094068393 430.0
29.120328958 422.0
29.146589523 424.0
29.172850088 426.0
29.199110653 437.0
29.225371218 415.0
29.251631783 417.0
29.277892348 462.0
29.304152913 381.0
29.330413478 426.0
29.356674043 440.0
29.382934608 451.0
29.409195173 369.0
29.435455738 409.0
29.461716303 429.0
29.487976868 406.0
29.514237433 431.0
29.540497998 392.0
29.566758563 430.0
29.593019128 423.0
29.619279693 415.0
29.645540258 386.0
29.671800823 406.0
29.698061388 432.0
29.724321953 414.0
29.750582518 460.0
29.776843083 427.0
29.803103648 410.0
29.829364213 426.0
29.855624778 439.0
29.881885343 415.0
29.908145908 392.0
29.934406473 401.0
29.960667038 410.0
29.986927603 425.0
30.013188168 390.0
30.039448733 406.0
30.065709298 411.0
30.091969863 392.0
30.118230428 430.0
30.144490993 404.0
30.170751558 387.0
30.197012123 421.0
30.223272688 413.0
30.249533253 394.0
30.275793818 345.0
30.302054383 384.0
30.328314948 371.0
30.354575513 365.0
30.380836078 383.0
30.407096643 365.0
30.433357208 378.0
30.459617773 346.0
30.485878338 384.0
30.512138904 394.0
30.538399469 419.0
30.564660034 375.0
30.590920599 409.0
30.617181164 366.0
30.643441729 369.0
30.669702294 383.0
30.695962859 380.0
30.722223424 364.0
30.748483989 386.0
30.774744554 393.0
30.801005119 326.0
30.827265684 377.0
30.853526249 382.0
30.879786814 403.0
30.906047379 394.0
30.932307944 349.0
30.958568509 362.0
30.984829074 367.0
31.011089639 365.0
31.037350204 362.0
31.063610769 364.0
31.089871334 386.0
31.116131899 371.0
31.142392464 356.0
31.168653029 364.0
31.194913594 366.0
31.221174159 370.0
31.247434724 385.0
31.273695289 380.0
31.299955854 365.0
31.326216419 380.0
31.352476984 379.0
31.378737549 366.0
31.404998114 352.0
31.431258679 314.0
31.457519244 369.0
31.483779809 369.0
31.510040374 379.0
31.536300939 363.0
31.562561504 368.0
31.588822069 400.0
31.615082634 372.0
31.641343199 366.0
31.667603764 381.0
31.693864329 373.0
31.720124894 367.0
31.746385459 342.0
31.772646024 366.0
31.798906589 389.0
31.825167154 376.0
31.851427719 373.0
31.877688284 311.0
31.903948849 370.0
31.930209414 355.0
31.956469979 353.0
31.982730544 373.0
32.008991109 377.0
32.035251674 368.0
32.061512239 365.0
32.087772804 366.0
32.114033369 358.0
32.140293934 337.0
32.166554499 343.0
32.192815064 329.0
32.219075629 370.0
32.245336194 340.0
32.271596759 284.0
32.297857324 378.0
32.324117889 366.0
32.350378454 344.0
32.376639019 320.0
32.402899584 305.0
32.429160149 307.0
32.455420714 345.0
32.481681279 362.0
32.507941844 376.0
32.534202409 364.0
32.560462974 359.0
32.586723539 304.0
32.612984104 351.0
32.639244669 353.0
32.665505234 347.0
32.691765799 364.0
32.718026364 349.0
32.744286929 375.0
32.770547494 329.0
32.796808059 302.0
32.823068624 344.0
32.849329189 316.0
32.875589754 318.0
32.901850319 341.0
32.928110884 303.0
32.954371449 345.0
32.980632014 377.0
33.006892579 353.0
33.033153144 355.0
33.059413709 340.0
33.085674274 365.0
33.111934839 323.0
33.138195404 353.0
33.164455969 362.0
33.190716534 328.0
33.216977099 339.0
33.243237664 348.0
33.269498229 331.0
33.295758794 325.0
33.322019359 331.0
33.348279924 348.0
33.374540489 376.0
33.400801054 346.0
33.427061619 332.0
33.453322184 367.0
33.479582749 348.0
33.505843315 326.0
33.532103880 347.0
33.558364445 275.0
33.584625010 305.0
33.610885575 326.0
33.637146140 338.0
33.663406705 327.0
33.689667270 345.0
33.715927835 375.0
33.742188400 345.0
33.768448965 288.0
33.794709530 318.0
33.820970095 336.0
33.847230660 318.0
33.873491225 336.0
33.899751790 320.0
33.926012355 353.0
33.952272920 307.0
33.978533485 342.0
34.004794050 336.0
34.031054615 327.0
34.057315180 334.0
34.083575745 291.0
34.109836310 316.0
34.136096875 316.0
34.162357440 306.0
34.188618005 322.0
34.214878570 336.0
34.241139135 316.0
34.267399700 369.0
34.293660265 296.0
34.319920830 296.0
34.346181395 336.0
34.372441960 311.0
34.398702525 304.0
34.424963090 282.0
34.451223655 345.0
34.477484220 326.0
34.503744785 325.0
34.530005350 323.0
34.556265915 323.0
34.582526480 371.0
34.608787045 336.0
34.635047610 305.0
34.661308175 338.0
34.687568740 349.0
34.713829305 319.0
34.740089870 292.0
34.766350435 286.0
34.792611000 298.0
34.818871565 327.0
34.845132130 324.0
34.871392695 299.0
34.897653260 321.0
34.923913825 296.0
34.950174390 312.0
34.976434955 335.0
35.002695520 349.0
35.028956085 285.0
35.055216650 327.0
35.081477215 345.0
35.107737780 322.0
35.133998345 330.0
35.160258910 302.0
35.186519475 317.0
35.212780040 322.0
35.239040605 324.0
35.265301170 341.0
35.291561735 315.0
35.317822300 314.0
35.344082865 340.0
35.370343430 352.0
35.396603995 300.0
35.422864560 327.0
35.449125125 388.0
35.475385690 341.0
35.501646255 370.0
35.527906820 335.0
35.554167385 366.0
35.580427950 383.0
35.606688515 390.0
35.632949080 343.0
35.659209645 373.0
35.685470210 388.0
35.711730775 383.0
35.737991340 406.0
35.764251905 412.0
35.790512470 434.0
35.816773035 454.0
35.843033600 491.0
35.869294165 545.0
35.895554730 597.0
35.921815295 658.0
35.948075860 752.0
35.974336425 853.0
36.000596990 943.0
36.026857555 1111.0
36.053118120 1272.0
36.079378685 1406.0
36.105639250 1629.0
36.131899815 1826.0
36.158160380 1864.0
36.184420945 1953.0
36.210681510 1902.0
36.236942075 1792.0
36.263202640 1721.0
36.289463205 1390.0
36.315723770 1258.0
36.341984335 1103.0
36.368244900 855.0
36.394505465 731.0
36.420766030 658.0
36.447026595 574.0
36.473287160 537.0
36.499547725 460.0
36.525808291 446.0
36.552068856 426.0
36.578329421 433.0
36.604589986 358.0
36.630850551 364.0
36.657111116 372.0
36.683371681 362.0
36.709632246 323.0
36.735892811 304.0
36.762153376 374.0
36.788413941 297.0
36.814674506 309.0
36.840935071 341.0
36.867195636 308.0
36.893456201 326.0
36.919716766 297.0
36.945977331 334.0
36.972237896 298.0
36.998498461 320.0
37.024759026 295.0
37.051019591 321.0
37.077280156 323.0
37.103540721 320.0
37.129801286 307.0
37.156061851 282.0
37.182322416 281.0
37.208582981 297.0
37.234843546 277.0
37.261104111 294.0
37.287364676 309.0
37.313625241 305.0
37.339885806 276.0
37.366146371 277.0
37.392406936 279.0
37.418667501 278.0
37.444928066 296.0
37.471188631 266.0
37.497449196 287.0
37.523709761 285.0
37.549970326 327.0
37.576230891 289.0
37.602491456 294.0
37.628752021 263.0
37.655012586 274.0
37.681273151 276.0
37.707533716 262.0
37.733794281 281.0
37.760054846 233.0
37.786315411 287.0
37.812575976 271.0
37.838836541 239.0
37.865097106 292.0
37.891357671 241.0
37.917618236 290.0
37.943878801 260.0
37.970139366 274.0
37.996399931 280.0
38.022660496 252.0
38.048921061 272.0
38.075181626 266.0
38.101442191 285.0
38.127702756 291.0
38.153963321 315.0
38.180223886 268.0
38.206484451 279.0
38.232745016 282.0
38.259005581 251.0
38.285266146 261.0
38.311526711 257.0
38.337787276 279.0
38.364047841 271.0
38.390308406 297.0
38.416568971 291.0
38.442829536 276.0
38.469090101 248.0
38.495350666 289.0
38.521611231 263.0
38.547871796 265.0
38.574132361 272.0
38.600392926 252.0
38.626653491 290.0
38.652914056 256.0
38.679174621 299.0
38.705435186 286.0
38.731695751 252.0
38.757956316 233.0
38.784216881 266.0
38.810477446 276.0
38.836738011 289.0
38.862998576 311.0
38.889259141 275.0
38.915519706 268.0
38.941780271 290.0
38.968040836 319.0
38.994301401 315.0
39.020561966 307.0
39.046822531 328.0
39.073083096 340.0
39.099343661 335.0
39.125604226 384.0
39.151864791 431.0
39.178125356 420.0
39.204385921 459.0
39.230646486 455.0
39.256907051 423.0
39.283167616 483.0
39.309428181 469.0
39.335688746 436.0
39.361949311 527.0
39.388209876 447.0
39.414470441 404.0
39.440731006 368.0
39.466991571 353.0
39.493252136 334.0
39.519512702 285.0
39.545773267 278.0
39.572033832 278.0
39.598294397 298.0
39.624554962 267.0
39.650815527 306.0
39.677076092 275.0
39.703336657 261.0
39.729597222 269.0
39.755857787 246.0
39.782118352 264.0
39.808378917 248.0
39.834639482 270.0
39.860900047 259.0
39.887160612 256.0
39.913421177 254.0
39.939681742 220.0
39.965942307 258.0
39.992202872 274.0
40.018463437 252.0
40.044724002 269.0
40.070984567 289.0
40.097245132 269.0
40.123505697 268.0
40.149766262 243.0
40.176026827 257.0
40.202287392 275.0
40.228547957 285.0
40.254808522 275.0
40.281069087 224.0
40.307329652 230.0
40.333590217 249.0
40.359850782 257.0
40.386111347 248.0
40.412371912 274.0
40.438632477 266.0
40.464893042 241.0
40.491153607 261.0
40.517414172 259.0
40.543674737 245.0
40.569935302 277.0
40.596195867 249.0
40.622456432 246.0
40.648716997 276.0
40.674977562 262.0
40.701238127 283.0
40.727498692 269.0
40.753759257 247.0
40.780019822 261.0
40.806280387 297.0
40.832540952 275.0
40.858801517 283.0
40.885062082 282.0
40.911322647 247.0
40.937583212 301.0
40.963843777 344.0
40.990104342 315.0
41.016364907 324.0
41.042625472 352.0
41.068886037 378.0
41.095146602 404.0
41.121407167 447.0
41.147667732 543.0
41.173928297 569.0
41.200188862 635.0
41.226449427 744.0
41.252709992 833.0
41.278970557 952.0
41.305231122 928.0
41.331491687 1025.0
41.357752252 1053.0
41.384012817 1003.0
41.410273382 1013.0
41.436533947 900.0
41.462794512 791.0
41.489055077 718.0
41.515315642 603.0
41.541576207 561.0
41.567836772 502.0
41.594097337 405.0
41.620357902 384.0
41.646618467 368.0
41.672879032 381.0
41.699139597 319.0
41.725400162 311.0
41.751660727 281.0
41.777921292 263.0
41.804181857 275.0
41.830442422 276.0
41.856702987 300.0
41.882963552 281.0
41.909224117 245.0
41.935484682 267.0
41.961745247 251.0
41.988005812 254.0
42.014266377 240.0
42.040526942 252.0
42.066787507 251.0
42.093048072 236.0
42.119308637 239.0
42.145569202 211.0
42.171829767 279.0
42.198090332 255.0
42.224350897 242.0
42.250611462 264.0
42.276872027 221.0
42.303132592 203.0
42.329393157 221.0
42.355653722 221.0
42.381914287 245.0
42.408174852 250.0
42.434435417 214.0
42.460695982 220.0
42.486956547 231.0
42.513217113 231.0
42.539477678 268.0
42.565738243 213.0
42.591998808 248.0
42.618259373 242.0
42.644519938 255.0
42.670780503 236.0
42.697041068 237.0
42.723301633 244.0
42.749562198 231.0
42.775822763 244.0
42.802083328 239.0
42.828343893 240.0
42.854604458 260.0
42.880865023 256.0
42.907125588 219.0
42.933386153 255.0
42.959646718 199.0
42.985907283 213.0
43.012167848 217.0
43.038428413 211.0
43.064688978 261.0
43.090949543 234.0
43.117210108 256.0
43.143470673 224.0
43.169731238 233.0
43.195991803 200.0
43.222252368 228.0
43.248512933 230.0
43.274773498 244.0
43.301034063 232.0
43.327294628 242.0
43.353555193 221.0
43.379815758 207.0
43.406076323 215.0
43.432336888 218.0
43.458597453 239.0
43.484858018 235.0
43.511118583 231.0
43.537379148 245.0
43.563639713 232.0
43.589900278 240.0
43.616160843 228.0
43.642421408 248.0
43.668681973 273.0
43.694942538 223.0
43.721203103 257.0
43.747463668 250.0
43.773724233 265.0
43.799984798 257.0
43.826245363 284.0
43.852505928 258.0
43.878766493 272.0
43.905027058 278.0
43.931287623 326.0
43.957548188 342.0
43.983808753 344.0
44.010069318 387.0
44.036329883 358.0
44.062590448 421.0
44.088851013 454.0
44.115111578 408.0
44.141372143 520.0
44.167632708 481.0
44.193893273 438.0
44.220153838 429.0
44.246414403 390.0
44.272674968 392.0
44.298935533 312.0
44.325196098 382.0
44.351456663 336.0
44.377717228 297.0
44.403977793 301.0
44.430238358 259.0
44.456498923 244.0
44.482759488 267.0
44.509020053 225.0
44.535280618 242.0
44.561541183 228.0
44.587801748 214.0
44.614062313 223.0
44.640322878 242.0
44.666583443 223.0
44.692844008 238.0
44.719104573 241.0
44.745365138 209.0
44.771625703 262.0
44.797886268 228.0
44.824146833 239.0
44.850407398 200.0
44.876667963 224.0
44.902928528 221.0
44.929189093 216.0
44.955449658 221.0
44.981710223 225.0
45.007970788 213.0
45.034231353 195.0
45.060491918 231.0
45.086752483 200.0
45.113013048 264.0
45.139273613 226.0
45.165534178 213.0
45.191794743 226.0
45.218055308 201.0
45.244315873 216.0
45.270576438 197.0
45.296837003 218.0
45.323097568 236.0
45.349358133 213.0
45.375618698 214.0
45.401879263 211.0
45.428139828 195.0
45.454400393 208.0
45.480660958 206.0
45.506921524 201.0
45.533182089 194.0
45.559442654 185.0
45.585703219 198.0
45.611963784 228.0
45.638224349 210.0
45.664484914 218.0
45.690745479 193.0
45.717006044 191.0
45.743266609 191.0
45.769527174 254.0
45.795787739 225.0
45.822048304 217.0
45.848308869 197.0
45.874569434 245.0
45.900829999 202.0
45.927090564 213.0
45.953351129 193.0
45.979611694 201.0
46.005872259 189.0
46.032132824 195.0
46.058393389 215.0
46.084653954 207.0
46.110914519 197.0
46.137175084 213.0
46.163435649 218.0
46.189696214 213.0
46.215956779 205.0
46.242217344 171.0
46.268477909 196.0
46.294738474 228.0
46.320999039 198.0
46.347259604 195.0
46.373520169 211.0
46.399780734 222.0
46.426041299 232.0
46.452301864 186.0
46.478562429 196.0
46.504822994 217.0
46.531083559 184.0
46.557344124 188.0
46.583604689 203.0
46.609865254 212.0
46.636125819 198.0
46.662386384 188.0
46.688646949 207.0
46.714907514 216.0
46.741168079 193.0
46.767428644 217.0
46.793689209 199.0
46.819949774 216.0
46.846210339 196.0
46.872470904 213.0
46.898731469 207.0
46.924992034 189.0
46.951252599 209.0
46.977513164 200.0
47.003773729 216.0
47.030034294 191.0
47.056294859 184.0
47.082555424 177.0
47.108815989 181.0
47.135076554 180.0
47.161337119 210.0
47.187597684 221.0
47.213858249 195.0
47.240118814 203.0
47.266379379 189.0
47.292639944 197.0
47.318900509 171.0
47.345161074 210.0
47.371421639 211.0
47.397682204 178.0
47.423942769 208.0
47.450203334 205.0
47.476463899 209.0
47.502724464 189.0
47.528985029 190.0
47.555245594 171.0
47.581506159 196.0
47.607766724 218.0
47.634027289 204.0
47.660287854 193.0
47.686548419 191.0
47.712808984 183.0
47.739069549 218.0
47.765330114 177.0
47.791590679 206.0
47.817851244 197.0
47.844111809 189.0
47.870372374 169.0
47.896632939 180.0
47.922893504 198.0
47.949154069 165.0
47.975414634 177.0
48.001675199 196.0
48.027935764 189.0
48.054196329 167.0
48.080456894 213.0
48.106717459 172.0
48.132978024 186.0
48.159238589 185.0
48.185499154 175.0
48.211759719 196.0
48.238020284 200.0
48.264280849 178.0
48.290541414 210.0
48.316801979 171.0
48.343062544 224.0
48.369323109 178.0
48.395583674 192.0
48.421844239 189.0
48.448104804 176.0
48.474365369 196.0
48.500625935 209.0
48.526886500 184.0
48.553147065 161.0
48.579407630 178.0
48.605668195 187.0
48.631928760 170.0
48.658189325 174.0
48.684449890 183.0
48.710710455 168.0
48.736971020 199.0
48.763231585 214.0
48.789492150 198.0
48.815752715 184.0
48.842013280 194.0
48.868273845 193.0
48.894534410 226.0
48.920794975 201.0
48.947055540 173.0
48.973316105 173.0
48.999576670 179.0
49.025837235 215.0
49.052097800 177.0
49.078358365 198.0
49.104618930 157.0
49.130879495 201.0
49.157140060 187.0
49.183400625 199.0
49.209661190 155.0
49.235921755 173.0
49.262182320 169.0
49.288442885 192.0
49.314703450 193.0
49.340964015 167.0
49.367224580 157.0
49.393485145 186.0
49.419745710 185.0
49.446006275 218.0
49.472266840 182.0
49.498527405 174.0
49.524787970 208.0
49.551048535 192.0
49.577309100 191.0
49.603569665 163.0
49.629830230 182.0
49.656090795 169.0
49.682351360 174.0
49.708611925 163.0
49.734872490 166.0
49.761133055 165.0
49.787393620 163.0
49.813654185 183.0
49.839914750 189.0
49.866175315 173.0
49.892435880 175.0
49.918696445 213.0
49.944957010 185.0
49.971217575 183.0
49.997478140 186.0
50.023738705 211.0
50.049999270 175.0
50.076259835 176.0
50.102520400 196.0
50.128780965 191.0
50.155041530 167.0
50.181302095 154.0
50.207562660 173.0
50.233823225 170.0
50.260083790 192.0
50.286344355 181.0
50.312604920 179.0
50.338865485 184.0
50.365126050 191.0
50.391386615 181.0
50.417647180 189.0
50.443907745 186.0
50.470168310 144.0
50.496428875 164.0
50.522689440 188.0
50.548950005 193.0
50.575210570 178.0
50.601471135 161.0
50.627731700 185.0
50.653992265 179.0
50.680252830 182.0
50.706513395 181.0
50.732773960 195.0
50.759034525 204.0
50.785295090 173.0
50.811555655 177.0
50.837816220 180.0
50.864076785 175.0
50.890337350 178.0
50.916597915 179.0
50.942858480 208.0
50.969119045 170.0
50.995379610 209.0
51.021640175 218.0
51.047900740 176.0
51.074161305 161.0
51.100421870 181.0
51.126682435 199.0
51.152943000 154.0
51.179203565 197.0
51.205464130 191.0
51.231724695 173.0
51.257985260 163.0
51.284245825 156.0
51.310506390 173.0
51.336766955 182.0
51.363027520 199.0
51.389288085 165.0
51.415548650 179.0
51.441809215 165.0
51.468069780 172.0
51.494330345 163.0
51.520590911 194.0
51.546851476 167.0
51.573112041 204.0
51.599372606 174.0
51.625633171 161.0
51.651893736 184.0
51.678154301 178.0
51.704414866 172.0
51.730675431 167.0
51.756935996 185.0
51.783196561 181.0
51.809457126 167.0
51.835717691 156.0
51.861978256 179.0
51.888238821 197.0
51.914499386 155.0
51.940759951 178.0
51.967020516 190.0
51.993281081 172.0
52.019541646 169.0
52.045802211 209.0
52.072062776 181.0
52.098323341 169.0
52.124583906 190.0
52.150844471 175.0
52.177105036 190.0
52.203365601 165.0
52.229626166 175.0
52.255886731 168.0
52.282147296 168.0
52.308407861 159.0
52.334668426 213.0
52.360928991 180.0
52.387189556 168.0
52.413450121 183.0
52.439710686 198.0
52.465971251 207.0
52.492231816 178.0
52.518492381 190.0
52.544752946 229.0
52.571013511 169.0
52.597274076 209.0
52.623534641 192.0
52.649795206 200.0
52.676055771 205.0
52.702316336 200.0
52.728576901 201.0
52.754837466 212.0
52.781098031 195.0
52.807358596 194.0
52.833619161 226.0
52.859879726 195.0
52.886140291 163.0
52.912400856 171.0
52.938661421 207.0
52.964921986 193.0
52.991182551 209.0
53.017443116 180.0
53.043703681 179.0
53.069964246 170.0
53.096224811 160.0
53.122485376 200.0
53.148745941 225.0
53.175006506 185.0
53.201267071 180.0
53.227527636 222.0
53.253788201 170.0
53.280048766 186.0
53.306309331 184.0
53.332569896 212.0
53.358830461 211.0
53.385091026 179.0
53.411351591 190.0
53.437612156 197.0
53.463872721 203.0
53.490133286 245.0
53.516393851 208.0
53.542654416 233.0
53.568914981 193.0
53.595175546 205.0
53.621436111 242.0
53.647696676 210.0
53.673957241 254.0
53.700217806 195.0
53.726478371 235.0
53.752738936 266.0
53.778999501 250.0
53.805260066 231.0
53.831520631 244.0
53.857781196 238.0
53.884041761 266.0
53.910302326 286.0
53.936562891 296.0
53.962823456 316.0
53.989084021 332.0
54.015344586 368.0
54.041605151 400.0
54.067865716 386.0
54.094126281 469.0
54.120386846 492.0
54.146647411 602.0
54.172907976 675.0
54.199168541 748.0
54.225429106 882.0
54.251689671 1073.0
54.277950236 1194.0
54.304210801 1416.0
54.330471366 1664.0
54.356731931 1874.0
54.382992496 1976.0
54.409253061 1976.0
54.435513626 2198.0
54.461774191 2006.0
54.488034756 1911.0
54.514295322 1837.0
54.540555887 1706.0
54.566816452 1447.0
54.593077017 1332.0
54.619337582 1156.0
54.645598147 983.0
54.671858712 905.0
54.698119277 679.0
54.724379842 609.0
54.750640407 554.0
54.776900972 468.0
54.803161537 412.0
54.829422102 363.0
54.855682667 354.0
54.881943232 310.0
54.908203797 291.0
54.934464362 269.0
54.960724927 277.0
54.986985492 275.0
55.013246057 277.0
55.039506622 258.0
55.065767187 229.0
55.092027752 241.0
55.118288317 212.0
55.144548882 196.0
55.170809447 219.0
55.197070012 238.0
55.223330577 207.0
55.249591142 219.0
55.275851707 215.0
55.302112272 176.0
55.328372837 235.0
55.354633402 176.0
55.380893967 195.0
55.407154532 190.0
55.433415097 238.0
55.459675662 202.0
55.485936227 183.0
55.512196792 205.0
55.538457357 183.0
55.564717922 199.0
55.590978487 185.0
55.617239052 198.0
55.643499617 189.0
55.669760182 184.0
55.696020747 195.0
55.722281312 211.0
55.748541877 163.0
55.774802442 190.0
55.801063007 183.0
55.827323572 187.0
55.853584137 214.0
55.879844702 200.0
55.906105267 205.0
55.932365832 192.0
55.958626397 227.0
55.984886962 185.0
56.011147527 180.0
56.037408092 201.0
56.063668657 178.0
56.089929222 200.0
56.116189787 188.0
56.142450352 192.0
56.168710917 189.0
56.194971482 204.0
56.221232047 216.0
56.247492612 189.0
56.273753177 194.0
56.300013742 220.0
56.326274307 225.0
56.352534872 229.0
56.378795437 247.0
56.405056002 266.0
56.431316567 240.0
56.457577132 279.0
56.483837697 340.0
56.510098262 404.0
56.536358827 447.0
56.562619392 449.0
56.588879957 533.0
56.615140522 609.0
56.641401087 664.0
56.667661652 706.0
56.693922217 773.0
56.720182782 719.0
56.746443347 744.0
56.772703912 702.0
56.798964477 663.0
56.825225042 654.0
56.851485607 568.0
56.877746172 546.0
56.904006737 434.0
56.930267302 434.0
56.956527867 361.0
56.982788432 339.0
57.009048997 335.0
57.035309562 261.0
57.061570127 272.0
57.087830692 225.0
57.114091257 217.0
57.140351822 245.0
57.166612387 214.0
57.192872952 198.0
57.219133517 190.0
57.245394082 170.0
57.271654647 199.0
57.297915212 183.0
57.324175777 193.0
57.350436342 191.0
57.376696907 169.0
57.402957472 175.0
57.429218037 155.0
57.455478602 152.0
57.481739167 198.0
57.507999733 180.0
57.534260298 199.0
57.560520863 146.0
57.586781428 155.0
57.613041993 171.0
57.639302558 196.0
57.665563123 176.0
57.691823688 152.0
57.718084253 196.0
57.744344818 156.0
57.770605383 178.0
57.796865948 162.0
57.823126513 161.0
57.849387078 154.0
57.875647643 173.0
57.901908208 172.0
57.928168773 162.0
57.954429338 164.0
57.980689903 158.0
58.006950468 162.0
58.033211033 174.0
58.059471598 171.0
58.085732163 138.0
58.111992728 154.0
58.138253293 168.0
58.164513858 160.0
58.190774423 172.0
58.217034988 178.0
58.243295553 147.0
58.269556118 172.0
58.295816683 158.0
58.322077248 147.0
58.348337813 141.0
58.374598378 165.0
58.400858943 153.0
58.427119508 146.0
58.453380073 146.0
58.479640638 161.0
58.505901203 148.0
58.532161768 155.0
58.558422333 168.0
58.584682898 168.0
58.610943463 158.0
58.637204028 144.0
58.663464593 162.0
58.689725158 156.0
58.715985723 168.0
58.742246288 162.0
58.768506853 166.0
58.794767418 176.0
58.821027983 148.0
58.847288548 157.0
58.873549113 157.0
58.899809678 179.0
58.926070243 164.0
58.952330808 154.0
58.978591373 170.0
59.004851938 152.0
59.031112503 163.0
59.057373068 184.0
59.083633633 167.0
59.109894198 169.0
59.136154763 173.0
59.162415328 152.0
59.188675893 187.0
59.214936458 162.0
59.241197023 162.0
59.267457588 169.0
59.293718153 155.0
59.319978718 170.0
59.346239283 174.0
59.372499848 161.0
59.398760413 137.0
59.425020978 159.0
59.451281543 187.0
59.477542108 149.0
59.503802673 146.0
59.530063238 165.0
59.556323803 131.0
59.582584368 151.0
59.608844933 168.0
59.635105498 174.0
59.661366063 171.0
59.687626628 144.0
59.713887193 151.0
59.740147758 173.0
59.766408323 157.0
59.792668888 130.0
59.818929453 145.0
59.845190018 163.0
59.871450583 137.0
59.897711148 130.0
59.923971713 140.0
59.950232278 151.0
59.976492843 169.0
60.002753408 163.0
60.029013973 150.0
60.055274538 142.0
60.081535103 146.0
60.107795668 144.0
60.134056233 165.0
60.160316798 161.0
60.186577363 149.0
60.212837928 167.0
60.239098493 131.0
60.265359058 146.0
60.291619623 137.0
60.317880188 162.0
60.344140753 140.0
60.370401318 171.0
60.396661883 133.0
60.422922448 146.0
60.449183013 138.0
60.475443578 139.0
60.501704144 150.0
60.527964709 164.0
60.554225274 135.0
60.580485839 161.0
60.606746404 147.0
60.633006969 163.0
60.659267534 132.0
60.685528099 124.0
60.711788664 146.0
60.738049229 145.0
60.764309794 140.0
60.790570359 150.0
60.816830924 142.0
60.843091489 130.0
60.869352054 123.0
60.895612619 151.0
60.921873184 177.0
60.948133749 151.0
60.974394314 144.0
61.000654879 142.0
61.026915444 157.0
61.053176009 135.0
61.079436574 122.0
61.105697139 155.0
61.131957704 136.0
61.158218269 170.0
61.184478834 161.0
61.210739399 147.0
61.236999964 159.0
61.263260529 154.0
61.289521094 132.0
61.315781659 144.0
61.342042224 174.0
61.368302789 152.0
61.394563354 160.0
61.420823919 156.0
61.447084484 142.0
61.473345049 153.0
61.499605614 149.0
61.525866179 169.0
61.552126744 148.0
61.578387309 139.0
61.604647874 148.0
61.630908439 117.0
61.657169004 161.0
61.683429569 163.0
61.709690134 172.0
61.735950699 162.0
61.762211264 159.0
61.788471829 154.0
61.814732394 139.0
61.840992959 132.0
61.867253524 166.0
61.893514089 174.0
61.919774654 133.0
61.946035219 157.0
61.972295784 173.0
61.998556349 171.0
62.024816914 157.0
62.051077479 141.0
62.077338044 156.0
62.103598609 130.0
62.129859174 168.0
62.156119739 157.0
62.182380304 155.0
62.208640869 154.0
62.234901434 173.0
62.261161999 163.0
62.287422564 160.0
62.313683129 160.0
62.339943694 174.0
62.366204259 165.0
62.392464824 148.0
62.418725389 165.0
62.444985954 152.0
62.471246519 136.0
62.497507084 160.0
62.523767649 180.0
62.550028214 155.0
62.576288779 191.0
62.602549344 198.0
62.628809909 240.0
62.655070474 238.0
62.681331039 223.0
62.707591604 275.0
62.733852169 300.0
62.760112734 292.0
62.786373299 394.0
62.812633864 366.0
62.838894429 423.0
62.865154994 376.0
62.891415559 424.0
62.917676124 397.0
62.943936689 407.0
62.970197254 369.0
62.996457819 370.0
63.022718384 330.0
63.048978949 319.0
63.075239514 318.0
63.101500079 258.0
63.127760644 250.0
63.154021209 255.0
63.180281774 254.0
63.206542339 217.0
63.232802904 195.0
63.259063469 174.0
63.285324034 136.0
63.311584599 210.0
63.337845164 172.0
63.364105729 149.0
63.390366294 166.0
63.416626859 175.0
63.442887424 172.0
63.469147989 159.0
63.495408555 153.0
63.521669120 142.0
63.547929685 175.0
63.574190250 155.0
63.600450815 142.0
63.626711380 158.0
63.652971945 166.0
63.679232510 188.0
63.705493075 164.0
63.731753640 173.0
63.758014205 157.0
63.784274770 160.0
63.810535335 196.0
63.836795900 195.0
63.863056465 198.0
63.889317030 196.0
63.915577595 217.0
63.941838160 229.0
63.968098725 236.0
63.994359290 242.0
64.020619855 301.0
64.046880420 318.0
64.073140985 351.0
64.099401550 336.0
64.125662115 396.0
64.151922680 374.0
64.178183245 355.0
64.204443810 397.0
64.230704375 361.0
64.256964940 318.0
64.283225505 317.0
64.309486070 332.0
64.335746635 285.0
64.362007200 275.0
64.388267765 240.0
64.414528330 210.0
64.440788895 236.0
64.467049460 221.0
64.493310025 184.0
64.519570590 174.0
64.545831155 177.0
64.572091720 157.0
64.598352285 156.0
64.624612850 158.0
64.650873415 140.0
64.677133980 144.0
64.703394545 156.0
64.729655110 145.0
64.755915675 157.0
64.782176240 151.0
64.808436805 172.0
64.834697370 155.0
64.860957935 153.0
64.887218500 126.0
64.913479065 161.0
64.939739630 165.0
64.966000195 153.0
64.992260760 147.0
65.018521325 137.0
65.044781890 134.0
65.071042455 148.0
65.097303020 153.0
65.123563585 134.0
65.149824150 136.0
65.176084715 147.0
65.202345280 151.0
65.228605845 130.0
65.254866410 153.0
65.281126975 137.0
65.307387540 153.0
65.333648105 132.0
65.359908670 165.0
65.386169235 145.0
65.412429800 135.0
65.438690365 118.0
65.464950930 127.0
65.491211495 140.0
65.517472060 126.0
65.543732625 139.0
65.569993190 141.0
65.596253755 164.0
65.622514320 157.0
65.648774885 128.0
65.675035450 131.0
65.701296015 121.0
65.727556580 151.0
65.753817145 161.0
65.780077710 149.0
65.806338275 131.0
65.832598840 145.0
65.858859405 121.0
65.885119970 124.0
65.911380535 160.0
65.937641100 133.0
65.963901665 139.0
65.990162230 148.0
66.016422795 131.0
66.042683360 149.0
66.068943925 137.0
66.095204490 122.0
66.121465055 119.0
66.147725620 118.0
66.173986185 126.0
66.200246750 142.0
66.226507315 124.0
66.252767880 116.0
66.279028445 134.0
66.305289010 133.0
66.331549575 134.0
66.357810140 131.0
66.384070705 122.0
66.410331270 141.0
66.436591835 140.0
66.462852400 155.0
66.489112965 137.0
66.515373531 133.0
66.541634096 116.0
66.567894661 132.0
66.594155226 147.0
66.620415791 133.0
66.646676356 129.0
66.672936921 138.0
66.699197486 138.0
66.725458051 142.0
66.751718616 119.0
66.777979181 156.0
66.804239746 136.0
66.830500311 138.0
66.856760876 153.0
66.883021441 155.0
66.909282006 135.0
66.935542571 138.0
66.961803136 137.0
66.988063701 128.0
67.014324266 124.0
67.040584831 110.0
67.066845396 164.0
67.093105961 142.0
67.119366526 145.0
67.145627091 142.0
67.171887656 126.0
67.198148221 135.0
67.224408786 158.0
67.250669351 133.0
67.276929916 133.0
67.303190481 160.0
67.329451046 131.0
67.355711611 137.0
67.381972176 123.0
67.408232741 118.0
67.434493306 152.0
67.460753871 153.0
67.487014436 131.0
67.513275001 145.0
67.539535566 157.0
67.565796131 150.0
67.592056696 149.0
67.618317261 140.0
67.644577826 138.0
67.670838391 114.0
67.697098956 169.0
67.723359521 149.0
67.749620086 124.0
67.775880651 117.0
67.802141216 136.0
67.828401781 124.0
67.854662346 119.0
67.880922911 134.0
67.907183476 153.0
67.933444041 160.0
67.959704606 151.0
67.985965171 158.0
68.012225736 130.0
68.038486301 153.0
68.064746866 153.0
68.091007431 136.0
68.117267996 152.0
68.143528561 150.0
68.169789126 160.0
68.196049691 126.0
68.222310256 141.0
68.248570821 174.0
68.274831386 129.0
68.301091951 136.0
68.327352516 172.0
68.353613081 184.0
68.379873646 153.0
68.406134211 140.0
68.432394776 157.0
68.458655341 156.0
68.484915906 170.0
68.511176471 166.0
68.537437036 190.0
68.563697601 162.0
68.589958166 196.0
68.616218731 199.0
68.642479296 184.0
68.668739861 208.0
68.695000426 199.0
68.721260991 233.0
68.747521556 245.0
68.773782121 244.0
68.800042686 262.0
68.826303251 344.0
68.852563816 333.0
68.878824381 386.0
68.905084946 426.0
68.931345511 495.0
68.957606076 535.0
68.983866641 555.0
69.010127206 639.0
69.036387771 718.0
69.062648336 728.0
69.088908901 697.0
69.115169466 739.0
69.141430031 726.0
69.167690596 647.0
69.193951161 637.0
69.220211726 593.0
69.246472291 541.0
69.272732856 543.0
69.298993421 480.0
69.325253986 472.0
69.351514551 411.0
69.377775116 360.0
69.404035681 308.0
69.430296246 328.0
69.456556811 331.0
69.482817376 281.0
69.509077942 252.0
69.535338507 249.0
69.561599072 240.0
69.587859637 256.0
69.614120202 257.0
69.640380767 252.0
69.666641332 271.0
69.692901897 317.0
69.719162462 304.0
69.745423027 343.0
69.771683592 342.0
69.797944157 428.0
69.824204722 416.0
69.850465287 399.0
69.876725852 409.0
69.902986417 449.0
69.929246982 399.0
69.955507547 416.0
69.981768112 430.0
70.008028677 368.0
70.034289242 328.0
70.060549807 338.0
70.086810372 329.0
70.113070937 310.0
70.139331502 311.0
70.165592067 298.0
70.191852632 241.0
70.218113197 224.0
70.244373762 202.0
70.270634327 201.0
70.296894892 190.0
70.323155457 169.0
70.349416022 157.0
70.375676587 176.0
70.401937152 143.0
70.428197717 170.0
70.454458282 174.0
70.480718847 150.0
70.506979412 120.0
70.533239977 150.0
70.559500542 147.0
70.585761107 128.0
70.612021672 137.0
70.638282237 128.0
70.664542802 138.0
70.690803367 131.0
70.717063932 106.0
70.743324497 128.0
70.769585062 145.0
70.795845627 158.0
70.822106192 127.0
70.848366757 148.0
70.874627322 145.0
70.900887887 119.0
70.927148452 121.0
70.953409017 128.0
70.979669582 142.0
71.005930147 131.0
71.032190712 113.0
71.058451277 104.0
71.084711842 141.0
71.110972407 126.0
71.137232972 134.0
71.163493537 108.0
71.189754102 126.0
71.216014667 117.0
71.242275232 134.0
71.268535797 118.0
71.294796362 103.0
71.321056927 128.0
71.347317492 97.0
71.373578057 112.0
71.399838622 136.0
71.426099187 114.0
71.452359752 135.0
71.478620317 136.0
71.504880882 129.0
71.531141447 121.0
71.557402012 118.0
71.583662577 98.0
71.609923142 112.0
71.636183707 106.0
71.662444272 127.0
71.688704837 128.0
71.714965402 131.0
71.741225967 122.0
71.767486532 129.0
71.793747097 116.0
71.820007662 131.0
71.846268227 134.0
71.872528792 132.0
71.898789357 116.0
71.925049922 106.0
71.951310487 107.0
71.977571052 126.0
72.003831617 140.0
72.030092182 118.0
72.056352747 116.0
72.082613312 130.0
72.108873877 136.0
72.135134442 164.0
72.161395007 124.0
72.187655572 132.0
72.213916137 139.0
72.240176702 131.0
72.266437267 138.0
72.292697832 124.0
72.318958397 158.0
72.345218962 130.0
72.371479527 124.0
72.397740092 125.0
72.424000657 159.0
72.450261222 161.0
72.476521787 148.0
72.502782353 147.0
72.529042918 145.0
72.555303483 150.0
72.581564048 143.0
72.607824613 153.0
72.634085178 146.0
72.660345743 141.0
72.686606308 150.0
72.712866873 139.0
72.739127438 156.0
72.765388003 152.0
72.791648568 141.0
72.817909133 127.0
72.844169698 131.0
72.870430263 154.0
72.896690828 134.0
72.922951393 124.0
72.949211958 128.0
72.975472523 110.0
73.001733088 129.0
73.027993653 120.0
73.054254218 127.0
73.080514783 90.0
73.106775348 109.0
73.133035913 127.0
73.159296478 111.0
73.185557043 132.0
73.211817608 98.0
73.238078173 115.0
73.264338738 116.0
73.290599303 117.0
73.316859868 118.0
73.343120433 116.0
73.369380998 118.0
73.395641563 129.0
73.421902128 118.0
73.448162693 102.0
73.474423258 117.0
73.500683823 118.0
73.526944388 133.0
73.553204953 122.0
73.579465518 113.0
73.605726083 112.0
73.631986648 103.0
73.658247213 98.0
73.684507778 103.0
73.710768343 116.0
73.737028908 134.0
73.763289473 114.0
73.789550038 119.0
73.815810603 105.0
73.842071168 105.0
73.868331733 143.0
73.894592298 127.0
73.920852863 113.0
73.947113428 111.0
73.973373993 109.0
73.999634558 142.0
74.025895123 113.0
74.052155688 129.0
74.078416253 112.0
74.104676818 136.0
74.130937383 125.0
74.157197948 111.0
74.183458513 114.0
74.209719078 115.0
74.235979643 116.0
74.262240208 121.0
74.288500773 129.0
74.314761338 99.0
74.341021903 121.0
74.367282468 144.0
74.393543033 132.0
74.419803598 123.0
74.446064163 123.0
74.472324728 126.0
74.498585293 138.0
74.524845858 120.0
74.551106423 145.0
74.577366988 102.0
74.603627553 125.0
74.629888118 135.0
74.656148683 134.0
74.682409248 128.0
74.708669813 106.0
74.734930378 113.0
74.761190943 111.0
74.787451508 128.0
74.813712073 127.0
74.839972638 118.0
74.866233203 120.0
74.892493768 129.0
74.918754333 111.0
74.945014898 119.0
74.971275463 107.0
74.997536028 106.0
75.023796593 127.0
75.050057158 119.0
75.076317723 114.0
75.102578288 105.0
75.128838853 95.0
75.155099418 116.0
75.181359983 98.0
75.207620548 122.0
75.233881113 119.0
75.260141678 108.0
75.286402243 110.0
75.312662808 146.0
75.338923373 126.0
75.365183938 107.0
75.391444503 116.0
75.417705068 117.0
75.443965633 113.0
75.470226198 155.0
75.496486764 108.0
75.522747329 127.0
75.549007894 127.0
75.575268459 126.0
75.601529024 119.0
75.627789589 122.0
75.654050154 114.0
75.680310719 135.0
75.706571284 119.0
75.732831849 111.0
75.759092414 105.0
75.785352979 122.0
75.811613544 111.0
75.837874109 119.0
75.864134674 143.0
75.890395239 103.0
75.916655804 114.0
75.942916369 112.0
75.969176934 104.0
75.995437499 128.0
76.021698064 122.0
76.047958629 126.0
76.074219194 131.0
76.100479759 124.0
76.126740324 101.0
76.153000889 88.0
76.179261454 118.0
76.205522019 86.0
76.231782584 126.0
76.258043149 136.0
76.284303714 92.0
76.310564279 128.0
76.336824844 123.0
76.363085409 137.0
76.389345974 163.0
76.415606539 144.0
76.441867104 131.0
76.468127669 149.0
76.494388234 145.0
76.520648799 151.0
76.546909364 165.0
76.573169929 153.0
76.599430494 160.0
76.625691059 164.0
76.651951624 199.0
76.678212189 176.0
76.704472754 174.0
76.730733319 168.0
76.756993884 192.0
76.783254449 136.0
76.809515014 171.0
76.835775579 161.0
76.862036144 148.0
76.888296709 141.0
76.914557274 145.0
76.940817839 133.0
76.967078404 139.0
76.993338969 126.0
77.019599534 127.0
77.045860099 134.0
77.072120664 130.0
77.098381229 99.0
77.124641794 136.0
77.150902359 141.0
77.177162924 118.0
77.203423489 137.0
77.229684054 112.0
77.255944619 116.0
77.282205184 98.0
77.308465749 118.0
77.334726314 112.0
77.360986879 123.0
77.387247444 100.0
77.413508009 105.0
77.439768574 112.0
77.466029139 113.0
77.492289704 112.0
77.518550269 99.0
77.544810834 133.0
77.571071399 109.0
77.597331964 107.0
77.623592529 95.0
77.649853094 89.0
77.676113659 104.0
77.702374224 103.0
77.728634789 131.0
77.754895354 102.0
77.781155919 125.0
77.807416484 117.0
77.833677049 110.0
77.859937614 98.0
77.886198179 106.0
77.912458744 124.0
77.938719309 113.0
77.964979874 91.0
77.991240439 114.0
78.017501004 94.0
78.043761569 113.0
78.070022134 123.0
78.096282699 101.0
78.122543264 113.0
78.148803829 107.0
78.175064394 125.0
78.201324959 99.0
78.227585524 107.0
78.253846089 97.0
78.280106654 100.0
78.306367219 117.0
78.332627784 97.0
78.358888349 99.0
78.385148914 119.0
78.411409479 110.0
78.437670044 104.0
78.463930609 128.0
78.490191175 109.0
78.516451740 126.0
78.542712305 96.0
78.568972870 107.0
78.595233435 104.0
78.621494000 120.0
78.647754565 105.0
78.674015130 115.0
78.700275695 100.0
78.726536260 120.0
78.752796825 116.0
78.779057390 107.0
78.805317955 107.0
78.831578520 105.0
78.857839085 110.0
78.884099650 103.0
78.910360215 123.0
78.936620780 112.0
78.962881345 121.0
78.989141910 135.0
79.015402475 122.0
79.041663040 111.0
79.067923605 155.0
79.094184170 103.0
79.120444735 104.0
79.146705300 112.0
79.172965865 116.0
79.199226430 122.0
79.225486995 124.0
79.251747560 101.0
79.278008125 118.0
79.304268690 121.0
79.330529255 111.0
79.356789820 104.0
79.383050385 97.0
79.409310950 112.0
79.435571515 126.0
79.461832080 84.0
79.488092645 122.0
79.514353210 118.0
79.540613775 101.0
79.566874340 125.0
79.593134905 123.0
79.619395470 104.0
79.645656035 137.0
79.671916600 120.0
79.698177165 114.0
79.724437730 117.0
79.750698295 132.0
79.776958860 136.0
79.803219425 123.0
79.829479990 142.0
79.855740555 121.0
79.882001120 153.0
79.908261685 152.0
79.934522250 141.0
79.960782815 154.0
79.987043380 134.0
