# Supplementary material for: Adsorption of thallium(I) on rutile nano-titanium dioxide and environmental implications
Source: PeerJ. 2019 May 16;7:e6820. doi: 10.7717/peerj.6820 (PMC6526007; doi:10.7717/peerj.6820)
Supplement: Supplemental Information 1 [file peerj-07-6820-s001.zip › Supplemental Files/xrd/2017-05-04-40/σÉ╕ΘÖäσÉÄ3.xrdml]

<?xml version="1.0" encoding="UTF-8"?>
<xrdMeasurements xmlns="http://www.xrdml.com/XRDMeasurement/1.5" xmlns:xsi="http://www.w3.org/2001/XMLSchema-instance" xsi:schemaLocation="http://www.xrdml.com/XRDMeasurement/1.5 http://www.xrdml.com/XRDMeasurement/1.5/XRDMeasurement.xsd" status="Completed">
	<comment>
		<entry>Configuration=Configuration1, Owner=User-1, Creation date=6/18/2012 2:16:37 PM</entry>
		<entry>Goniometer=PW3050/60 (Theta/Theta); Minimum step size 2Theta:0.001; Minimum step size Omega:0.001</entry>
		<entry>Sample stage=PW3071/xx Bracket</entry>
		<entry>Diffractometer system=XPERT-PRO</entry>
		<entry>Measurement program=normal-2013-1-22, Owner=User-1, Creation date=1/22/2013 3:56:15 PM</entry>
	</comment>
	<sample type="To be analyzed">
		<id></id>
		<name></name>
		<preparedBy></preparedBy>
	</sample>
	<xrdMeasurement measurementType="Scan" status="Completed" sampleMode="Reflection">
		<comment>
			<entry/>
		</comment>
		<usedWavelength intended="K-Alpha 1">
			<kAlpha1 unit="Angstrom">1.5405980</kAlpha1>
			<kAlpha2 unit="Angstrom">1.5444260</kAlpha2>
			<kBeta unit="Angstrom">1.3922500</kBeta>
			<ratioKAlpha2KAlpha1>0.5000</ratioKAlpha2KAlpha1>
		</usedWavelength>
		<incidentBeamPath>
			<radius unit="mm">240.00</radius>
			<xRayTube id="1010041" name="Empyrean XRD tube Cu LFF DK321609">
				<tension unit="kV">40</tension>
				<current unit="mA">40</current>
				<anodeMaterial>Cu</anodeMaterial>
				<focus type="Line">
					<length unit="mm">12.0</length>
					<width unit="mm">0.4</width>
					<takeOffAngle unit="deg">6.0</takeOffAngle>
				</focus>
			</xRayTube>
			<sollerSlit id="21010002" name="Soller slits 0.04 rad.">
				<opening unit="rad">0.0400</opening>
			</sollerSlit>
			<mask id="22080002" name="Fixed incident beam mask 10 mm">
				<width unit="mm">6.60</width>
			</mask>
			<antiScatterSlit id="22010003" name="Fixed slit 1°" xsi:type="fixedAntiScatterSlitType">
				<height unit="mm">1.52</height>
			</antiScatterSlit>
			<divergenceSlit id="22010004" name="Fixed slit 1/2°" xsi:type="fixedDivergenceSlitType">
				<distanceToSample unit="mm">140.00</distanceToSample>
				<height unit="mm">0.76</height>
			</divergenceSlit>
		</incidentBeamPath>
		<diffractedBeamPath>
			<radius unit="mm">240.00</radius>
			<antiScatterSlit id="22090010" name="Anti-scatter slit 8.0 mm (PIXcel)" xsi:type="fixedAntiScatterSlitType">
				<height unit="mm">8.00</height>
			</antiScatterSlit>
			<sollerSlit id="21010002" name="Soller slits 0.04 rad.">
				<opening unit="rad">0.0400</opening>
			</sollerSlit>
			<filter id="20010004" name="Beta-filter Nickel">
				<material>Ni</material>
				<thickness unit="mm">0.020</thickness>
			</filter>
			<detector id="7010015" name="PIXcel-1D detector" xsi:type="rtmsDetectorType">
				<phd>
					<lowerLevel unit="%">25.5</lowerLevel>
					<upperLevel unit="%">100.0</upperLevel>
				</phd>
				<mode>Scanning</mode>
				<activeLength unit="deg">3.347</activeLength>
			</detector>
		</diffractedBeamPath>
		<scan appendNumber="0" mode="Continuous" scanAxis="Gonio" status="Completed">
			<header>
				<startTimeStamp>2017-05-05T16:45:33-07:00</startTimeStamp>
				<endTimeStamp>2017-05-05T16:51:34-07:00</endTimeStamp>
				<author>
					<name>dell</name>
				</author>
				<source>
					<applicationSoftware version="3.0c">Data Collector</applicationSoftware>
					<instrumentControlSoftware version="2.1E">XPERT-PRO</instrumentControlSoftware>
					<instrumentID>0000000011117912</instrumentID>
				</source>
			</header>
			<dataPoints>
				<positions axis="2Theta" unit="deg">
					<startPosition>5.01313028</startPosition>
					<endPosition>79.98704338</endPosition>
				</positions>
				<positions axis="Omega" unit="deg">
					<startPosition>2.50656514</startPosition>
					<endPosition>39.99352169</endPosition>
				</positions>
				<commonCountingTime unit="seconds">29.070</commonCountingTime>
				<intensities unit="counts">1871 1896 1794 1813 1762 1806 1705 1887 1735 1701 1780 1790 1719 1849 1789 1718 1725 1736 1761 1836 1750 1741 1818 1800 1767 1784 1721 1770 1760 1757 1693 1711 1684 1684 1752 1764 1740 1742 1691 1865 1770 1749 1711 1740 1745 1718 1765 1693 1747 1677 1758 1694 1743 1738 1684 1750 1699 1668 1665 1788 1734 1648 1696 1656 1700 1736 1703 1787 1744 1713 1692 1791 1683 1722 1716 1721 1611 1757 1721 1668 1793 1651 1758 1652 1666 1617 1601 1797 1712 1694 1720 1653 1642 1685 1697 1683 1661 1683 1634 1685 1672 1646 1685 1661 1689 1641 1692 1655 1710 1600 1666 1703 1611 1575 1667 1669 1647 1664 1573 1595 1618 1603 1585 1576 1644 1655 1648 1531 1577 1602 1625 1542 1603 1571 1616 1509 1657 1582 1602 1561 1556 1583 1552 1582 1577 1577 1544 1468 1528 1570 1535 1535 1541 1538 1468 1460 1506 1545 1559 1527 1488 1490 1468 1464 1470 1472 1540 1490 1471 1395 1416 1462 1543 1414 1425 1427 1417 1429 1383 1377 1299 1358 1478 1445 1419 1360 1374 1288 1343 1299 1366 1418 1446 1396 1331 1300 1372 1316 1278 1324 1380 1291 1340 1301 1233 1325 1325 1277 1305 1283 1256 1313 1257 1259 1262 1289 1242 1255 1197 1250 1284 1297 1218 1270 1289 1244 1247 1292 1277 1237 1162 1290 1221 1204 1236 1196 1201 1210 1266 1228 1223 1208 1186 1162 1139 1207 1234 1246 1153 1299 1148 1136 1122 1083 1064 1108 1131 1107 1159 1147 1103 1080 1096 1141 1175 1176 1133 1193 1137 1058 1114 1103 1075 1123 1130 1138 1081 1070 1110 1109 1126 1098 1059 1098 1044 1066 970 1107 1033 1024 1056 1066 1098 1065 1047 1053 1037 1039 1052 1071 1017 1056 987 964 1013 922 1005 1000 1060 987 935 1072 996 953 997 987 1020 960 1039 1022 968 1040 1006 1019 1038 951 1021 982 950 1025 1038 998 880 1009 976 1007 1024 940 1039 954 877 965 908 932 925 984 950 1072 966 849 933 1001 982 957 942 934 957 961 961 878 968 965 951 891 889 888 893 964 962 990 935 914 909 913 923 934 880 914 873 897 897 857 900 918 931 908 880 873 887 850 860 867 922 900 875 877 796 829 828 815 780 857 890 893 844 847 880 841 867 810 853 855 893 889 809 846 883 886 865 799 822 802 841 820 850 879 774 801 833 872 824 802 831 749 836 778 797 809 779 817 820 825 815 846 817 852 799 795 828 800 791 796 794 787 799 808 801 737 743 728 775 815 776 733 766 792 720 739 741 768 804 783 714 790 731 728 755 744 767 811 746 791 689 771 694 740 721 739 718 726 738 719 757 738 714 695 747 743 753 725 751 781 674 747 774 731 727 671 674 755 716 684 733 737 673 714 699 700 681 642 708 732 700 762 689 653 719 681 663 693 653 647 659 720 691 666 676 706 719 675 717 688 691 701 713 673 643 689 646 604 673 673 635 618 641 717 646 624 614 624 652 641 636 633 604 667 637 674 628 655 642 664 635 649 627 676 629 647 644 582 677 639 650 599 610 601 604 618 638 626 658 626 622 570 628 635 639 585 586 693 608 610 592 640 573 553 606 608 582 612 612 613 622 584 614 586 559 609 612 591 567 555 585 588 561 604 625 578 575 590 587 593 599 591 587 575 562 579 592 540 601 575 516 550 527 558 584 574 605 587 587 609 525 569 549 519 525 580 535 595 565 525 514 532 469 544 538 506 530 546 554 547 574 505 520 539 490 538 548 496 453 506 591 581 576 504 551 515 536 502 517 564 521 536 478 505 580 532 572 468 537 479 569 521 520 534 517 513 522 455 503 493 501 529 504 511 486 542 522 490 484 526 496 538 493 481 500 505 485 501 451 457 511 493 452 516 483 496 475 495 446 492 553 524 481 514 494 505 493 509 539 527 488 497 453 461 477 484 530 464 476 563 453 481 430 503 457 503 520 422 503 503 428 454 517 460 517 492 443 497 468 471 438 481 467 433 464 488 494 462 436 458 467 462 485 446 458 456 408 429 429 442 431 422 483 492 457 454 422 453 519 460 491 471 518 447 493 444 467 502 504 479 549 497 567 531 529 501 515 571 587 542 548 556 593 648 624 691 692 658 791 829 844 1006 1030 1219 1462 1646 1929 2235 2620 2969 3373 3593 3771 3804 3834 3591 3270 2996 2537 2183 1784 1469 1300 1092 925 842 728 724 688 653 579 634 587 607 513 557 548 539 472 501 464 481 495 513 513 476 433 434 457 469 440 495 398 433 446 431 421 399 435 428 422 445 414 394 404 374 380 427 396 413 438 457 384 398 417 412 433 400 425 399 371 357 394 394 413 423 384 393 416 403 397 373 388 373 385 386 377 385 353 398 420 396 408 385 425 404 402 347 381 358 319 372 360 410 383 384 396 359 360 377 390 406 363 388 358 349 382 363 415 363 373 308 359 391 330 337 356 383 366 347 372 366 334 360 378 363 346 363 381 343 331 372 324 337 340 357 369 344 331 356 354 327 336 355 356 339 341 316 362 377 344 353 312 358 313 348 330 325 336 302 300 345 318 344 309 330 316 367 328 363 344 351 316 371 332 310 354 309 345 344 315 353 315 360 309 325 318 328 340 310 310 310 311 330 307 309 262 314 306 321 282 297 321 339 308 285 322 330 321 319 308 309 309 319 334 300 287 335 312 301 343 315 292 290 292 301 261 289 311 314 288 311 303 300 328 325 317 322 306 303 299 294 298 277 284 284 268 262 318 299 299 276 293 298 303 324 325 324 309 308 299 268 304 291 272 295 289 324 289 294 285 309 282 317 303 317 346 316 303 315 321 326 352 330 314 292 306 309 289 295 317 306 290 330 351 299 306 307 350 332 352 334 384 376 386 382 406 382 462 466 473 554 577 658 753 848 1024 1259 1443 1521 1889 1789 2063 2030 1810 1729 1529 1319 1046 972 762 691 612 539 466 424 396 351 390 310 340 340 340 312 295 312 309 317 297 286 289 294 294 272 323 266 280 309 309 270 278 255 308 268 263 280 252 277 271 272 269 254 260 305 273 282 252 258 248 297 269 286 244 261 262 260 273 256 240 267 283 209 252 268 253 256 255 275 268 278 275 275 260 263 236 256 266 267 246 312 282 263 249 267 247 256 255 284 277 262 286 236 269 285 252 257 286 254 270 308 329 316 340 334 373 370 426 405 421 468 452 459 446 434 411 382 368 348 375 301 264 285 283 287 257 273 287 237 223 270 235 241 260 273 247 252 215 237 241 247 234 271 253 257 219 278 292 259 221 252 258 235 232 239 242 282 234 234 233 224 241 238 266 248 263 276 261 234 235 257 255 255 252 294 255 305 317 345 328 382 393 464 555 632 727 825 943 1005 1039 1057 1048 976 898 790 713 644 569 442 375 379 280 313 282 293 275 299 220 278 279 236 255 222 218 236 222 223 250 225 237 252 233 195 228 225 210 228 225 216 221 225 230 254 224 192 243 215 203 232 221 208 177 201 185 240 214 264 227 244 187 217 214 211 225 230 220 223 188 223 196 216 237 188 214 208 226 221 206 203 187 225 212 190 226 221 223 232 210 206 264 202 225 231 234 236 224 274 333 325 307 351 377 364 417 460 468 489 440 434 458 395 410 342 343 295 291 285 260 263 226 216 236 212 231 214 199 249 222 210 210 221 205 210 202 203 205 202 221 189 196 180 198 189 170 184 192 222 192 182 189 182 228 216 167 187 171 171 229 197 181 198 204 188 170 185 191 200 193 163 187 197 177 187 195 211 201 168 160 197 177 204 193 179 203 191 190 223 206 193 150 199 192 193 175 204 167 175 218 185 223 193 184 183 151 189 158 196 181 177 169 218 166 167 194 177 167 168 166 199 177 159 166 138 178 165 165 197 170 216 230 213 158 166 199 194 172 208 182 183 187 174 176 181 197 194 190 192 194 173 183 210 179 146 197 209 195 171 163 204 174 164 174 198 148 163 164 162 180 171 162 143 165 160 200 203 178 184 222 211 232 180 167 179 210 190 205 191 182 183 177 157 191 183 182 171 188 162 155 176 167 190 171 145 161 169 155 157 178 167 189 171 144 159 184 177 181 178 158 173 177 155 141 163 180 146 157 166 134 178 152 187 155 162 175 229 189 180 165 150 148 188 171 183 188 165 159 178 160 166 161 185 151 165 163 168 174 196 151 146 164 174 145 155 159 181 153 137 158 170 195 198 166 175 141 148 179 185 164 186 196 182 192 169 185 181 179 132 172 161 191 187 167 156 149 172 165 145 133 160 181 171 181 186 173 179 208 191 175 152 150 192 160 207 150 166 150 174 156 181 154 188 185 221 193 173 174 198 170 168 172 176 194 201 191 195 194 178 175 164 184 202 153 191 168 174 154 207 150 196 173 156 185 179 194 181 174 162 226 207 191 198 203 175 195 215 203 191 226 224 198 212 233 215 235 219 236 249 242 278 286 296 313 357 374 408 436 451 590 623 707 878 1076 1244 1504 1737 1836 2011 2085 2141 2040 2068 1836 1704 1466 1355 1234 1019 919 753 632 578 479 426 365 399 309 273 278 243 254 216 253 217 216 209 217 194 190 206 195 198 222 168 184 204 175 164 197 160 189 180 184 173 197 192 171 190 184 182 170 165 157 162 192 162 174 177 179 172 195 181 187 196 173 172 187 195 200 209 196 259 237 228 235 278 290 328 372 444 450 525 563 669 720 699 750 702 655 684 611 589 596 534 435 399 330 322 254 238 197 227 187 212 199 209 186 196 160 173 166 148 169 155 179 184 162 153 195 139 170 172 163 155 159 186 175 128 138 141 140 150 155 162 155 165 123 136 142 158 132 140 140 151 135 173 126 155 161 177 140 144 128 131 145 133 118 159 133 158 160 140 132 148 122 143 150 157 166 154 167 154 152 157 148 139 147 151 141 149 160 168 156 154 134 132 152 124 120 153 124 159 134 125 134 151 124 143 144 150 167 163 171 138 158 140 159 136 148 136 127 110 123 125 145 128 120 136 123 168 151 132 136 123 162 121 128 161 131 113 134 146 144 145 141 143 153 130 134 155 159 109 114 126 127 152 117 141 140 149 160 135 135 126 141 136 127 122 147 161 128 149 153 171 168 129 150 157 132 150 136 159 147 142 145 115 134 113 164 154 140 130 141 141 153 166 152 145 150 130 157 165 135 110 131 143 134 118 143 182 153 132 151 161 148 147 157 161 187 175 194 214 172 201 256 290 304 359 399 410 392 377 347 368 388 378 346 304 326 254 266 203 192 182 195 193 161 172 183 132 163 156 158 144 134 136 165 161 148 166 153 159 145 152 144 175 165 180 214 228 209 225 235 261 298 367 377 407 334 387 388 364 316 317 301 314 300 278 263 238 212 205 193 182 159 149 160 155 163 159 175 156 154 129 125 154 138 142 122 131 130 113 140 150 145 136 148 149 129 128 137 133 121 145 124 129 139 128 112 148 146 162 157 161 168 157 160 117 148 153 120 133 100 140 153 145 155 131 120 101 131 116 126 105 132 145 118 122 120 130 129 126 125 103 114 139 136 133 129 160 142 136 122 121 125 121 119 132 135 134 123 151 147 156 137 127 114 97 118 108 148 136 114 119 134 157 131 129 123 122 121 123 126 134 129 131 131 135 145 128 125 127 129 165 149 113 135 118 130 125 123 144 151 139 140 130 152 132 151 146 125 139 143 153 136 145 133 137 132 147 136 156 186 147 178 185 162 162 170 203 174 219 204 225 203 273 296 277 337 405 363 478 506 567 651 680 662 772 735 672 711 679 610 557 543 494 404 407 409 390 328 277 278 232 243 265 294 235 261 263 314 286 326 331 350 415 419 442 456 442 442 431 369 346 345 315 306 295 265 232 210 208 171 172 156 186 159 150 153 128 143 133 128 140 101 137 109 108 135 113 125 151 120 133 175 114 117 136 152 119 117 108 150 115 131 113 142 104 128 96 115 123 88 134 78 115 108 117 117 109 99 120 127 129 112 97 127 111 127 118 142 130 109 111 109 130 126 103 120 126 103 104 124 99 127 110 130 141 118 133 123 137 129 144 141 126 121 133 178 148 163 142 143 151 144 112 145 132 105 119 124 121 114 121 113 140 106 107 108 101 116 111 107 109 114 118 118 114 105 133 111 107 91 107 102 93 102 108 132 103 85 144 123 123 112 103 120 105 102 92 113 135 115 96 96 102 108 95 93 118 109 113 103 128 115 111 90 121 117 95 111 106 113 117 117 115 116 120 132 107 103 106 97 105 112 88 114 122 103 112 100 114 128 101 115 107 123 123 117 104 112 128 128 88 103 102 99 89 127 86 86 83 78 101 120 110 118 114 106 94 114 93 89 96 98 109 95 113 86 119 115 101 104 116 118 99 111 103 117 95 104 120 128 110 128 122 102 119 130 144 158 140 159 177 159 165 182 182 170 175 172 157 150 150 153 120 129 134 116 122 138 113 127 103 108 110 125 114 108 109 123 120 121 121 89 94 114 98 103 100 98 123 112 118 111 103 99 93 104 72 85 108 90 85 95 83 100 88 92 123 108 105 98 85 86 101 100 98 94 113 100 107 110 103 90 100 103 101 114 112 89 118 110 96 92 104 117 101 94 103 119 104 103 91 101 94 94 114 104 85 103 116 110 99 89 86 94 111 113 99 106 89 99 90 109 98 100 108 127 99 127 105 102 105 113 128 138 146 134 132 156 141 138 125 129 160</intensities>
			</dataPoints>
		</scan>
	</xrdMeasurement>
</xrdMeasurements>
