# Supplementary material for: Adsorption of thallium(I) on rutile nano-titanium dioxide and environmental implications
Source: PeerJ. 2019 May 16;7:e6820. doi: 10.7717/peerj.6820 (PMC6526007; doi:10.7717/peerj.6820)
Supplement: Supplemental Information 1 [file peerj-07-6820-s001.zip › Supplemental Files/xrd/2017-05-04-40/σÉ╕ΘÖäσÉÄ2.xrdml]

<?xml version="1.0" encoding="UTF-8"?>
<xrdMeasurements xmlns="http://www.xrdml.com/XRDMeasurement/1.5" xmlns:xsi="http://www.w3.org/2001/XMLSchema-instance" xsi:schemaLocation="http://www.xrdml.com/XRDMeasurement/1.5 http://www.xrdml.com/XRDMeasurement/1.5/XRDMeasurement.xsd" status="Completed">
	<comment>
		<entry>Configuration=Configuration1, Owner=User-1, Creation date=6/18/2012 2:16:37 PM</entry>
		<entry>Goniometer=PW3050/60 (Theta/Theta); Minimum step size 2Theta:0.001; Minimum step size Omega:0.001</entry>
		<entry>Sample stage=PW3071/xx Bracket</entry>
		<entry>Diffractometer system=XPERT-PRO</entry>
		<entry>Measurement program=normal-2013-1-22, Owner=User-1, Creation date=1/22/2013 3:56:15 PM</entry>
	</comment>
	<sample type="To be analyzed">
		<id></id>
		<name></name>
		<preparedBy></preparedBy>
	</sample>
	<xrdMeasurement measurementType="Scan" status="Completed" sampleMode="Reflection">
		<comment>
			<entry/>
		</comment>
		<usedWavelength intended="K-Alpha 1">
			<kAlpha1 unit="Angstrom">1.5405980</kAlpha1>
			<kAlpha2 unit="Angstrom">1.5444260</kAlpha2>
			<kBeta unit="Angstrom">1.3922500</kBeta>
			<ratioKAlpha2KAlpha1>0.5000</ratioKAlpha2KAlpha1>
		</usedWavelength>
		<incidentBeamPath>
			<radius unit="mm">240.00</radius>
			<xRayTube id="1010041" name="Empyrean XRD tube Cu LFF DK321609">
				<tension unit="kV">40</tension>
				<current unit="mA">40</current>
				<anodeMaterial>Cu</anodeMaterial>
				<focus type="Line">
					<length unit="mm">12.0</length>
					<width unit="mm">0.4</width>
					<takeOffAngle unit="deg">6.0</takeOffAngle>
				</focus>
			</xRayTube>
			<sollerSlit id="21010002" name="Soller slits 0.04 rad.">
				<opening unit="rad">0.0400</opening>
			</sollerSlit>
			<mask id="22080002" name="Fixed incident beam mask 10 mm">
				<width unit="mm">6.60</width>
			</mask>
			<antiScatterSlit id="22010003" name="Fixed slit 1°" xsi:type="fixedAntiScatterSlitType">
				<height unit="mm">1.52</height>
			</antiScatterSlit>
			<divergenceSlit id="22010004" name="Fixed slit 1/2°" xsi:type="fixedDivergenceSlitType">
				<distanceToSample unit="mm">140.00</distanceToSample>
				<height unit="mm">0.76</height>
			</divergenceSlit>
		</incidentBeamPath>
		<diffractedBeamPath>
			<radius unit="mm">240.00</radius>
			<antiScatterSlit id="22090010" name="Anti-scatter slit 8.0 mm (PIXcel)" xsi:type="fixedAntiScatterSlitType">
				<height unit="mm">8.00</height>
			</antiScatterSlit>
			<sollerSlit id="21010002" name="Soller slits 0.04 rad.">
				<opening unit="rad">0.0400</opening>
			</sollerSlit>
			<filter id="20010004" name="Beta-filter Nickel">
				<material>Ni</material>
				<thickness unit="mm">0.020</thickness>
			</filter>
			<detector id="7010015" name="PIXcel-1D detector" xsi:type="rtmsDetectorType">
				<phd>
					<lowerLevel unit="%">25.5</lowerLevel>
					<upperLevel unit="%">100.0</upperLevel>
				</phd>
				<mode>Scanning</mode>
				<activeLength unit="deg">3.347</activeLength>
			</detector>
		</diffractedBeamPath>
		<scan appendNumber="0" mode="Continuous" scanAxis="Gonio" status="Completed">
			<header>
				<startTimeStamp>2017-05-05T16:38:12-07:00</startTimeStamp>
				<endTimeStamp>2017-05-05T16:44:13-07:00</endTimeStamp>
				<author>
					<name>dell</name>
				</author>
				<source>
					<applicationSoftware version="3.0c">Data Collector</applicationSoftware>
					<instrumentControlSoftware version="2.1E">XPERT-PRO</instrumentControlSoftware>
					<instrumentID>0000000011117912</instrumentID>
				</source>
			</header>
			<dataPoints>
				<positions axis="2Theta" unit="deg">
					<startPosition>5.01313028</startPosition>
					<endPosition>79.98704338</endPosition>
				</positions>
				<positions axis="Omega" unit="deg">
					<startPosition>2.50656514</startPosition>
					<endPosition>39.99352169</endPosition>
				</positions>
				<commonCountingTime unit="seconds">29.070</commonCountingTime>
				<intensities unit="counts">1862 1832 1925 1947 1862 1804 1872 1890 1929 1847 1841 1856 1760 1808 1852 1898 1856 1808 1781 1771 1838 1876 1841 1811 1792 1819 1827 1825 1849 1943 1814 1759 1827 1847 1833 1850 1732 1764 1791 1718 1827 1790 1871 1881 1724 1866 1805 1875 1836 1843 1825 1847 1708 1796 1820 1865 1732 1746 1840 1709 1850 1778 1860 1736 1776 1813 1816 1739 1696 1854 1779 1840 1760 1748 1767 1774 1710 1796 1828 1754 1755 1683 1736 1801 1756 1795 1737 1751 1742 1692 1767 1749 1774 1844 1826 1725 1673 1712 1705 1647 1680 1711 1740 1703 1729 1742 1666 1726 1656 1649 1727 1671 1716 1645 1697 1733 1656 1696 1695 1684 1705 1678 1669 1664 1664 1638 1678 1697 1639 1607 1589 1727 1647 1680 1678 1546 1538 1537 1503 1616 1584 1706 1603 1628 1582 1582 1515 1573 1523 1588 1586 1494 1580 1549 1482 1543 1566 1528 1503 1552 1490 1504 1459 1541 1471 1530 1519 1497 1408 1481 1494 1458 1491 1398 1392 1363 1396 1404 1360 1457 1423 1476 1377 1407 1385 1409 1416 1413 1400 1396 1385 1395 1315 1288 1301 1320 1314 1426 1329 1368 1314 1382 1291 1339 1328 1315 1291 1374 1338 1240 1255 1318 1306 1218 1276 1306 1233 1271 1258 1236 1252 1287 1257 1274 1214 1213 1265 1233 1255 1281 1235 1261 1195 1225 1282 1261 1236 1213 1309 1197 1145 1218 1234 1192 1172 1163 1188 1185 1190 1132 1222 1186 1211 1117 1125 1122 1167 1172 1117 1167 1164 1103 1149 1065 1130 1092 1086 1117 1195 1133 1073 1209 1073 1122 1127 1060 1019 1045 1167 1057 1123 1124 1074 1120 1005 1059 1118 1065 1098 1026 1036 1029 1084 992 1075 1053 1120 1064 1076 1065 1002 997 1068 1092 1048 1025 1037 950 1059 1059 1030 1029 1045 1024 1020 1014 1088 972 953 1039 1006 1041 1079 1025 980 1037 967 1014 1009 981 1028 953 933 1017 959 1009 946 904 945 965 963 952 990 938 952 931 966 976 931 963 965 930 882 921 933 929 900 906 966 983 953 891 936 909 929 939 846 944 925 960 895 943 903 857 856 838 873 890 869 897 869 900 937 875 882 916 930 839 912 848 852 844 911 883 894 900 901 832 896 819 805 783 866 852 777 855 854 823 842 864 865 828 830 852 830 789 864 822 843 864 835 859 840 833 857 810 861 849 797 845 783 751 792 820 808 759 859 758 758 757 810 834 763 766 769 790 764 785 795 838 779 762 805 798 689 795 788 769 714 738 727 770 734 797 701 789 761 762 728 765 698 719 785 730 802 699 748 705 730 769 766 780 699 717 737 677 721 688 693 728 755 752 735 702 667 707 726 672 749 657 680 713 685 732 698 675 656 681 700 773 754 675 662 714 690 660 666 645 646 696 712 705 670 732 703 707 668 705 670 685 680 678 705 713 647 637 675 724 698 698 665 667 649 646 634 695 668 675 651 710 659 703 677 678 682 665 651 594 664 643 593 679 639 596 639 647 616 652 666 563 680 650 630 619 685 625 582 618 607 598 627 689 648 568 617 583 604 579 625 654 615 569 638 607 634 568 671 611 634 627 612 567 609 558 648 573 616 652 612 589 616 572 605 591 575 555 571 590 541 575 592 570 588 584 617 550 548 596 595 618 591 575 555 541 569 577 603 589 576 561 557 543 542 564 553 564 559 580 616 558 569 591 575 588 491 578 577 591 555 491 510 570 555 511 588 573 517 561 586 468 504 598 564 575 535 561 553 521 505 542 523 524 559 540 539 572 516 541 463 552 532 577 518 588 534 501 483 494 522 512 522 473 495 498 539 519 484 567 447 528 486 472 535 469 530 506 477 478 536 523 511 505 468 455 483 541 508 470 477 495 534 541 496 523 540 511 483 522 481 531 451 487 449 516 492 460 474 469 466 476 476 496 456 535 507 486 489 497 481 453 457 505 488 500 511 481 506 459 489 475 430 464 489 451 458 546 560 434 485 470 503 508 474 450 456 452 434 500 456 490 476 471 553 462 495 484 455 447 505 449 447 522 500 491 498 502 509 484 460 493 435 499 511 504 487 580 513 529 562 529 594 581 524 540 563 579 589 561 590 575 561 584 636 667 686 750 775 789 817 950 1072 1264 1365 1617 1909 2293 2768 3273 3853 4129 4629 4686 4785 4373 3799 3326 2861 2364 1910 1606 1401 1162 963 913 869 697 769 665 646 648 638 551 543 594 590 539 574 525 473 489 504 456 469 503 495 417 443 438 433 411 444 467 456 420 465 403 405 422 434 450 398 398 441 421 436 439 423 397 455 426 404 418 392 433 480 402 408 408 405 402 407 380 404 421 389 375 434 430 396 376 399 410 443 405 406 420 414 460 394 381 415 396 389 348 407 375 397 366 404 372 382 383 361 375 402 392 389 417 361 342 396 419 367 385 357 340 414 358 362 372 336 338 393 331 340 357 360 354 409 357 342 349 345 322 350 346 337 347 373 321 375 338 363 368 364 340 334 331 357 343 328 385 323 344 330 332 345 355 342 342 345 337 338 333 323 355 330 313 351 404 316 360 321 303 367 360 362 363 317 351 390 317 319 321 327 331 316 320 327 348 325 348 347 342 324 317 289 313 318 352 296 333 348 332 289 315 298 313 344 344 308 324 301 311 347 350 278 290 322 357 329 350 299 325 294 302 325 296 308 285 306 302 312 308 287 306 273 314 315 284 299 303 286 284 306 301 289 285 278 335 293 298 349 283 326 277 306 310 328 290 292 331 314 243 277 335 315 283 312 311 307 312 302 307 281 329 319 301 343 294 284 338 276 342 292 309 306 304 321 312 332 286 321 320 312 313 328 348 343 290 318 356 319 319 353 321 373 353 328 353 375 404 382 367 371 399 455 457 504 585 568 692 746 828 1037 1268 1368 1610 1896 2182 2270 2233 2138 1974 1652 1453 1227 1023 855 721 614 533 519 445 409 357 370 372 371 336 301 305 309 319 297 327 321 314 330 262 327 292 299 291 267 273 269 298 289 258 279 244 267 264 258 300 260 250 219 248 259 267 300 309 264 271 294 227 236 278 233 242 247 270 273 265 267 254 218 253 279 274 248 283 247 286 264 265 275 257 273 238 251 248 253 241 214 225 253 264 232 252 229 275 261 267 276 271 240 268 222 247 275 269 269 274 298 265 298 280 312 328 332 363 434 365 481 473 472 484 486 427 436 385 357 329 337 302 308 273 237 287 271 241 251 228 223 209 247 240 233 270 225 250 246 257 257 235 236 245 238 253 220 234 229 280 236 243 250 284 258 240 225 255 230 262 252 242 242 225 242 243 227 251 259 285 286 305 282 260 277 293 277 274 322 312 351 394 401 454 495 641 695 860 999 1144 1153 1246 1227 1140 1066 947 798 671 570 551 404 375 316 285 295 306 289 258 235 260 263 260 230 229 225 241 255 227 237 242 228 258 230 211 221 238 241 215 248 211 238 218 244 235 209 219 233 238 225 227 210 215 230 234 229 216 213 196 214 210 200 216 199 238 229 221 198 232 216 208 211 218 220 209 173 199 201 234 232 280 206 211 224 218 189 247 222 203 228 243 193 221 253 225 253 233 260 282 314 276 325 373 355 382 467 485 528 552 536 497 511 442 400 375 343 334 302 276 273 263 226 227 218 207 241 230 228 237 203 218 224 235 238 250 195 207 210 195 188 178 190 187 194 206 198 220 171 179 202 208 203 188 213 213 161 185 212 175 211 196 185 198 205 191 173 193 189 204 188 174 212 175 205 168 184 183 214 183 205 210 213 201 204 163 200 192 177 193 183 177 180 194 167 178 169 176 177 175 188 194 193 191 202 211 170 189 199 210 157 188 167 156 162 168 183 208 186 181 192 178 183 188 158 181 160 168 168 178 180 179 194 178 176 166 173 196 191 161 172 172 182 187 166 168 176 194 152 185 156 183 157 143 174 184 190 163 164 178 194 164 212 195 199 156 158 183 177 168 178 192 182 180 175 181 183 188 172 177 168 185 201 188 185 168 174 181 193 161 169 172 183 157 156 161 174 194 168 164 151 175 165 181 188 173 155 163 206 154 151 156 127 139 168 159 160 181 172 164 132 160 184 193 173 182 159 161 135 160 177 161 174 152 151 168 155 184 162 163 172 159 159 154 161 147 178 145 182 194 173 178 178 203 189 169 183 158 160 182 154 177 167 146 142 151 182 162 164 133 174 177 161 137 162 156 170 170 183 179 167 172 149 171 142 166 190 173 151 136 166 167 156 151 159 157 150 161 150 156 148 159 185 166 177 180 167 198 183 149 178 158 143 162 177 145 164 147 179 176 164 190 169 164 163 162 183 170 171 147 160 161 177 182 198 183 202 166 172 165 171 160 196 151 193 168 199 143 198 195 186 161 167 201 198 178 177 164 190 170 177 170 207 190 187 186 192 206 171 195 209 191 200 216 217 215 217 246 249 230 254 275 288 306 310 323 357 399 412 462 555 630 720 809 938 1130 1428 1658 1911 2110 2236 2343 2308 2374 2215 2098 1834 1631 1499 1280 1034 873 721 630 544 472 374 362 349 312 340 292 284 246 274 265 220 242 234 202 211 244 187 224 193 186 192 186 165 181 193 172 174 176 172 183 195 174 170 156 173 167 191 187 185 172 203 163 181 190 165 200 185 213 178 171 174 182 188 192 234 205 218 201 229 186 250 270 312 308 339 404 449 516 558 654 727 761 809 831 758 824 750 706 625 584 521 435 378 369 268 283 262 209 220 199 207 180 192 183 191 189 188 186 204 162 199 162 152 161 177 160 171 160 144 158 133 134 171 180 157 143 181 176 146 150 160 160 143 174 163 176 156 152 130 143 173 152 153 152 126 158 154 144 138 143 135 147 183 156 160 151 165 144 147 177 180 161 158 147 170 167 155 150 174 144 158 169 190 146 176 144 141 143 125 164 133 156 188 138 172 133 150 135 167 158 126 152 158 120 155 124 144 153 142 150 141 135 123 159 140 148 184 143 146 160 170 149 167 148 159 132 154 136 125 145 143 122 140 151 153 130 138 160 155 154 158 142 149 177 139 135 157 150 141 166 131 142 141 154 140 127 146 147 152 150 130 132 149 139 142 130 125 140 149 149 131 118 161 134 168 141 144 130 141 142 152 145 130 141 154 127 129 161 136 152 145 156 132 118 147 131 136 150 146 130 148 154 166 149 156 126 157 145 145 172 143 160 171 160 183 184 174 195 233 200 257 301 303 357 396 424 426 446 475 363 405 419 359 341 333 302 279 298 241 214 201 198 182 192 172 177 142 151 153 157 176 155 153 132 197 157 170 173 161 170 172 161 182 180 185 199 230 223 223 260 304 301 328 351 344 425 426 409 382 380 329 359 335 311 238 241 235 217 206 174 194 176 175 144 167 160 148 153 156 131 144 146 143 149 164 142 147 115 157 142 137 153 146 153 119 143 115 127 127 139 138 133 141 134 169 138 145 157 143 146 158 151 163 165 132 139 134 131 141 148 124 139 141 129 135 112 133 117 134 131 139 111 164 109 152 106 117 123 147 140 104 129 135 133 144 140 104 139 126 146 142 137 131 154 118 127 127 117 129 132 138 125 143 104 134 140 140 141 127 114 125 136 121 117 117 124 132 111 116 122 135 116 149 138 109 127 123 148 142 107 117 121 123 113 121 139 147 132 138 118 119 135 133 126 143 131 133 124 141 130 125 123 153 145 134 130 128 167 164 178 145 158 181 173 175 182 183 203 225 245 205 223 251 277 301 356 364 449 467 601 589 741 748 784 791 813 789 781 744 646 633 582 575 477 488 418 361 363 286 321 260 273 270 285 256 238 274 280 306 325 374 405 424 478 459 479 495 447 415 379 419 371 356 341 300 257 265 209 187 185 160 154 161 152 154 139 125 142 142 142 127 149 132 126 112 127 128 132 121 118 134 127 126 128 121 137 124 118 133 111 100 123 138 126 129 123 107 119 118 135 99 121 108 110 95 135 132 118 110 105 98 95 109 145 101 129 94 95 92 115 112 121 120 121 128 116 109 109 126 130 133 122 133 123 121 103 122 138 149 128 120 115 143 158 141 145 160 119 154 146 122 121 136 136 144 109 121 127 120 98 128 112 100 113 97 106 111 123 100 114 127 116 119 100 111 90 106 111 119 126 118 114 108 144 109 114 97 119 114 123 120 120 113 93 101 115 129 122 92 96 117 118 93 130 101 91 115 112 120 113 131 106 97 86 116 104 120 139 98 124 100 140 123 113 131 128 116 96 105 115 125 104 108 121 119 119 114 115 116 113 114 90 97 108 85 126 97 115 116 100 113 118 105 125 116 98 130 81 87 118 123 113 105 128 112 112 128 88 105 90 108 94 83 131 134 94 101 103 114 131 116 110 100 98 103 121 106 136 137 108 101 132 124 137 133 159 170 146 155 162 174 169 153 167 171 157 176 143 139 154 173 159 154 140 124 122 127 128 125 117 126 106 118 122 112 80 83 94 113 101 112 85 116 119 112 90 109 91 110 95 119 99 127 105 93 111 121 117 116 98 101 102 85 128 83 110 126 127 108 101 120 103 114 89 96 80 102 90 98 122 97 106 98 120 119 90 115 101 98 92 116 94 75 96 96 113 100 107 129 108 90 90 103 100 95 86 98 101 99 110 103 105 107 108 103 113 108 96 120 119 116 115 111 101 107 108 109 122 134 104 97 128 137 123 147 161 144 135 154 122 156 125 95 122 112 156</intensities>
			</dataPoints>
		</scan>
	</xrdMeasurement>
</xrdMeasurements>
