# Supplementary material for: Adsorption of thallium(I) on rutile nano-titanium dioxide and environmental implications
Source: PeerJ. 2019 May 16;7:e6820. doi: 10.7717/peerj.6820 (PMC6526007; doi:10.7717/peerj.6820)
Supplement: Supplemental Information 1 [file peerj-07-6820-s001.zip › Supplemental Files/xrd/2017-05-04-40/σÉ╕ΘÖäσëì.csv]

[Measurement conditions]
Sample identification
Comment - 1	Configuration=Configuration1, Owner=User-1, Creation date=6/18/2012 2:16:37 PM
Comment - 2	Goniometer=PW3050/60 (Theta/Theta); Minimum step size 2Theta:0.001; Minimum step size Omega:0.001
Comment - 3	Sample stage=PW3071/xx Bracket
Comment - 4	Diffractometer system=XPERT-PRO
Comment - 5	Measurement program=normal-2013-1-22, Owner=User-1, Creation date=1/22/2013 3:56:15 PM
Anode material	Cu
K-Alpha1 wavelength	1.5405980
K-Alpha2 wavelength	1.5444260
Ratio K-Alpha2/K-Alpha1	0.500
Divergence slit	Fixed	0.76mm
Monochromator used	NO
Generator voltage	40
Tube current	40
File date and time	05/May/2017 16:22
Unit cell
h k l	0 0 0
Scan axis	Gonio
Scan range	4.999999997	80.000173663
Scan step size	0.0262606
No. of points	2856
Scan type	CONTINUOUS
Time per step	29.070
[Scan points]
Angle	Intensity
5.013130280	1887.0
5.039390845	1951.0
5.065651410	1890.0
5.091911975	1885.0
5.118172540	1864.0
5.144433105	1955.0
5.170693670	1858.0
5.196954235	1923.0
5.223214800	1838.0
5.249475365	1911.0
5.275735930	1807.0
5.301996495	1786.0
5.328257060	1931.0
5.354517625	1937.0
5.380778190	1860.0
5.407038755	1916.0
5.433299320	1832.0
5.459559885	1847.0
5.485820450	1748.0
5.512081015	1901.0
5.538341580	1849.0
5.564602145	1878.0
5.590862710	1826.0
5.617123275	1782.0
5.643383840	1885.0
5.669644405	1865.0
5.695904970	1839.0
5.722165535	1889.0
5.748426100	1829.0
5.774686665	1875.0
5.800947230	1878.0
5.827207795	1821.0
5.853468360	1886.0
5.879728925	1822.0
5.905989490	1831.0
5.932250055	1848.0
5.958510620	1885.0
5.984771185	1805.0
6.011031750	1903.0
6.037292315	1920.0
6.063552880	1837.0
6.089813445	1951.0
6.116074010	1876.0
6.142334575	1890.0
6.168595140	1779.0
6.194855705	1773.0
6.221116270	1862.0
6.247376835	1839.0
6.273637400	1861.0
6.299897965	1760.0
6.326158530	1800.0
6.352419095	1838.0
6.378679660	1828.0
6.404940225	1852.0
6.431200790	1841.0
6.457461355	1901.0
6.483721920	1836.0
6.509982485	1861.0
6.536243051	1838.0
6.562503616	1704.0
6.588764181	1805.0
6.615024746	1789.0
6.641285311	1855.0
6.667545876	1749.0
6.693806441	1754.0
6.720067006	1846.0
6.746327571	1853.0
6.772588136	1826.0
6.798848701	1802.0
6.825109266	1779.0
6.851369831	1882.0
6.877630396	1804.0
6.903890961	1821.0
6.930151526	1807.0
6.956412091	1794.0
6.982672656	1690.0
7.008933221	1790.0
7.035193786	1864.0
7.061454351	1853.0
7.087714916	1794.0
7.113975481	1815.0
7.140236046	1790.0
7.166496611	1812.0
7.192757176	1798.0
7.219017741	1800.0
7.245278306	1837.0
7.271538871	1793.0
7.297799436	1790.0
7.324060001	1746.0
7.350320566	1777.0
7.376581131	1745.0
7.402841696	1817.0
7.429102261	1716.0
7.455362826	1847.0
7.481623391	1759.0
7.507883956	1723.0
7.534144521	1803.0
7.560405086	1764.0
7.586665651	1752.0
7.612926216	1710.0
7.639186781	1688.0
7.665447346	1724.0
7.691707911	1727.0
7.717968476	1675.0
7.744229041	1713.0
7.770489606	1745.0
7.796750171	1773.0
7.823010736	1680.0
7.849271301	1703.0
7.875531866	1767.0
7.901792431	1688.0
7.928052996	1659.0
7.954313561	1752.0
7.980574126	1707.0
8.006834691	1632.0
8.033095256	1624.0
8.059355821	1661.0
8.085616386	1699.0
8.111876951	1667.0
8.138137516	1691.0
8.164398081	1674.0
8.190658646	1607.0
8.216919211	1734.0
8.243179776	1595.0
8.269440341	1680.0
8.295700906	1654.0
8.321961471	1604.0
8.348222036	1620.0
8.374482601	1668.0
8.400743166	1560.0
8.427003731	1653.0
8.453264296	1615.0
8.479524861	1651.0
8.505785426	1610.0
8.532045991	1519.0
8.558306556	1685.0
8.584567121	1662.0
8.610827686	1607.0
8.637088251	1597.0
8.663348816	1612.0
8.689609381	1680.0
8.715869946	1626.0
8.742130511	1531.0
8.768391076	1568.0
8.794651641	1525.0
8.820912206	1507.0
8.847172771	1525.0
8.873433336	1548.0
8.899693901	1543.0
8.925954466	1536.0
8.952215031	1530.0
8.978475596	1582.0
9.004736161	1518.0
9.030996726	1533.0
9.057257291	1485.0
9.083517856	1529.0
9.109778421	1570.0
9.136038986	1538.0
9.162299551	1518.0
9.188560116	1506.0
9.214820681	1545.0
9.241081246	1513.0
9.267341811	1501.0
9.293602376	1539.0
9.319862941	1432.0
9.346123506	1482.0
9.372384071	1555.0
9.398644636	1507.0
9.424905201	1433.0
9.451165766	1475.0
9.477426331	1475.0
9.503686896	1447.0
9.529947462	1496.0
9.556208027	1391.0
9.582468592	1472.0
9.608729157	1469.0
9.634989722	1456.0
9.661250287	1430.0
9.687510852	1400.0
9.713771417	1499.0
9.740031982	1361.0
9.766292547	1317.0
9.792553112	1397.0
9.818813677	1397.0
9.845074242	1447.0
9.871334807	1370.0
9.897595372	1411.0
9.923855937	1324.0
9.950116502	1347.0
9.976377067	1400.0
10.002637632	1390.0
10.028898197	1385.0
10.055158762	1351.0
10.081419327	1383.0
10.107679892	1402.0
10.133940457	1339.0
10.160201022	1403.0
10.186461587	1291.0
10.212722152	1373.0
10.238982717	1373.0
10.265243282	1306.0
10.291503847	1306.0
10.317764412	1344.0
10.344024977	1342.0
10.370285542	1329.0
10.396546107	1291.0
10.422806672	1287.0
10.449067237	1308.0
10.475327802	1245.0
10.501588367	1306.0
10.527848932	1248.0
10.554109497	1253.0
10.580370062	1262.0
10.606630627	1390.0
10.632891192	1274.0
10.659151757	1302.0
10.685412322	1232.0
10.711672887	1229.0
10.737933452	1309.0
10.764194017	1259.0
10.790454582	1261.0
10.816715147	1173.0
10.842975712	1218.0
10.869236277	1229.0
10.895496842	1277.0
10.921757407	1280.0
10.948017972	1264.0
10.974278537	1267.0
11.000539102	1169.0
11.026799667	1222.0
11.053060232	1154.0
11.079320797	1234.0
11.105581362	1246.0
11.131841927	1217.0
11.158102492	1219.0
11.184363057	1211.0
11.210623622	1202.0
11.236884187	1234.0
11.263144752	1187.0
11.289405317	1220.0
11.315665882	1211.0
11.341926447	1198.0
11.368187012	1162.0
11.394447577	1110.0
11.420708142	1256.0
11.446968707	1180.0
11.473229272	1165.0
11.499489837	1150.0
11.525750402	1184.0
11.552010967	1192.0
11.578271532	1174.0
11.604532097	1177.0
11.630792662	1175.0
11.657053227	1128.0
11.683313792	1120.0
11.709574357	1161.0
11.735834922	1151.0
11.762095487	1104.0
11.788356052	1111.0
11.814616617	1132.0
11.840877182	1135.0
11.867137747	1091.0
11.893398312	1061.0
11.919658877	1153.0
11.945919442	1184.0
11.972180007	1100.0
11.998440572	1138.0
12.024701137	1040.0
12.050961702	1138.0
12.077222267	1055.0
12.103482832	1133.0
12.129743397	1035.0
12.156003962	1142.0
12.182264527	1058.0
12.208525092	1069.0
12.234785657	1066.0
12.261046222	1065.0
12.287306787	1017.0
12.313567352	1121.0
12.339827917	1084.0
12.366088482	1035.0
12.392349047	1093.0
12.418609612	1057.0
12.444870177	1094.0
12.471130742	1069.0
12.497391307	1045.0
12.523651873	1012.0
12.549912438	1060.0
12.576173003	1043.0
12.602433568	1033.0
12.628694133	1017.0
12.654954698	1019.0
12.681215263	1071.0
12.707475828	1117.0
12.733736393	1042.0
12.759996958	1028.0
12.786257523	1023.0
12.812518088	1063.0
12.838778653	999.0
12.865039218	1007.0
12.891299783	1020.0
12.917560348	997.0
12.943820913	989.0
12.970081478	969.0
12.996342043	997.0
13.022602608	947.0
13.048863173	939.0
13.075123738	991.0
13.101384303	975.0
13.127644868	979.0
13.153905433	1001.0
13.180165998	926.0
13.206426563	1007.0
13.232687128	1009.0
13.258947693	987.0
13.285208258	989.0
13.311468823	1029.0
13.337729388	970.0
13.363989953	946.0
13.390250518	939.0
13.416511083	940.0
13.442771648	967.0
13.469032213	992.0
13.495292778	967.0
13.521553343	1054.0
13.547813908	933.0
13.574074473	935.0
13.600335038	912.0
13.626595603	975.0
13.652856168	974.0
13.679116733	975.0
13.705377298	956.0
13.731637863	946.0
13.757898428	1004.0
13.784158993	951.0
13.810419558	998.0
13.836680123	919.0
13.862940688	965.0
13.889201253	954.0
13.915461818	890.0
13.941722383	888.0
13.967982948	926.0
13.994243513	973.0
14.020504078	951.0
14.046764643	897.0
14.073025208	944.0
14.099285773	896.0
14.125546338	949.0
14.151806903	940.0
14.178067468	925.0
14.204328033	940.0
14.230588598	945.0
14.256849163	957.0
14.283109728	960.0
14.309370293	905.0
14.335630858	920.0
14.361891423	914.0
14.388151988	870.0
14.414412553	938.0
14.440673118	946.0
14.466933683	907.0
14.493194248	948.0
14.519454813	890.0
14.545715378	889.0
14.571975943	886.0
14.598236508	888.0
14.624497073	895.0
14.650757638	871.0
14.677018203	925.0
14.703278768	959.0
14.729539333	861.0
14.755799898	888.0
14.782060463	907.0
14.808321028	924.0
14.834581593	905.0
14.860842158	881.0
14.887102723	865.0
14.913363288	862.0
14.939623853	871.0
14.965884418	875.0
14.992144983	882.0
15.018405548	811.0
15.044666113	834.0
15.070926678	923.0
15.097187243	936.0
15.123447808	836.0
15.149708373	830.0
15.175968938	910.0
15.202229503	780.0
15.228490068	844.0
15.254750633	914.0
15.281011198	857.0
15.307271763	826.0
15.333532328	878.0
15.359792893	918.0
15.386053458	870.0
15.412314023	882.0
15.438574588	798.0
15.464835153	878.0
15.491095718	849.0
15.517356284	811.0
15.543616849	879.0
15.569877414	844.0
15.596137979	873.0
15.622398544	803.0
15.648659109	858.0
15.674919674	798.0
15.701180239	824.0
15.727440804	855.0
15.753701369	824.0
15.779961934	828.0
15.806222499	817.0
15.832483064	759.0
15.858743629	796.0
15.885004194	834.0
15.911264759	866.0
15.937525324	823.0
15.963785889	862.0
15.990046454	839.0
16.016307019	780.0
16.042567584	850.0
16.068828149	768.0
16.095088714	773.0
16.121349279	800.0
16.147609844	812.0
16.173870409	820.0
16.200130974	824.0
16.226391539	812.0
16.252652104	751.0
16.278912669	818.0
16.305173234	842.0
16.331433799	812.0
16.357694364	828.0
16.383954929	821.0
16.410215494	772.0
16.436476059	726.0
16.462736624	760.0
16.488997189	746.0
16.515257754	819.0
16.541518319	781.0
16.567778884	759.0
16.594039449	813.0
16.620300014	761.0
16.646560579	764.0
16.672821144	774.0
16.699081709	743.0
16.725342274	808.0
16.751602839	797.0
16.777863404	780.0
16.804123969	762.0
16.830384534	768.0
16.856645099	776.0
16.882905664	746.0
16.909166229	752.0
16.935426794	758.0
16.961687359	779.0
16.987947924	699.0
17.014208489	792.0
17.040469054	737.0
17.066729619	743.0
17.092990184	760.0
17.119250749	805.0
17.145511314	718.0
17.171771879	729.0
17.198032444	752.0
17.224293009	720.0
17.250553574	731.0
17.276814139	711.0
17.303074704	707.0
17.329335269	697.0
17.355595834	753.0
17.381856399	741.0
17.408116964	725.0
17.434377529	758.0
17.460638094	738.0
17.486898659	811.0
17.513159224	685.0
17.539419789	699.0
17.565680354	737.0
17.591940919	769.0
17.618201484	792.0
17.644462049	724.0
17.670722614	694.0
17.696983179	727.0
17.723243744	745.0
17.749504309	648.0
17.775764874	723.0
17.802025439	716.0
17.828286004	715.0
17.854546569	732.0
17.880807134	770.0
17.907067699	681.0
17.933328264	704.0
17.959588829	722.0
17.985849394	708.0
18.012109959	730.0
18.038370524	776.0
18.064631089	718.0
18.090891654	739.0
18.117152219	723.0
18.143412784	704.0
18.169673349	694.0
18.195933914	681.0
18.222194479	669.0
18.248455044	719.0
18.274715609	770.0
18.300976174	757.0
18.327236739	723.0
18.353497304	751.0
18.379757869	663.0
18.406018434	688.0
18.432278999	692.0
18.458539564	722.0
18.484800129	728.0
18.511060695	713.0
18.537321260	720.0
18.563581825	662.0
18.589842390	693.0
18.616102955	716.0
18.642363520	670.0
18.668624085	669.0
18.694884650	696.0
18.721145215	704.0
18.747405780	690.0
18.773666345	703.0
18.799926910	688.0
18.826187475	650.0
18.852448040	674.0
18.878708605	726.0
18.904969170	650.0
18.931229735	682.0
18.957490300	667.0
18.983750865	707.0
19.010011430	703.0
19.036271995	711.0
19.062532560	696.0
19.088793125	666.0
19.115053690	638.0
19.141314255	649.0
19.167574820	650.0
19.193835385	733.0
19.220095950	659.0
19.246356515	736.0
19.272617080	655.0
19.298877645	717.0
19.325138210	662.0
19.351398775	656.0
19.377659340	703.0
19.403919905	661.0
19.430180470	633.0
19.456441035	632.0
19.482701600	652.0
19.508962165	653.0
19.535222730	686.0
19.561483295	575.0
19.587743860	625.0
19.614004425	653.0
19.640264990	688.0
19.666525555	660.0
19.692786120	614.0
19.719046685	632.0
19.745307250	635.0
19.771567815	628.0
19.797828380	608.0
19.824088945	632.0
19.850349510	599.0
19.876610075	638.0
19.902870640	652.0
19.929131205	634.0
19.955391770	624.0
19.981652335	634.0
20.007912900	636.0
20.034173465	663.0
20.060434030	576.0
20.086694595	636.0
20.112955160	604.0
20.139215725	659.0
20.165476290	604.0
20.191736855	584.0
20.217997420	653.0
20.244257985	638.0
20.270518550	643.0
20.296779115	611.0
20.323039680	637.0
20.349300245	625.0
20.375560810	583.0
20.401821375	623.0
20.428081940	591.0
20.454342505	605.0
20.480603070	623.0
20.506863635	597.0
20.533124200	596.0
20.559384765	581.0
20.585645330	609.0
20.611905895	595.0
20.638166460	542.0
20.664427025	634.0
20.690687590	591.0
20.716948155	625.0
20.743208720	626.0
20.769469285	619.0
20.795729850	600.0
20.821990415	607.0
20.848250980	596.0
20.874511545	637.0
20.900772110	594.0
20.927032675	636.0
20.953293240	545.0
20.979553805	593.0
21.005814370	603.0
21.032074935	623.0
21.058335500	628.0
21.084596065	586.0
21.110856630	564.0
21.137117195	572.0
21.163377760	600.0
21.189638325	555.0
21.215898890	572.0
21.242159455	566.0
21.268420020	633.0
21.294680585	594.0
21.320941150	596.0
21.347201715	603.0
21.373462280	548.0
21.399722845	526.0
21.425983410	539.0
21.452243975	568.0
21.478504540	574.0
21.504765105	599.0
21.531025671	629.0
21.557286236	549.0
21.583546801	574.0
21.609807366	572.0
21.636067931	603.0
21.662328496	567.0
21.688589061	533.0
21.714849626	595.0
21.741110191	575.0
21.767370756	626.0
21.793631321	616.0
21.819891886	587.0
21.846152451	609.0
21.872413016	577.0
21.898673581	585.0
21.924934146	551.0
21.951194711	564.0
21.977455276	594.0
22.003715841	584.0
22.029976406	549.0
22.056236971	561.0
22.082497536	534.0
22.108758101	621.0
22.135018666	593.0
22.161279231	572.0
22.187539796	555.0
22.213800361	522.0
22.240060926	582.0
22.266321491	610.0
22.292582056	549.0
22.318842621	612.0
22.345103186	570.0
22.371363751	570.0
22.397624316	535.0
22.423884881	547.0
22.450145446	575.0
22.476406011	541.0
22.502666576	558.0
22.528927141	599.0
22.555187706	561.0
22.581448271	525.0
22.607708836	548.0
22.633969401	560.0
22.660229966	596.0
22.686490531	523.0
22.712751096	595.0
22.739011661	508.0
22.765272226	528.0
22.791532791	516.0
22.817793356	518.0
22.844053921	565.0
22.870314486	530.0
22.896575051	575.0
22.922835616	550.0
22.949096181	567.0
22.975356746	549.0
23.001617311	574.0
23.027877876	562.0
23.054138441	525.0
23.080399006	562.0
23.106659571	526.0
23.132920136	503.0
23.159180701	549.0
23.185441266	542.0
23.211701831	524.0
23.237962396	539.0
23.264222961	597.0
23.290483526	502.0
23.316744091	495.0
23.343004656	622.0
23.369265221	546.0
23.395525786	520.0
23.421786351	529.0
23.448046916	507.0
23.474307481	503.0
23.500568046	542.0
23.526828611	500.0
23.553089176	488.0
23.579349741	488.0
23.605610306	521.0
23.631870871	520.0
23.658131436	534.0
23.684392001	474.0
23.710652566	498.0
23.736913131	529.0
23.763173696	547.0
23.789434261	487.0
23.815694826	468.0
23.841955391	541.0
23.868215956	483.0
23.894476521	530.0
23.920737086	518.0
23.946997651	496.0
23.973258216	540.0
23.999518781	528.0
24.025779346	504.0
24.052039911	525.0
24.078300476	493.0
24.104561041	542.0
24.130821606	472.0
24.157082171	503.0
24.183342736	534.0
24.209603301	473.0
24.235863866	539.0
24.262124431	510.0
24.288384996	517.0
24.314645561	531.0
24.340906126	486.0
24.367166691	486.0
24.393427256	508.0
24.419687821	446.0
24.445948386	521.0
24.472208951	489.0
24.498469516	469.0
24.524730082	477.0
24.550990647	486.0
24.577251212	534.0
24.603511777	483.0
24.629772342	447.0
24.656032907	540.0
24.682293472	488.0
24.708554037	481.0
24.734814602	447.0
24.761075167	480.0
24.787335732	545.0
24.813596297	493.0
24.839856862	467.0
24.866117427	489.0
24.892377992	499.0
24.918638557	518.0
24.944899122	526.0
24.971159687	424.0
24.997420252	506.0
25.023680817	470.0
25.049941382	467.0
25.076201947	484.0
25.102462512	484.0
25.128723077	468.0
25.154983642	464.0
25.181244207	488.0
25.207504772	437.0
25.233765337	489.0
25.260025902	487.0
25.286286467	497.0
25.312547032	485.0
25.338807597	554.0
25.365068162	471.0
25.391328727	452.0
25.417589292	465.0
25.443849857	459.0
25.470110422	452.0
25.496370987	472.0
25.522631552	461.0
25.548892117	479.0
25.575152682	504.0
25.601413247	470.0
25.627673812	459.0
25.653934377	438.0
25.680194942	477.0
25.706455507	459.0
25.732716072	491.0
25.758976637	481.0
25.785237202	420.0
25.811497767	466.0
25.837758332	513.0
25.864018897	486.0
25.890279462	478.0
25.916540027	460.0
25.942800592	466.0
25.969061157	487.0
25.995321722	477.0
26.021582287	501.0
26.047842852	490.0
26.074103417	490.0
26.100363982	486.0
26.126624547	451.0
26.152885112	465.0
26.179145677	470.0
26.205406242	471.0
26.231666807	460.0
26.257927372	458.0
26.284187937	555.0
26.310448502	553.0
26.336709067	509.0
26.362969632	507.0
26.389230197	587.0
26.415490762	512.0
26.441751327	569.0
26.468011892	484.0
26.494272457	491.0
26.520533022	557.0
26.546793587	571.0
26.573054152	500.0
26.599314717	562.0
26.625575282	582.0
26.651835847	563.0
26.678096412	511.0
26.704356977	595.0
26.730617542	587.0
26.756878107	575.0
26.783138672	642.0
26.809399237	642.0
26.835659802	636.0
26.861920367	669.0
26.888180932	711.0
26.914441497	698.0
26.940702062	755.0
26.966962627	840.0
26.993223192	868.0
27.019483757	947.0
27.045744322	1168.0
27.072004887	1265.0
27.098265452	1460.0
27.124526017	1622.0
27.150786582	1960.0
27.177047147	2238.0
27.203307712	2631.0
27.229568277	3026.0
27.255828842	3180.0
27.282089407	3707.0
27.308349972	3858.0
27.334610537	4011.0
27.360871102	3843.0
27.387131667	3717.0
27.413392232	3355.0
27.439652797	3089.0
27.465913362	2623.0
27.492173927	2222.0
27.518434493	1899.0
27.544695058	1659.0
27.570955623	1403.0
27.597216188	1141.0
27.623476753	971.0
27.649737318	960.0
27.675997883	886.0
27.702258448	779.0
27.728519013	770.0
27.754779578	714.0
27.781040143	679.0
27.807300708	658.0
27.833561273	663.0
27.859821838	616.0
27.886082403	549.0
27.912342968	591.0
27.938603533	590.0
27.964864098	537.0
27.991124663	549.0
28.017385228	522.0
28.043645793	551.0
28.069906358	531.0
28.096166923	471.0
28.122427488	504.0
28.148688053	501.0
28.174948618	453.0
28.201209183	478.0
28.227469748	485.0
28.253730313	465.0
28.279990878	436.0
28.306251443	490.0
28.332512008	486.0
28.358772573	471.0
28.385033138	430.0
28.411293703	443.0
28.437554268	496.0
28.463814833	484.0
28.490075398	429.0
28.516335963	409.0
28.542596528	446.0
28.568857093	417.0
28.595117658	413.0
28.621378223	438.0
28.647638788	423.0
28.673899353	432.0
28.700159918	405.0
28.726420483	398.0
28.752681048	476.0
28.778941613	488.0
28.805202178	397.0
28.831462743	412.0
28.857723308	396.0
28.883983873	404.0
28.910244438	448.0
28.936505003	433.0
28.962765568	391.0
28.989026133	431.0
29.015286698	393.0
29.041547263	425.0
29.067807828	444.0
29.094068393	407.0
29.120328958	427.0
29.146589523	440.0
29.172850088	381.0
29.199110653	433.0
29.225371218	403.0
29.251631783	434.0
29.277892348	404.0
29.304152913	401.0
29.330413478	426.0
29.356674043	389.0
29.382934608	445.0
29.409195173	425.0
29.435455738	419.0
29.461716303	430.0
29.487976868	414.0
29.514237433	447.0
29.540497998	391.0
29.566758563	408.0
29.593019128	387.0
29.619279693	411.0
29.645540258	437.0
29.671800823	434.0
29.698061388	401.0
29.724321953	377.0
29.750582518	398.0
29.776843083	387.0
29.803103648	372.0
29.829364213	402.0
29.855624778	425.0
29.881885343	439.0
29.908145908	402.0
29.934406473	387.0
29.960667038	367.0
29.986927603	397.0
30.013188168	383.0
30.039448733	375.0
30.065709298	437.0
30.091969863	400.0
30.118230428	423.0
30.144490993	389.0
30.170751558	376.0
30.197012123	389.0
30.223272688	350.0
30.249533253	414.0
30.275793818	392.0
30.302054383	408.0
30.328314948	379.0
30.354575513	400.0
30.380836078	352.0
30.407096643	345.0
30.433357208	351.0
30.459617773	377.0
30.485878338	422.0
30.512138904	379.0
30.538399469	354.0
30.564660034	358.0
30.590920599	395.0
30.617181164	364.0
30.643441729	372.0
30.669702294	370.0
30.695962859	396.0
30.722223424	377.0
30.748483989	391.0
30.774744554	356.0
30.801005119	389.0
30.827265684	387.0
30.853526249	374.0
30.879786814	360.0
30.906047379	369.0
30.932307944	405.0
30.958568509	385.0
30.984829074	374.0
31.011089639	378.0
31.037350204	359.0
31.063610769	385.0
31.089871334	351.0
31.116131899	354.0
31.142392464	366.0
31.168653029	400.0
31.194913594	352.0
31.221174159	389.0
31.247434724	379.0
31.273695289	334.0
31.299955854	362.0
31.326216419	339.0
31.352476984	403.0
31.378737549	348.0
31.404998114	373.0
31.431258679	357.0
31.457519244	383.0
31.483779809	377.0
31.510040374	360.0
31.536300939	371.0
31.562561504	380.0
31.588822069	343.0
31.615082634	394.0
31.641343199	346.0
31.667603764	373.0
31.693864329	335.0
31.720124894	361.0
31.746385459	344.0
31.772646024	359.0
31.798906589	335.0
31.825167154	347.0
31.851427719	397.0
31.877688284	366.0
31.903948849	354.0
31.930209414	372.0
31.956469979	359.0
31.982730544	347.0
32.008991109	337.0
32.035251674	352.0
32.061512239	355.0
32.087772804	341.0
32.114033369	340.0
32.140293934	334.0
32.166554499	321.0
32.192815064	359.0
32.219075629	345.0
32.245336194	360.0
32.271596759	358.0
32.297857324	348.0
32.324117889	346.0
32.350378454	363.0
32.376639019	375.0
32.402899584	334.0
32.429160149	320.0
32.455420714	312.0
32.481681279	317.0
32.507941844	372.0
32.534202409	359.0
32.560462974	337.0
32.586723539	313.0
32.612984104	339.0
32.639244669	328.0
32.665505234	340.0
32.691765799	335.0
32.718026364	296.0
32.744286929	322.0
32.770547494	368.0
32.796808059	332.0
32.823068624	349.0
32.849329189	299.0
32.875589754	352.0
32.901850319	338.0
32.928110884	366.0
32.954371449	307.0
32.980632014	289.0
33.006892579	350.0
33.033153144	292.0
33.059413709	336.0
33.085674274	352.0
33.111934839	352.0
33.138195404	317.0
33.164455969	356.0
33.190716534	306.0
33.216977099	316.0
33.243237664	334.0
33.269498229	331.0
33.295758794	298.0
33.322019359	328.0
33.348279924	350.0
33.374540489	278.0
33.400801054	340.0
33.427061619	304.0
33.453322184	316.0
33.479582749	296.0
33.505843315	316.0
33.532103880	324.0
33.558364445	311.0
33.584625010	341.0
33.610885575	299.0
33.637146140	301.0
33.663406705	344.0
33.689667270	308.0
33.715927835	325.0
33.742188400	347.0
33.768448965	288.0
33.794709530	302.0
33.820970095	352.0
33.847230660	301.0
33.873491225	308.0
33.899751790	303.0
33.926012355	271.0
33.952272920	322.0
33.978533485	324.0
34.004794050	293.0
34.031054615	354.0
34.057315180	324.0
34.083575745	331.0
34.109836310	280.0
34.136096875	311.0
34.162357440	287.0
34.188618005	327.0
34.214878570	314.0
34.241139135	316.0
34.267399700	322.0
34.293660265	306.0
34.319920830	298.0
34.346181395	326.0
34.372441960	332.0
34.398702525	319.0
34.424963090	284.0
34.451223655	281.0
34.477484220	318.0
34.503744785	342.0
34.530005350	313.0
34.556265915	312.0
34.582526480	319.0
34.608787045	315.0
34.635047610	330.0
34.661308175	315.0
34.687568740	309.0
34.713829305	317.0
34.740089870	342.0
34.766350435	338.0
34.792611000	319.0
34.818871565	337.0
34.845132130	367.0
34.871392695	321.0
34.897653260	379.0
34.923913825	339.0
34.950174390	322.0
34.976434955	306.0
35.002695520	343.0
35.028956085	335.0
35.055216650	342.0
35.081477215	318.0
35.107737780	381.0
35.133998345	317.0
35.160258910	352.0
35.186519475	373.0
35.212780040	328.0
35.239040605	331.0
35.265301170	334.0
35.291561735	358.0
35.317822300	359.0
35.344082865	348.0
35.370343430	356.0
35.396603995	363.0
35.422864560	359.0
35.449125125	393.0
35.475385690	416.0
35.501646255	394.0
35.527906820	406.0
35.554167385	432.0
35.580427950	446.0
35.606688515	497.0
35.632949080	502.0
35.659209645	569.0
35.685470210	570.0
35.711730775	630.0
35.737991340	735.0
35.764251905	829.0
35.790512470	958.0
35.816773035	1072.0
35.843033600	1287.0
35.869294165	1433.0
35.895554730	1687.0
35.921815295	1748.0
35.948075860	1908.0
35.974336425	1917.0
36.000596990	2004.0
36.026857555	1822.0
36.053118120	1695.0
36.079378685	1573.0
36.105639250	1334.0
36.131899815	1181.0
36.158160380	1035.0
36.184420945	874.0
36.210681510	739.0
36.236942075	658.0
36.263202640	574.0
36.289463205	516.0
36.315723770	459.0
36.341984335	414.0
36.368244900	367.0
36.394505465	369.0
36.420766030	398.0
36.447026595	339.0
36.473287160	351.0
36.499547725	329.0
36.525808291	291.0
36.552068856	335.0
36.578329421	303.0
36.604589986	284.0
36.630850551	362.0
36.657111116	332.0
36.683371681	299.0
36.709632246	312.0
36.735892811	297.0
36.762153376	253.0
36.788413941	292.0
36.814674506	302.0
36.840935071	268.0
36.867195636	301.0
36.893456201	292.0
36.919716766	284.0
36.945977331	291.0
36.972237896	250.0
36.998498461	290.0
37.024759026	255.0
37.051019591	290.0
37.077280156	254.0
37.103540721	309.0
37.129801286	300.0
37.156061851	288.0
37.182322416	296.0
37.208582981	281.0
37.234843546	296.0
37.261104111	272.0
37.287364676	260.0
37.313625241	285.0
37.339885806	265.0
37.366146371	275.0
37.392406936	286.0
37.418667501	264.0
37.444928066	293.0
37.471188631	320.0
37.497449196	290.0
37.523709761	270.0
37.549970326	245.0
37.576230891	296.0
37.602491456	260.0
37.628752021	285.0
37.655012586	271.0
37.681273151	260.0
37.707533716	271.0
37.733794281	264.0
37.760054846	264.0
37.786315411	284.0
37.812575976	304.0
37.838836541	315.0
37.865097106	296.0
37.891357671	262.0
37.917618236	236.0
37.943878801	282.0
37.970139366	247.0
37.996399931	260.0
38.022660496	277.0
38.048921061	254.0
38.075181626	262.0
38.101442191	273.0
38.127702756	301.0
38.153963321	249.0
38.180223886	282.0
38.206484451	251.0
38.232745016	277.0
38.259005581	280.0
38.285266146	263.0
38.311526711	253.0
38.337787276	253.0
38.364047841	260.0
38.390308406	255.0
38.416568971	228.0
38.442829536	255.0
38.469090101	259.0
38.495350666	262.0
38.521611231	250.0
38.547871796	253.0
38.574132361	260.0
38.600392926	279.0
38.626653491	263.0
38.652914056	271.0
38.679174621	291.0
38.705435186	273.0
38.731695751	277.0
38.757956316	291.0
38.784216881	274.0
38.810477446	335.0
38.836738011	343.0
38.862998576	376.0
38.889259141	323.0
38.915519706	370.0
38.941780271	352.0
38.968040836	409.0
38.994301401	455.0
39.020561966	470.0
39.046822531	465.0
39.073083096	445.0
39.099343661	491.0
39.125604226	500.0
39.151864791	404.0
39.178125356	428.0
39.204385921	406.0
39.230646486	346.0
39.256907051	391.0
39.283167616	330.0
39.309428181	321.0
39.335688746	333.0
39.361949311	310.0
39.388209876	319.0
39.414470441	272.0
39.440731006	263.0
39.466991571	293.0
39.493252136	281.0
39.519512702	290.0
39.545773267	267.0
39.572033832	277.0
39.598294397	287.0
39.624554962	286.0
39.650815527	251.0
39.677076092	278.0
39.703336657	237.0
39.729597222	254.0
39.755857787	234.0
39.782118352	276.0
39.808378917	258.0
39.834639482	277.0
39.860900047	247.0
39.887160612	274.0
39.913421177	275.0
39.939681742	260.0
39.965942307	253.0
39.992202872	267.0
40.018463437	265.0
40.044724002	260.0
40.070984567	263.0
40.097245132	243.0
40.123505697	254.0
40.149766262	238.0
40.176026827	234.0
40.202287392	247.0
40.228547957	264.0
40.254808522	289.0
40.281069087	249.0
40.307329652	259.0
40.333590217	253.0
40.359850782	244.0
40.386111347	261.0
40.412371912	243.0
40.438632477	252.0
40.464893042	277.0
40.491153607	247.0
40.517414172	234.0
40.543674737	254.0
40.569935302	246.0
40.596195867	240.0
40.622456432	297.0
40.648716997	243.0
40.674977562	314.0
40.701238127	290.0
40.727498692	268.0
40.753759257	329.0
40.780019822	311.0
40.806280387	339.0
40.832540952	334.0
40.858801517	420.0
40.885062082	368.0
40.911322647	405.0
40.937583212	491.0
40.963843777	593.0
40.990104342	636.0
41.016364907	790.0
41.042625472	827.0
41.068886037	923.0
41.095146602	1048.0
41.121407167	1062.0
41.147667732	995.0
41.173928297	1050.0
41.200188862	1052.0
41.226449427	908.0
41.252709992	900.0
41.278970557	766.0
41.305231122	663.0
41.331491687	543.0
41.357752252	490.0
41.384012817	436.0
41.410273382	436.0
41.436533947	369.0
41.462794512	335.0
41.489055077	308.0
41.515315642	316.0
41.541576207	324.0
41.567836772	260.0
41.594097337	278.0
41.620357902	256.0
41.646618467	212.0
41.672879032	249.0
41.699139597	274.0
41.725400162	248.0
41.751660727	251.0
41.777921292	278.0
41.804181857	243.0
41.830442422	251.0
41.856702987	227.0
41.882963552	264.0
41.909224117	240.0
41.935484682	247.0
41.961745247	247.0
41.988005812	230.0
42.014266377	239.0
42.040526942	222.0
42.066787507	270.0
42.093048072	232.0
42.119308637	269.0
42.145569202	250.0
42.171829767	247.0
42.198090332	275.0
42.224350897	274.0
42.250611462	259.0
42.276872027	242.0
42.303132592	231.0
42.329393157	228.0
42.355653722	220.0
42.381914287	208.0
42.408174852	213.0
42.434435417	212.0
42.460695982	212.0
42.486956547	251.0
42.513217113	242.0
42.539477678	221.0
42.565738243	232.0
42.591998808	216.0
42.618259373	249.0
42.644519938	219.0
42.670780503	228.0
42.697041068	236.0
42.723301633	228.0
42.749562198	227.0
42.775822763	229.0
42.802083328	235.0
42.828343893	215.0
42.854604458	222.0
42.880865023	222.0
42.907125588	256.0
42.933386153	216.0
42.959646718	205.0
42.985907283	237.0
43.012167848	220.0
43.038428413	245.0
43.064688978	229.0
43.090949543	237.0
43.117210108	235.0
43.143470673	223.0
43.169731238	229.0
43.195991803	237.0
43.222252368	260.0
43.248512933	209.0
43.274773498	230.0
43.301034063	227.0
43.327294628	263.0
43.353555193	247.0
43.379815758	217.0
43.406076323	238.0
43.432336888	259.0
43.458597453	243.0
43.484858018	219.0
43.511118583	238.0
43.537379148	242.0
43.563639713	225.0
43.589900278	235.0
43.616160843	266.0
43.642421408	271.0
43.668681973	243.0
43.694942538	333.0
43.721203103	320.0
43.747463668	329.0
43.773724233	353.0
43.799984798	396.0
43.826245363	408.0
43.852505928	427.0
43.878766493	496.0
43.905027058	440.0
43.931287623	452.0
43.957548188	436.0
43.983808753	432.0
44.010069318	445.0
44.036329883	360.0
44.062590448	400.0
44.088851013	393.0
44.115111578	326.0
44.141372143	317.0
44.167632708	294.0
44.193893273	292.0
44.220153838	266.0
44.246414403	258.0
44.272674968	245.0
44.298935533	215.0
44.325196098	218.0
44.351456663	253.0
44.377717228	240.0
44.403977793	220.0
44.430238358	225.0
44.456498923	214.0
44.482759488	214.0
44.509020053	228.0
44.535280618	240.0
44.561541183	220.0
44.587801748	222.0
44.614062313	219.0
44.640322878	248.0
44.666583443	203.0
44.692844008	223.0
44.719104573	229.0
44.745365138	197.0
44.771625703	212.0
44.797886268	191.0
44.824146833	217.0
44.850407398	215.0
44.876667963	223.0
44.902928528	218.0
44.929189093	219.0
44.955449658	195.0
44.981710223	218.0
45.007970788	199.0
45.034231353	213.0
45.060491918	273.0
45.086752483	190.0
45.113013048	209.0
45.139273613	231.0
45.165534178	220.0
45.191794743	229.0
45.218055308	225.0
45.244315873	229.0
45.270576438	208.0
45.296837003	219.0
45.323097568	208.0
45.349358133	223.0
45.375618698	167.0
45.401879263	244.0
45.428139828	218.0
45.454400393	191.0
45.480660958	202.0
45.506921524	190.0
45.533182089	197.0
45.559442654	181.0
45.585703219	194.0
45.611963784	189.0
45.638224349	203.0
45.664484914	201.0
45.690745479	196.0
45.717006044	191.0
45.743266609	221.0
45.769527174	179.0
45.795787739	183.0
45.822048304	204.0
45.848308869	212.0
45.874569434	192.0
45.900829999	202.0
45.927090564	179.0
45.953351129	193.0
45.979611694	227.0
46.005872259	197.0
46.032132824	194.0
46.058393389	191.0
46.084653954	221.0
46.110914519	198.0
46.137175084	196.0
46.163435649	210.0
46.189696214	213.0
46.215956779	179.0
46.242217344	184.0
46.268477909	217.0
46.294738474	214.0
46.320999039	195.0
46.347259604	204.0
46.373520169	192.0
46.399780734	197.0
46.426041299	195.0
46.452301864	220.0
46.478562429	204.0
46.504822994	210.0
46.531083559	177.0
46.557344124	202.0
46.583604689	186.0
46.609865254	198.0
46.636125819	203.0
46.662386384	190.0
46.688646949	172.0
46.714907514	206.0
46.741168079	204.0
46.767428644	207.0
46.793689209	190.0
46.819949774	159.0
46.846210339	207.0
46.872470904	206.0
46.898731469	146.0
46.924992034	208.0
46.951252599	196.0
46.977513164	207.0
47.003773729	205.0
47.030034294	182.0
47.056294859	205.0
47.082555424	200.0
47.108815989	179.0
47.135076554	199.0
47.161337119	206.0
47.187597684	197.0
47.213858249	184.0
47.240118814	186.0
47.266379379	200.0
47.292639944	200.0
47.318900509	211.0
47.345161074	172.0
47.371421639	199.0
47.397682204	202.0
47.423942769	197.0
47.450203334	169.0
47.476463899	222.0
47.502724464	202.0
47.528985029	220.0
47.555245594	221.0
47.581506159	177.0
47.607766724	205.0
47.634027289	201.0
47.660287854	186.0
47.686548419	195.0
47.712808984	177.0
47.739069549	198.0
47.765330114	185.0
47.791590679	157.0
47.817851244	149.0
47.844111809	184.0
47.870372374	197.0
47.896632939	200.0
47.922893504	189.0
47.949154069	198.0
47.975414634	189.0
48.001675199	163.0
48.027935764	180.0
48.054196329	202.0
48.080456894	191.0
48.106717459	183.0
48.132978024	217.0
48.159238589	198.0
48.185499154	186.0
48.211759719	183.0
48.238020284	176.0
48.264280849	170.0
48.290541414	194.0
48.316801979	165.0
48.343062544	207.0
48.369323109	165.0
48.395583674	171.0
48.421844239	212.0
48.448104804	211.0
48.474365369	161.0
48.500625935	188.0
48.526886500	185.0
48.553147065	189.0
48.579407630	219.0
48.605668195	202.0
48.631928760	214.0
48.658189325	170.0
48.684449890	183.0
48.710710455	212.0
48.736971020	206.0
48.763231585	202.0
48.789492150	236.0
48.815752715	192.0
48.842013280	201.0
48.868273845	195.0
48.894534410	216.0
48.920794975	181.0
48.947055540	198.0
48.973316105	202.0
48.999576670	189.0
49.025837235	193.0
49.052097800	185.0
49.078358365	169.0
49.104618930	194.0
49.130879495	214.0
49.157140060	189.0
49.183400625	175.0
49.209661190	178.0
49.235921755	202.0
49.262182320	173.0
49.288442885	171.0
49.314703450	178.0
49.340964015	156.0
49.367224580	206.0
49.393485145	180.0
49.419745710	174.0
49.446006275	166.0
49.472266840	226.0
49.498527405	213.0
49.524787970	157.0
49.551048535	189.0
49.577309100	175.0
49.603569665	164.0
49.629830230	198.0
49.656090795	204.0
49.682351360	157.0
49.708611925	181.0
49.734872490	175.0
49.761133055	199.0
49.787393620	164.0
49.813654185	158.0
49.839914750	179.0
49.866175315	179.0
49.892435880	168.0
49.918696445	172.0
49.944957010	201.0
49.971217575	181.0
49.997478140	168.0
50.023738705	183.0
50.049999270	208.0
50.076259835	195.0
50.102520400	196.0
50.128780965	152.0
50.155041530	153.0
50.181302095	220.0
50.207562660	174.0
50.233823225	181.0
50.260083790	190.0
50.286344355	205.0
50.312604920	175.0
50.338865485	176.0
50.365126050	170.0
50.391386615	159.0
50.417647180	165.0
50.443907745	169.0
50.470168310	160.0
50.496428875	166.0
50.522689440	196.0
50.548950005	200.0
50.575210570	164.0
50.601471135	185.0
50.627731700	170.0
50.653992265	180.0
50.680252830	177.0
50.706513395	178.0
50.732773960	194.0
50.759034525	192.0
50.785295090	156.0
50.811555655	181.0
50.837816220	191.0
50.864076785	177.0
50.890337350	177.0
50.916597915	176.0
50.942858480	190.0
50.969119045	204.0
50.995379610	184.0
51.021640175	153.0
51.047900740	168.0
51.074161305	188.0
51.100421870	155.0
51.126682435	201.0
51.152943000	191.0
51.179203565	197.0
51.205464130	177.0
51.231724695	173.0
51.257985260	150.0
51.284245825	190.0
51.310506390	175.0
51.336766955	200.0
51.363027520	170.0
51.389288085	160.0
51.415548650	167.0
51.441809215	159.0
51.468069780	197.0
51.494330345	209.0
51.520590911	182.0
51.546851476	172.0
51.573112041	170.0
51.599372606	183.0
51.625633171	165.0
51.651893736	184.0
51.678154301	159.0
51.704414866	173.0
51.730675431	158.0
51.756935996	194.0
51.783196561	171.0
51.809457126	157.0
51.835717691	183.0
51.861978256	166.0
51.888238821	176.0
51.914499386	185.0
51.940759951	184.0
51.967020516	175.0
51.993281081	154.0
52.019541646	177.0
52.045802211	154.0
52.072062776	182.0
52.098323341	205.0
52.124583906	205.0
52.150844471	180.0
52.177105036	205.0
52.203365601	167.0
52.229626166	177.0
52.255886731	200.0
52.282147296	162.0
52.308407861	173.0
52.334668426	167.0
52.360928991	210.0
52.387189556	187.0
52.413450121	200.0
52.439710686	201.0
52.465971251	184.0
52.492231816	183.0
52.518492381	186.0
52.544752946	184.0
52.571013511	199.0
52.597274076	204.0
52.623534641	178.0
52.649795206	206.0
52.676055771	197.0
52.702316336	186.0
52.728576901	190.0
52.754837466	230.0
52.781098031	196.0
52.807358596	199.0
52.833619161	232.0
52.859879726	193.0
52.886140291	185.0
52.912400856	202.0
52.938661421	192.0
52.964921986	179.0
52.991182551	175.0
53.017443116	210.0
53.043703681	212.0
53.069964246	226.0
53.096224811	191.0
53.122485376	202.0
53.148745941	194.0
53.175006506	217.0
53.201267071	225.0
53.227527636	185.0
53.253788201	206.0
53.280048766	196.0
53.306309331	216.0
53.332569896	216.0
53.358830461	221.0
53.385091026	215.0
53.411351591	227.0
53.437612156	208.0
53.463872721	228.0
53.490133286	228.0
53.516393851	228.0
53.542654416	212.0
53.568914981	230.0
53.595175546	222.0
53.621436111	257.0
53.647696676	261.0
53.673957241	269.0
53.700217806	290.0
53.726478371	293.0
53.752738936	323.0
53.778999501	309.0
53.805260066	348.0
53.831520631	362.0
53.857781196	393.0
53.884041761	507.0
53.910302326	518.0
53.936562891	609.0
53.962823456	718.0
53.989084021	800.0
54.015344586	1004.0
54.041605151	1085.0
54.067865716	1337.0
54.094126281	1532.0
54.120386846	1623.0
54.146647411	1821.0
54.172907976	1984.0
54.199168541	2043.0
54.225429106	2134.0
54.251689671	2140.0
54.277950236	2096.0
54.304210801	1981.0
54.330471366	1787.0
54.356731931	1615.0
54.382992496	1394.0
54.409253061	1302.0
54.435513626	1163.0
54.461774191	896.0
54.488034756	764.0
54.514295322	678.0
54.540555887	567.0
54.566816452	559.0
54.593077017	439.0
54.619337582	379.0
54.645598147	327.0
54.671858712	375.0
54.698119277	328.0
54.724379842	284.0
54.750640407	242.0
54.776900972	290.0
54.803161537	279.0
54.829422102	267.0
54.855682667	265.0
54.881943232	268.0
54.908203797	271.0
54.934464362	216.0
54.960724927	216.0
54.986985492	202.0
55.013246057	222.0
55.039506622	251.0
55.065767187	207.0
55.092027752	209.0
55.118288317	200.0
55.144548882	233.0
55.170809447	208.0
55.197070012	209.0
55.223330577	199.0
55.249591142	174.0
55.275851707	185.0
55.302112272	209.0
55.328372837	176.0
55.354633402	201.0
55.380893967	184.0
55.407154532	183.0
55.433415097	209.0
55.459675662	181.0
55.485936227	186.0
55.512196792	193.0
55.538457357	214.0
55.564717922	177.0
55.590978487	178.0
55.617239052	194.0
55.643499617	159.0
55.669760182	204.0
55.696020747	185.0
55.722281312	174.0
55.748541877	187.0
55.774802442	200.0
55.801063007	185.0
55.827323572	184.0
55.853584137	193.0
55.879844702	188.0
55.906105267	186.0
55.932365832	201.0
55.958626397	216.0
55.984886962	200.0
56.011147527	200.0
56.037408092	191.0
56.063668657	207.0
56.089929222	201.0
56.116189787	268.0
56.142450352	219.0
56.168710917	258.0
56.194971482	289.0
56.221232047	315.0
56.247492612	299.0
56.273753177	354.0
56.300013742	386.0
56.326274307	456.0
56.352534872	473.0
56.378795437	558.0
56.405056002	612.0
56.431316567	705.0
56.457577132	660.0
56.483837697	723.0
56.510098262	776.0
56.536358827	722.0
56.562619392	698.0
56.588879957	666.0
56.615140522	652.0
56.641401087	602.0
56.667661652	593.0
56.693922217	518.0
56.720182782	459.0
56.746443347	445.0
56.772703912	384.0
56.798964477	349.0
56.825225042	358.0
[truncated: 882 more rows]
