# Supplementary material for: Adsorption of thallium(I) on rutile nano-titanium dioxide and environmental implications
Source: PeerJ. 2019 May 16;7:e6820. doi: 10.7717/peerj.6820 (PMC6526007; doi:10.7717/peerj.6820)
Supplement: Supplemental Information 1 [file peerj-07-6820-s001.zip › Supplemental Files/Influence of different oscillation time on experiment.xls]

## Sheet: Sheet1
初始浓度Tl(ppb)	Tl 203 (ppb)	平衡浓度(mg/l)	初始浓度Tl(mg/l)	吸附容量(mg/g)	吸附率/%
1000	278.608	0.278608	1	0.577114	0.721392
2000	652.468	0.652468	2	1.07803	0.673766
4000	1469.94	1.46994	4	2.02404	0.632514
6000	2341.7	2.3417	6	2.92664	0.609717
8000	3229.44	3.22944	8	3.81645	0.596321
10000	4219.68	4.21968	10	4.62426	0.578032	0.015
12000	5199.29	5.19929	12	5.44057	0.566726
14000	6298.39	6.29839	14	6.16129	0.550115
16000	7576.76	7.57676	16	6.73859	0.526452
18000	8824.34	8.82434	18	7.34053	0.509759
20000	9810.12	9.81012	20	8.1519	0.509494	振荡时间		log(qe-qt)	lgqe	t/qt	lnt	t^0.5	lnqt
10000	6287.93	6.28793	10	2.96965	0.371207	5		0.520913	0.798508	1.6837	1.60944	2.23607	1.08845
10000	6363.97	6.36397	10	2.90882	0.363603	10		0.538466	0.803728	3.43781	2.30259	3.16228	1.06775
10000	5887.39	5.88739	10	3.29009	0.411261	15		0.414521	0.769923	4.55914	2.70805	3.87298	1.19092
10000	5991.37	5.99137	10	3.2069	0.400863	30		0.444743	0.777526	9.35483	3.4012	5.47723	1.1653
10000	5806.41	5.80641	10	3.35487	0.419359	60	120	0.38944	0.763908	17.8845	4.09434	7.74597	1.21041
10000	5874.75	5.87475	10	3.3002	0.412525	120		0.410701	0.768989	36.3614	4.78749	10.9545	1.19398
10000	5800.64	5.80064	10	3.35949	0.419936	180		0.387594	0.763476	53.5796	5.19296	13.4164	1.21179
10000	5815.32	5.81532	10	3.34775	0.418468	240		0.392269	0.764573	71.69	5.48064	15.4919	1.20829
10000	5482.37	5.48237	10	3.6141	0.451763	300		0.27144	0.738969	83.0082	5.70378	17.3205	1.28484
