# Supplementary material for: Adsorption of thallium(I) on rutile nano-titanium dioxide and environmental implications
Source: PeerJ. 2019 May 16;7:e6820. doi: 10.7717/peerj.6820 (PMC6526007; doi:10.7717/peerj.6820)
Supplement: Supplemental Information 1 [file peerj-07-6820-s001.zip › Supplemental Files/The influence of the amount on the experimental results.xls]

## Sheet: Sheet1
初始浓度Tl(ppb)	Tl 203 (ppb)	平衡浓度(mg/l)	初始浓度Tl(mg/l)	吸附容量(mg/g)	吸附率/%
1000	278.608	0.278608	1	0.961857	0.721392
2000	652.468	0.652468	2	1.79671	0.673766
4000	1469.94	1.46994	4	3.37341	0.632514
6000	2341.7	2.3417	6	4.87774	0.609717
8000	3229.44	3.22944	8	6.36075	0.596321
10000	4219.68	4.21968	10	7.7071	0.578032	0.015
12000	5199.29	5.19929	12	9.06761	0.566726
14000	6298.39	6.29839	14	10.2688	0.550115
16000	7576.76	7.57676	16	11.231	0.526452
18000	8824.34	8.82434	18	12.2342	0.509759
20000	9810.12	9.81012	20	13.5865	0.509494
1000	404.337	0.404337	1	0.47653	0.595663
2000	760.917	0.760917	2	0.991266	0.619541
4000	1622.26	1.62226	4	1.90219	0.594434
6000	2714.45	2.71445	6	2.62844	0.547591
8000	3620.12	3.62012	8	3.50391	0.547485
10000	4898.23	4.89823	10	4.08141	0.510177	0.025
12000	5961.76	5.96176	12	4.83059	0.503187
14000	6742.32	6.74232	14	5.80614	0.518406
16000	7585.15	7.58515	16	6.73188	0.525928
18000	8853.22	8.85322	18	7.31743	0.508155
20000	9742.97	9.74297	20	8.20562	0.512851
1000	363.749	0.363749	1	0.2545	0.636251
2000	654.279	0.654279	2	0.538288	0.67286
4000	1434.76	1.43476	4	1.02609	0.641309
6000	2313.78	2.31378	6	1.47449	0.61437
8000	3441.46	3.44146	8	1.82341	0.569817	0.05
10000	4324.76	4.32476	10	2.2701	0.567524
12000	5552.28	5.55228	12	2.57909	0.53731
14000	6565.76	6.56576	14	2.9737	0.531017
16000	7317.64	7.31764	16	3.47294	0.542648
18000	8723.75	8.72375	18	3.7105	0.515347
20000	9640.64	9.64064	20	4.14374	0.517968		投放量
10000	4463.47	4.46347	10	1.10731	0.553653	55.3653	0.1	0.5
10000	3996.8	3.9968	10	1.00053	0.60032	60.032	0.12	0.6
10000	3410.39	3.41039	10	0.941373	0.658961	65.8961	0.14	0.7	注意：
10000	3149.4	3.1494	10	0.856326	0.68506	68.506	0.16	0.8	吸附率达到80%以上，所以应该要投放0.3g左右去做吸附等温线
10000	2978.38	2.97838	10	0.780179	0.702162	70.2162	0.18	0.9
10000	2656.01	2.65601	10	0.734399	0.734399	73.4399	0.2	1
10000	2495.95	2.49595	10	0.682186	0.750405	75.0405	0.22	1.1
10000	2346.19	2.34619	10	0.637818	0.765381	76.5381	0.24	1.2
10000	2161.06	2.16106	10	0.602995	0.783894	78.3894	0.26	1.3
10000	1956.59	1.95659	10	0.574529	0.804341	80.4341	0.28	1.4
10000	1864.24	1.86424	10	0.542384	0.813576	81.3576	0.3	1.5
10000	1330.38	1.33038	10	0.433481	0.866962	86.6962	0.4	2
10000	922.384	0.922384	10	0.363105	0.907762	90.7762	0.5	2.5
10000	792.866	0.792866	10	0.306904	0.920713	92.0713	0.6	3
10000	783.794	0.783794	10	0.26332	0.921621	92.1621	0.7	3.5
10000	802.329	0.802329	10	0.229942	0.919767	91.9767	0.8	4
10000	770.282	0.770282	10	0.205105	0.922972	92.2972	0.9	4.5
10000	752.485	0.752485	10	0.18495	0.924752	92.4752	1	5
