# Supplementary material for: Adsorption of thallium(I) on rutile nano-titanium dioxide and environmental implications
Source: PeerJ. 2019 May 16;7:e6820. doi: 10.7717/peerj.6820 (PMC6526007; doi:10.7717/peerj.6820)
Supplement: Supplemental Information 1 [file peerj-07-6820-s001.zip › Supplemental Files/Adsorption isotherms and ionic strengths at different temperatures.xls]

## Sheet: Sheet1
初始浓度Tl(ppb)	Tl 203 (ppb)		平衡浓度(mg/l)	初始浓度Tl(mg/l)	吸附容量(mg/g)		吸附率/%			ce	ce/qe	lnqe/ce		1/t
1000	404.337		0.404337	1	0.47653		0.595663			0.404337	0.848503	0.164281		0.0033557
2000	760.917		0.760917	2	0.991266		0.619541			0.760917	0.767621	0.264459		0.00330033
4000	1622.26		1.62226	4	1.90219		0.594434			1.62226	0.85284	0.159183		0.00319489
6000	2714.45		2.71445	6	2.62844		0.547591			2.71445	1.03273	-0.0322017
8000	3620.12		3.62012	8	3.50391		0.547485			3.62012	1.03317	-0.0326279
10000	4898.23		4.89823	10	4.08141		0.510177	0.025	25摄氏度（298K）	4.89823	1.20013	-0.182431
12000	5961.76		5.96176	12	4.83059		0.503187			5.96176	1.23417	-0.210396
14000	6742.32		6.74232	14	5.80614		0.518406			6.74232	1.16124	-0.149488
16000	7585.15		7.58515	16	6.73188		0.525928			7.58515	1.12675	-0.119338
18000	8853.22		8.85322	18	7.31743		0.508155			8.85322	1.20988	-0.190522
20000	9742.97		9.74297	20	8.20562		0.512851			9.74297	1.18735	-0.171727
1000	544.323		0.544323	1	0.364542		0.455677			0.544323	1.49317	-0.400902
2000	1023.83		1.02383	2	0.780939		0.488087			1.02383	1.31102	-0.270804
4000	2038.47		2.03847	4	1.56922		0.490382			2.03847	1.29903	-0.26162
6000	3239.15		3.23915	6	2.20868		0.460141			3.23915	1.46656	-0.382918
8000	4342.63		4.34263	8	2.9259		0.457172	0.025	40摄氏度（313K）	4.34263	1.4842	-0.394878
10000	5504.59		5.50459	10	3.59633		0.449541			5.50459	1.53061	-0.425669
12000	6981.66		6.98166	12	4.01467		0.418195			6.98166	1.73904	-0.553332
14000	7983.46		7.98346	14	4.81323		0.429753			7.98346	1.65865	-0.506004	404.337
16000	9894.41		9.89441	16	4.88447		0.3816			9.89441	2.02569	-0.705908	760.917
18000	11179.6		11.1796	18	5.45631		0.37891			11.1796	2.04894	-0.71732	1622.26
1000	557.23		0.55723	1	0.354216		0.44277			0.55723	1.57314	-0.453073	2714.45
2000	1029.87		1.02987	2	0.7761		0.485063			1.02987	1.32699	-0.282911	3620.12
4000	2028.77		2.02877	4	1.57699		0.492809			2.02877	1.28648	-0.251911	4898.23
6000	3076.96		3.07696	6	2.33843		0.487173	0.025	30摄氏度（303K）	3.07696	1.31582	-0.274461	5961.76
8000	4080.2		4.0802	8	3.13584		0.489976			4.0802	1.30115	-0.263247	6742.32
10000	5428.16		5.42816	10	3.65747		0.457184			5.42816	1.48413	-0.394829	7585.15
12000	6521.6		6.5216	12	4.38272		0.456534			6.5216	1.48802	-0.397449	8853.22
14000	7463.71		7.46371	14	5.22903		0.466878			7.46371	1.42736	-0.355827	9742.97
16000	8941.4		8.9414	16	5.64688		0.441162		温度升高反而效果降低	8.6414	1.58342	-0.459589
18000	10890.9		10.8909	18	5.68729		0.394951	离子强度(mol/l)		10.8909	1.91495	-0.649692
									偏差	平均吸附容量
10000	6646.7	6929.79	6.6467	10	2.68264	2.45616	0.33533	0.05	0.160141	2.5694	33.533
10000	4933.11	4830.56	4.93311	10	4.05351	4.13555	0.506689	0.2	0.0580074	4.09453	50.6689
10000	3300.6	3270.93	3.3006	10	5.35952	5.38326	0.66994	0.4	0.0167879	5.37139	66.994
10000	2333.45	2693.15	2.33345	10	6.13324	5.84548	0.766655	0.6	0.203474	5.98936	76.6655
10000	1769.84	1690.54	1.76984	10	6.58413	6.64757	0.823016	0.8	0.0448613	6.61585	82.3016
10000	1328.66	1228.24	1.32866	10	6.93707	7.01741	0.867134	1	0.0568056	6.97724	86.7134
10000	1216.97	1275.94	1.21697	10	7.02643	6.97925	0.878303	1.5	0.0333613	7.00284	87.8303
10000	1349.98	1326.67	1.34998	10	6.92002	6.93867	0.865002	2	0.0131847	6.92934	86.5002
10000	1370.08	1382.08	1.37008	10	6.90394	6.89433	0.862992	2.5	0.00679226	6.89914	86.2992
10000	1470.79	1492.03	1.47079	10	6.82337	6.80638	0.852921	3	0.0120163	6.81487	85.2921
