# Supplementary material for: Adsorption of thallium(I) on rutile nano-titanium dioxide and environmental implications
Source: PeerJ. 2019 May 16;7:e6820. doi: 10.7717/peerj.6820 (PMC6526007; doi:10.7717/peerj.6820)
Supplement: Supplemental Information 1 [file peerj-07-6820-s001.zip › Supplemental Files/FTIR/2017-5-5 1421535195@qq.com/2-1.dpt]

3996.37346	1.00996
3994.44471	1.01022
3992.51596	1.01155
3990.58721	1.01210
3988.65845	1.01145
3986.72970	1.00930
3984.80095	1.00753
3982.87220	1.00762
3980.94345	1.00800
3979.01470	1.00687
3977.08594	1.00514
3975.15719	1.00527
3973.22844	1.00687
3971.29969	1.00813
3969.37094	1.00868
3967.44219	1.00738
3965.51343	1.00385
3963.58468	1.00102
3961.65593	1.00145
3959.72718	1.00234
3957.79843	1.00119
3955.86968	0.99902
3953.94092	0.99535
3952.01217	0.99081
3950.08342	0.99079
3948.15467	0.99669
3946.22592	0.99837
3944.29716	0.99629
3942.36841	1.00000
3940.43966	1.00294
3938.51091	0.99964
3936.58216	0.99443
3934.65341	0.98947
3932.72465	0.99023
3930.79590	0.99638
3928.86715	0.99440
3926.93840	0.98595
3925.00965	0.98564
3923.08090	0.99005
3921.15214	0.98690
3919.22339	0.98445
3917.29464	0.99209
3915.36589	0.99933
3913.43714	0.99640
3911.50839	0.98927
3909.57963	0.98019
3907.65088	0.96615
3905.72213	0.95713
3903.79338	0.96565
3901.86463	0.97929
3899.93588	0.99013
3898.00712	0.99622
3896.07837	0.98717
3894.14962	0.97182
3892.22087	0.97374
3890.29212	0.98577
3888.36337	0.97884
3886.43461	0.97123
3884.50586	0.97694
3882.57711	0.97623
3880.64836	0.98083
3878.71961	0.98688
3876.79086	0.97384
3874.86210	0.95980
3872.93335	0.95507
3871.00460	0.96009
3869.07585	0.97512
3867.14710	0.97244
3865.21835	0.96377
3863.28959	0.97555
3861.36084	0.98493
3859.43209	0.97348
3857.50334	0.94793
3855.57459	0.92348
3853.64584	0.94811
3851.71708	0.99941
3849.78833	1.00000
3847.85958	0.98152
3845.93083	0.96358
3844.00208	0.95236
3842.07333	0.94621
3840.14457	0.94428
3838.21582	0.96034
3836.28707	0.97887
3834.35832	0.97923
3832.42957	0.97618
3830.50082	0.97452
3828.57206	0.96876
3826.64331	0.96244
3824.71456	0.95169
3822.78581	0.94168
3820.85706	0.95705
3818.92831	0.96786
3816.99955	0.96679
3815.07080	0.98058
3813.14205	0.98246
3811.21330	0.96573
3809.28455	0.94828
3807.35580	0.94859
3805.42704	0.95424
3803.49829	0.94638
3801.56954	0.95499
3799.64079	0.97004
3797.71204	0.96859
3795.78329	0.97191
3793.85453	0.97320
3791.92578	0.96700
3789.99703	0.96147
3788.06828	0.95627
3786.13953	0.95471
3784.21078	0.95841
3782.28202	0.95612
3780.35327	0.95588
3778.42452	0.96683
3776.49577	0.96826
3774.56702	0.95596
3772.63827	0.94261
3770.70951	0.94185
3768.78076	0.95265
3766.85201	0.95744
3764.92326	0.95703
3762.99451	0.94962
3761.06576	0.93894
3759.13700	0.94190
3757.20825	0.94698
3755.27950	0.93328
3753.35075	0.91172
3751.42200	0.91432
3749.49325	0.94061
3747.56449	0.93937
3745.63574	0.93695
3743.70699	0.95709
3741.77824	0.95851
3739.84949	0.93682
3737.92074	0.91662
3735.99198	0.92085
3734.06323	0.94870
3732.13448	0.96250
3730.20573	0.95361
3728.27698	0.93724
3726.34823	0.93028
3724.41947	0.93548
3722.49072	0.94122
3720.56197	0.94518
3718.63322	0.94525
3716.70447	0.93552
3714.77572	0.91605
3712.84696	0.90422
3710.91821	0.92611
3708.98946	0.94887
3707.06071	0.94483
3705.13196	0.92918
3703.20321	0.92084
3701.27445	0.92813
3699.34570	0.93156
3697.41695	0.92561
3695.48820	0.91710
3693.55945	0.90368
3691.63070	0.89238
3689.70194	0.90843
3687.77319	0.93447
3685.84444	0.93309
3683.91569	0.91870
3681.98694	0.90338
3680.05819	0.88738
3678.12943	0.87072
3676.20068	0.87585
3674.27193	0.89778
3672.34318	0.88970
3670.41443	0.88719
3668.48568	0.90619
3666.55692	0.90535
3664.62817	0.89187
3662.69942	0.88190
3660.77067	0.87393
3658.84192	0.86448
3656.91317	0.86227
3654.98441	0.86133
3653.05566	0.84200
3651.12691	0.81843
3649.19816	0.83300
3647.26941	0.86385
3645.34066	0.86088
3643.41190	0.84659
3641.48315	0.83707
3639.55440	0.83296
3637.62565	0.82818
3635.69690	0.82112
3633.76815	0.81114
3631.83939	0.79560
3629.91064	0.78996
3627.98189	0.81349
3626.05314	0.82065
3624.12439	0.80503
3622.19564	0.78681
3620.26688	0.78014
3618.33813	0.78927
3616.40938	0.79027
3614.48063	0.78260
3612.55188	0.77841
3610.62313	0.77421
3608.69437	0.77424
3606.76562	0.77877
3604.83687	0.77392
3602.90812	0.76361
3600.97937	0.75945
3599.05062	0.75869
3597.12186	0.75469
3595.19311	0.75335
3593.26436	0.75276
3591.33561	0.74241
3589.40686	0.73059
3587.47811	0.73757
3585.54935	0.74999
3583.62060	0.74639
3581.69185	0.73817
3579.76310	0.73343
3577.83435	0.73065
3575.90560	0.72770
3573.97684	0.72409
3572.04809	0.71659
3570.11934	0.70422
3568.19059	0.69828
3566.26184	0.70891
3564.33309	0.71517
3562.40433	0.71055
3560.47558	0.70581
3558.54683	0.70271
3556.61808	0.69759
3554.68933	0.69165
3552.76058	0.69030
3550.83182	0.69020
3548.90307	0.68466
3546.97432	0.68154
3545.04557	0.68686
3543.11682	0.68999
3541.18807	0.68559
3539.25931	0.67890
3537.33056	0.67538
3535.40181	0.67427
3533.47306	0.67076
3531.54431	0.66521
3529.61556	0.66182
3527.68680	0.66139
3525.75805	0.66144
3523.82930	0.66247
3521.90055	0.66312
3519.97180	0.65997
3518.04305	0.65478
3516.11429	0.65047
3514.18554	0.64702
3512.25679	0.64421
3510.32804	0.64349
3508.39929	0.64344
3506.47054	0.64054
3504.54178	0.63801
3502.61303	0.63951
3500.68428	0.63936
3498.75553	0.63548
3496.82678	0.63305
3494.89803	0.63273
3492.96927	0.63072
3491.04052	0.62709
3489.11177	0.62531
3487.18302	0.62540
3485.25427	0.62420
3483.32552	0.62261
3481.39676	0.62292
3479.46801	0.62246
3477.53926	0.61941
3475.61051	0.61640
3473.68176	0.61503
3471.75301	0.61458
3469.82425	0.61420
3467.89550	0.61336
3465.96675	0.61161
3464.03800	0.60925
3462.10925	0.60754
3460.18050	0.60620
3458.25174	0.60442
3456.32299	0.60318
3454.39424	0.60267
3452.46549	0.60105
3450.53674	0.59736
3448.60799	0.59471
3446.67923	0.59595
3444.75048	0.59790
3442.82173	0.59795
3440.89298	0.59705
3438.96423	0.59548
3437.03548	0.59358
3435.10672	0.59220
3433.17797	0.59147
3431.24922	0.59105
3429.32047	0.59038
3427.39172	0.58955
3425.46297	0.58868
3423.53421	0.58726
3421.60546	0.58660
3419.67671	0.58751
3417.74796	0.58757
3415.81921	0.58650
3413.89046	0.58638
3411.96170	0.58736
3410.03295	0.58812
3408.10420	0.58766
3406.17545	0.58677
3404.24670	0.58710
3402.31795	0.58791
3400.38919	0.58780
3398.46044	0.58751
3396.53169	0.58717
3394.60294	0.58631
3392.67419	0.58668
3390.74544	0.58848
3388.81668	0.58913
3386.88793	0.58846
3384.95918	0.58791
3383.03043	0.58763
3381.10168	0.58793
3379.17293	0.58909
3377.24417	0.59004
3375.31542	0.59022
3373.38667	0.59051
3371.45792	0.59117
3369.52917	0.59172
3367.60042	0.59239
3365.67166	0.59328
3363.74291	0.59406
3361.81416	0.59513
3359.88541	0.59606
3357.95666	0.59621
3356.02791	0.59634
3354.09915	0.59681
3352.17040	0.59739
3350.24165	0.59794
3348.31290	0.59822
3346.38415	0.59853
3344.45540	0.59950
3342.52664	0.60116
3340.59789	0.60277
3338.66914	0.60359
3336.74039	0.60363
3334.81164	0.60345
3332.88289	0.60357
3330.95413	0.60413
3329.02538	0.60471
3327.09663	0.60489
3325.16788	0.60490
3323.23913	0.60521
3321.31038	0.60608
3319.38162	0.60728
3317.45287	0.60822
3315.52412	0.60888
3313.59537	0.60968
3311.66662	0.61068
3309.73787	0.61184
3307.80911	0.61281
3305.88036	0.61289
3303.95161	0.61246
3302.02286	0.61244
3300.09411	0.61315
3298.16536	0.61435
3296.23660	0.61525
3294.30785	0.61578
3292.37910	0.61675
3290.45035	0.61768
3288.52160	0.61787
3286.59285	0.61768
3284.66409	0.61755
3282.73534	0.61777
3280.80659	0.61793
3278.87784	0.61766
3276.94909	0.61795
3275.02034	0.61945
3273.09158	0.62126
3271.16283	0.62211
3269.23408	0.62137
3267.30533	0.61998
3265.37658	0.61966
3263.44783	0.62092
3261.51907	0.62268
3259.59032	0.62382
3257.66157	0.62436
3255.73282	0.62510
3253.80407	0.62604
3251.87532	0.62620
3249.94656	0.62568
3248.01781	0.62513
3246.08906	0.62474
3244.16031	0.62510
3242.23156	0.62609
3240.30281	0.62663
3238.37405	0.62680
3236.44530	0.62757
3234.51655	0.62868
3232.58780	0.62923
3230.65905	0.62923
3228.73030	0.62885
3226.80154	0.62869
3224.87279	0.62954
3222.94404	0.63073
3221.01529	0.63148
3219.08654	0.63222
3217.15779	0.63332
3215.22903	0.63448
3213.30028	0.63525
3211.37153	0.63541
3209.44278	0.63547
3207.51403	0.63550
3205.58528	0.63542
3203.65652	0.63588
3201.72777	0.63646
3199.79902	0.63671
3197.87027	0.63731
3195.94152	0.63810
3194.01277	0.63841
3192.08401	0.63872
3190.15526	0.63963
3188.22651	0.64065
3186.29776	0.64128
3184.36901	0.64169
3182.44026	0.64195
3180.51150	0.64235
3178.58275	0.64299
3176.65400	0.64323
3174.72525	0.64291
3172.79650	0.64273
3170.86775	0.64311
3168.93899	0.64398
3167.01024	0.64531
3165.08149	0.64660
3163.15274	0.64737
3161.22399	0.64800
3159.29524	0.64858
3157.36648	0.64900
3155.43773	0.64967
3153.50898	0.65064
3151.58023	0.65161
3149.65148	0.65254
3147.72273	0.65318
3145.79397	0.65304
3143.86522	0.65265
3141.93647	0.65297
3140.00772	0.65366
3138.07897	0.65390
3136.15022	0.65383
3134.22146	0.65438
3132.29271	0.65576
3130.36396	0.65673
3128.43521	0.65671
3126.50646	0.65628
3124.57771	0.65638
3122.64895	0.65758
3120.72020	0.65904
3118.79145	0.66005
3116.86270	0.66115
3114.93395	0.66199
3113.00520	0.66176
3111.07644	0.66126
3109.14769	0.66111
3107.21894	0.66092
3105.29019	0.66076
3103.36144	0.66126
3101.43269	0.66258
3099.50393	0.66353
3097.57518	0.66353
3095.64643	0.66371
3093.71768	0.66452
3091.78893	0.66538
3089.86018	0.66615
3087.93142	0.66684
3086.00267	0.66705
3084.07392	0.66642
3082.14517	0.66593
3080.21642	0.66630
3078.28767	0.66681
3076.35891	0.66728
3074.43016	0.66805
3072.50141	0.66865
3070.57266	0.66870
3068.64391	0.66856
3066.71516	0.66884
3064.78640	0.66962
3062.85765	0.67041
3060.92890	0.67068
3059.00015	0.67063
3057.07140	0.67108
3055.14265	0.67205
3053.21389	0.67260
3051.28514	0.67241
3049.35639	0.67240
3047.42764	0.67317
3045.49889	0.67396
3043.57014	0.67413
3041.64138	0.67407
3039.71263	0.67432
3037.78388	0.67478
3035.85513	0.67520
3033.92638	0.67553
3031.99763	0.67586
3030.06887	0.67589
3028.14012	0.67565
3026.21137	0.67607
3024.28262	0.67682
3022.35387	0.67685
3020.42512	0.67658
3018.49636	0.67671
3016.56761	0.67723
3014.63886	0.67784
3012.71011	0.67834
3010.78136	0.67855
3008.85261	0.67788
3006.92385	0.67677
3004.99510	0.67702
3003.06635	0.67857
3001.13760	0.67955
2999.20885	0.67952
2997.28010	0.67916
2995.35134	0.67884
2993.42259	0.67864
2991.49384	0.67804
2989.56509	0.67714
2987.63634	0.67661
2985.70759	0.67642
2983.77883	0.67636
2981.85008	0.67630
2979.92133	0.67612
2977.99258	0.67573
2976.06383	0.67481
2974.13508	0.67389
2972.20632	0.67353
2970.27757	0.67295
2968.34882	0.67203
2966.42007	0.67136
2964.49132	0.67081
2962.56256	0.67030
2960.63381	0.66978
2958.70506	0.66938
2956.77631	0.66962
2954.84756	0.67017
2952.91881	0.67023
2950.99005	0.66969
2949.06130	0.66901
2947.13255	0.66867
2945.20380	0.66871
2943.27505	0.66842
2941.34630	0.66744
2939.41754	0.66636
2937.48879	0.66548
2935.56004	0.66490
2933.63129	0.66486
2931.70254	0.66481
2929.77379	0.66428
2927.84503	0.66359
2925.91628	0.66304
2923.98753	0.66277
2922.05878	0.66296
2920.13003	0.66335
2918.20128	0.66357
2916.27252	0.66355
2914.34377	0.66335
2912.41502	0.66312
2910.48627	0.66291
2908.55752	0.66282
2906.62877	0.66295
2904.70001	0.66282
2902.77126	0.66242
2900.84251	0.66250
2898.91376	0.66285
2896.98501	0.66274
2895.05626	0.66225
2893.12750	0.66177
2891.19875	0.66148
2889.27000	0.66154
2887.34125	0.66179
2885.41250	0.66217
2883.48375	0.66287
2881.55499	0.66361
2879.62624	0.66385
2877.69749	0.66364
2875.76874	0.66327
2873.83999	0.66299
2871.91124	0.66314
2869.98248	0.66354
2868.05373	0.66354
2866.12498	0.66330
2864.19623	0.66329
2862.26748	0.66347
2860.33873	0.66369
2858.40997	0.66373
2856.48122	0.66366
2854.55247	0.66379
2852.62372	0.66400
2850.69497	0.66440
2848.76622	0.66516
2846.83746	0.66578
2844.90871	0.66599
2842.97996	0.66645
2841.05121	0.66760
2839.12246	0.66895
2837.19371	0.66980
2835.26495	0.67033
2833.33620	0.67089
2831.40745	0.67098
2829.47870	0.67068
2827.54995	0.67075
2825.62120	0.67104
2823.69244	0.67104
2821.76369	0.67103
2819.83494	0.67145
2817.90619	0.67207
2815.97744	0.67230
2814.04869	0.67219
2812.11993	0.67231
2810.19118	0.67274
2808.26243	0.67289
2806.33368	0.67263
2804.40493	0.67256
2802.47618	0.67311
2800.54742	0.67396
2798.61867	0.67464
2796.68992	0.67520
2794.76117	0.67569
2792.83242	0.67616
2790.90367	0.67661
2788.97491	0.67645
2787.04616	0.67576
2785.11741	0.67553
2783.18866	0.67598
2781.25991	0.67644
2779.33116	0.67649
2777.40240	0.67637
2775.47365	0.67629
2773.54490	0.67621
2771.61615	0.67607
2769.68740	0.67582
2767.75865	0.67578
2765.82989	0.67624
2763.90114	0.67667
2761.97239	0.67664
2760.04364	0.67652
2758.11489	0.67656
2756.18614	0.67655
2754.25738	0.67642
2752.32863	0.67643
2750.39988	0.67665
2748.47113	0.67684
2746.54238	0.67717
2744.61363	0.67760
2742.68487	0.67755
2740.75612	0.67726
2738.82737	0.67711
2736.89862	0.67688
2734.96987	0.67683
2733.04112	0.67698
2731.11236	0.67677
2729.18361	0.67648
2727.25486	0.67689
2725.32611	0.67765
2723.39736	0.67790
2721.46861	0.67750
2719.53985	0.67697
2717.61110	0.67697
2715.68235	0.67754
2713.75360	0.67813
2711.82485	0.67849
2709.89610	0.67859
2707.96734	0.67824
2706.03859	0.67776
2704.10984	0.67796
2702.18109	0.67859
2700.25234	0.67886
2698.32359	0.67920
2696.39483	0.67972
2694.46608	0.67980
2692.53733	0.67967
2690.60858	0.67956
2688.67983	0.67933
2686.75108	0.67920
2684.82232	0.67927
2682.89357	0.67967
2680.96482	0.68033
2679.03607	0.68070
2677.10732	0.68072
2675.17857	0.68071
2673.24981	0.68089
2671.32106	0.68118
2669.39231	0.68122
2667.46356	0.68096
2665.53481	0.68061
2663.60606	0.68057
2661.67730	0.68114
2659.74855	0.68168
2657.81980	0.68152
2655.89105	0.68110
2653.96230	0.68109
2652.03355	0.68148
2650.10479	0.68168
2648.17604	0.68148
2646.24729	0.68153
2644.31854	0.68206
2642.38979	0.68236
2640.46104	0.68221
2638.53228	0.68219
2636.60353	0.68233
2634.67478	0.68237
2632.74603	0.68245
2630.81728	0.68269
2628.88853	0.68285
2626.95977	0.68269
2625.03102	0.68228
2623.10227	0.68200
2621.17352	0.68210
2619.24477	0.68246
2617.31602	0.68276
2615.38726	0.68303
2613.45851	0.68339
2611.52976	0.68342
2609.60101	0.68287
2607.67226	0.68237
2605.74351	0.68249
2603.81475	0.68275
2601.88600	0.68249
2599.95725	0.68206
2598.02850	0.68185
2596.09975	0.68157
2594.17100	0.68124
2592.24224	0.68138
2590.31349	0.68193
2588.38474	0.68200
2586.45599	0.68145
2584.52724	0.68116
2582.59849	0.68127
2580.66973	0.68136
2578.74098	0.68152
2576.81223	0.68175
2574.88348	0.68158
2572.95473	0.68106
2571.02598	0.68080
2569.09722	0.68077
2567.16847	0.68079
2565.23972	0.68100
2563.31097	0.68123
2561.38222	0.68121
2559.45347	0.68109
2557.52471	0.68114
2555.59596	0.68125
2553.66721	0.68114
2551.73846	0.68071
2549.80971	0.68011
2547.88096	0.67966
2545.95220	0.67944
2544.02345	0.67935
2542.09470	0.67929
2540.16595	0.67912
2538.23720	0.67892
2536.30845	0.67874
2534.37969	0.67834
2532.45094	0.67761
2530.52219	0.67678
2528.59344	0.67606
2526.66469	0.67555
2524.73594	0.67535
2522.80718	0.67549
2520.87843	0.67575
2518.94968	0.67595
2517.02093	0.67614
2515.09218	0.67625
2513.16343	0.67614
2511.23467	0.67606
2509.30592	0.67634
2507.37717	0.67685
2505.44842	0.67723
2503.51967	0.67762
2501.59092	0.67837
2499.66216	0.67927
2497.73341	0.67981
2495.80466	0.68014
2493.87591	0.68071
2491.94716	0.68137
2490.01841	0.68182
2488.08965	0.68222
2486.16090	0.68269
2484.23215	0.68305
2482.30340	0.68330
2480.37465	0.68383
2478.44590	0.68463
2476.51714	0.68524
2474.58839	0.68559
2472.65964	0.68581
2470.73089	0.68604
2468.80214	0.68632
2466.87339	0.68636
2464.94463	0.68613
2463.01588	0.68590
2461.08713	0.68597
2459.15838	0.68642
2457.22963	0.68682
2455.30088	0.68695
2453.37212	0.68720
2451.44337	0.68763
2449.51462	0.68767
2447.58587	0.68720
2445.65712	0.68682
2443.72837	0.68699
2441.79961	0.68746
2439.87086	0.68774
2437.94211	0.68785
2436.01336	0.68812
2434.08461	0.68828
2432.15586	0.68827
2430.22710	0.68839
2428.29835	0.68863
2426.36960	0.68878
2424.44085	0.68883
2422.51210	0.68894
2420.58335	0.68919
2418.65459	0.68944
2416.72584	0.68938
2414.79709	0.68903
2412.86834	0.68898
2410.93959	0.68944
2409.01084	0.68997
2407.08208	0.69018
2405.15333	0.69024
2403.22458	0.69040
2401.29583	0.69069
2399.36708	0.69087
2397.43833	0.69100
2395.50957	0.69120
2393.58082	0.69099
2391.65207	0.69028
2389.72332	0.68967
2387.79457	0.68900
2385.86582	0.68742
2383.93706	0.68492
2382.00831	0.68198
2380.07956	0.67879
2378.15081	0.67554
2376.22206	0.67248
2374.29331	0.66948
2372.36455	0.66611
2370.43580	0.66232
2368.50705	0.65878
2366.57830	0.65641
2364.64955	0.65586
2362.72080	0.65626
2360.79204	0.65711
2358.86329	0.66048
2356.93454	0.66733
2355.00579	0.67529
2353.07704	0.68220
2351.14829	0.68346
2349.21953	0.67679
2347.29078	0.66738
2345.36203	0.66278
2343.43328	0.66486
2341.50453	0.66843
2339.57578	0.67099
2337.64702	0.67205
2335.71827	0.67184
2333.78952	0.67131
2331.86077	0.67235
2329.93202	0.67484
2328.00327	0.67601
2326.07451	0.67601
2324.14576	0.67703
2322.21701	0.67960
2320.28826	0.68233
2318.35951	0.68372
2316.43076	0.68395
2314.50200	0.68415
2312.57325	0.68479
2310.64450	0.68560
2308.71575	0.68643
2306.78700	0.68712
2304.85825	0.68778
2302.92949	0.68874
2301.00074	0.68970
2299.07199	0.69002
2297.14324	0.68971
2295.21449	0.68934
2293.28574	0.68939
2291.35698	0.68972
2289.42823	0.69005
2287.49948	0.69064
2285.57073	0.69131
2283.64198	0.69112
2281.71323	0.69015
2279.78447	0.68958
2277.85572	0.68978
2275.92697	0.68996
2273.99822	0.68969
2272.06947	0.68936
2270.14072	0.68942
2268.21196	0.68972
2266.28321	0.68976
2264.35446	0.68960
2262.42571	0.68948
2260.49696	0.68923
2258.56821	0.68891
2256.63945	0.68873
2254.71070	0.68871
2252.78195	0.68885
2250.85320	0.68904
2248.92445	0.68902
2246.99570	0.68879
2245.06694	0.68871
2243.13819	0.68867
2241.20944	0.68839
2239.28069	0.68818
2237.35194	0.68816
2235.42319	0.68812
2233.49443	0.68796
2231.56568	0.68773
2229.63693	0.68758
2227.70818	0.68766
2225.77943	0.68787
2223.85068	0.68797
2221.92192	0.68799
2219.99317	0.68795
2218.06442	0.68777
2216.13567	0.68765
2214.20692	0.68772
2212.27817	0.68762
2210.34941	0.68728
2208.42066	0.68735
2206.49191	0.68777
2204.56316	0.68781
2202.63441	0.68752
2200.70566	0.68750
2198.77690	0.68766
2196.84815	0.68748
2194.91940	0.68706
2192.99065	0.68687
2191.06190	0.68675
2189.13315	0.68643
2187.20439	0.68630
2185.27564	0.68648
2183.34689	0.68655
2181.41814	0.68662
2179.48939	0.68673
2177.56064	0.68642
2175.63188	0.68580
2173.70313	0.68536
2171.77438	0.68507
2169.84563	0.68459
2167.91688	0.68401
2165.98813	0.68368
2164.05937	0.68356
2162.13062	0.68326
2160.20187	0.68284
2158.27312	0.68275
2156.34437	0.68293
2154.41562	0.68290
2152.48686	0.68273
2150.55811	0.68282
2148.62936	0.68306
2146.70061	0.68313
2144.77186	0.68307
2142.84311	0.68287
2140.91435	0.68248
2138.98560	0.68222
2137.05685	0.68238
2135.12810	0.68270
2133.19935	0.68280
2131.27060	0.68274
2129.34184	0.68278
2127.41309	0.68297
2125.48434	0.68326
2123.55559	0.68370
2121.62684	0.68408
2119.69809	0.68403
2117.76933	0.68387
2115.84058	0.68391
2113.91183	0.68406
2111.98308	0.68422
2110.05433	0.68449
2108.12558	0.68476
2106.19682	0.68477
2104.26807	0.68451
2102.33932	0.68437
2100.41057	0.68467
2098.48182	0.68509
2096.55307	0.68523
2094.62431	0.68523
2092.69556	0.68542
2090.76681	0.68580
2088.83806	0.68613
2086.90931	0.68628
2084.98056	0.68639
2083.05180	0.68639
2081.12305	0.68630
2079.19430	0.68639
2077.26555	0.68669
2075.33680	0.68701
2073.40805	0.68726
2071.47929	0.68737
2069.55054	0.68723
2067.62179	0.68683
2065.69304	0.68687
2063.76429	0.68760
2061.83554	0.68821
2059.90678	0.68831
2057.97803	0.68811
2056.04928	0.68779
2054.12053	0.68753
2052.19178	0.68761
2050.26303	0.68815
2048.33427	0.68869
2046.40552	0.68879
2044.47677	0.68850
2042.54802	0.68835
2040.61927	0.68870
2038.69052	0.68918
2036.76176	0.68958
2034.83301	0.68995
2032.90426	0.69017
2030.97551	0.69030
2029.04676	0.69044
2027.11801	0.69053
2025.18925	0.69066
2023.26050	0.69099
2021.33175	0.69104
2019.40300	0.69082
2017.47425	0.69162
2015.54550	0.69323
2013.61674	0.69418
2011.68799	0.69446
2009.75924	0.69461
2007.83049	0.69483
2005.90174	0.69503
2003.97299	0.69505
2002.04423	0.69530
2000.11548	0.69628
1998.18673	0.69757
1996.25798	0.69762
1994.32923	0.69662
1992.40048	0.69718
1990.47172	0.69904
1988.54297	0.70003
1986.61422	0.70054
1984.68547	0.70079
1982.75672	0.70082
1980.82797	0.70110
1978.89921	0.70152
1976.97046	0.70204
1975.04171	0.70259
1973.11296	0.70291
1971.18421	0.70255
1969.25545	0.70201
1967.32670	0.70301
1965.39795	0.70469
1963.46920	0.70471
1961.54045	0.70397
1959.61170	0.70405
1957.68294	0.70471
1955.75419	0.70552
1953.82544	0.70640
1951.89669	0.70710
1949.96794	0.70707
1948.03919	0.70633
1946.11043	0.70550
1944.18168	0.70589
1942.25293	0.70877
1940.32418	0.71093
1938.39543	0.71032
1936.46668	0.70950
1934.53792	0.70961
1932.60917	0.71023
1930.68042	0.71091
1928.75167	0.71125
1926.82292	0.71051
1924.89417	0.70951
1922.96541	0.71048
1921.03666	0.71149
1919.10791	0.71202
1917.17916	0.71441
1915.25041	0.71549
1913.32166	0.71390
1911.39290	0.71280
1909.46415	0.71377
1907.53540	0.71534
1905.60665	0.71582
1903.67790	0.71577
1901.74915	0.71610
1899.82039	0.71622
1897.89164	0.71558
1895.96289	0.71572
1894.03414	0.71659
1892.10539	0.71602
1890.17664	0.71637
1888.24788	0.71878
1886.31913	0.71948
1884.39038	0.71893
1882.46163	0.71876
1880.53288	0.71876
1878.60413	0.71909
1876.67537	0.71943
1874.74662	0.71878
1872.81787	0.71590
1870.88912	0.71282
1868.96037	0.71582
1867.03162	0.72252
1865.10286	0.72365
1863.17411	0.72141
1861.24536	0.72019
1859.31661	0.72052
1857.38786	0.72113
1855.45911	0.72127
1853.53035	0.72107
1851.60160	0.72036
1849.67285	0.71896
1847.74410	0.71685
1845.81535	0.71642
1843.88660	0.72184
1841.95784	0.72570
1840.02909	0.72338
1838.10034	0.72121
1836.17159	0.72148
1834.24284	0.72029
1832.31409	0.71718
1830.38533	0.71809
1828.45658	0.72215
1826.52783	0.72274
1824.59908	0.72351
1822.67033	0.72463
1820.74158	0.72336
1818.81282	0.72220
1816.88407	0.72229
1814.95532	0.72138
1813.02657	0.71945
1811.09782	0.71966
1809.16907	0.72112
1807.24031	0.72016
1805.31156	0.71667
1803.38281	0.71254
1801.45406	0.71088
1799.52531	0.71174
1797.59656	0.71066
1795.66780	0.70705
1793.73905	0.70643
1791.81030	0.71429
1789.88155	0.72046
1787.95280	0.71920
1786.02405	0.71798
1784.09529	0.71924
1782.16654	0.72078
1780.23779	0.72346
1778.30904	0.72465
1776.38029	0.72092
1774.45154	0.71654
1772.52278	0.72018
1770.59403	0.72814
1768.66528	0.73045
1766.73653	0.72927
1764.80778	0.72551
1762.87903	0.72364
1760.95027	0.72635
1759.02152	0.72703
1757.09277	0.72708
1755.16402	0.72607
1753.23527	0.72052
1751.30652	0.71722
1749.37776	0.72238
1747.44901	0.72668
1745.52026	0.72563
1743.59151	0.72341
1741.66276	0.72263
1739.73401	0.72384
1737.80525	0.72131
1735.87650	0.71563
1733.94775	0.72020
1732.01900	0.72924
1730.09025	0.72947
1728.16150	0.72759
1726.23274	0.72487
1724.30399	0.72259
1722.37524	0.71972
1720.44649	0.71352
1718.51774	0.71045
1716.58899	0.72066
1714.66023	0.72838
1712.73148	0.72628
1710.80273	0.72131
1708.87398	0.71588
1706.94523	0.71309
1705.01648	0.71341
1703.08772	0.70997
1701.15897	0.70649
1699.23022	0.71046
1697.30147	0.71488
1695.37272	0.71880
1693.44397	0.71647
1691.51521	0.70890
1689.58646	0.70304
1687.65771	0.69737
1685.72896	0.69264
1683.80021	0.70153
1681.87146	0.70839
1679.94270	0.70322
1678.01395	0.69571
1676.08520	0.69147
1674.15645	0.69047
1672.22770	0.68681
1670.29895	0.68632
1668.37019	0.69091
1666.44144	0.68693
1664.51269	0.67952
1662.58394	0.67832
1660.65519	0.67875
1658.72644	0.67253
1656.79768	0.66145
1654.86893	0.65260
1652.94018	0.66333
1651.01143	0.66805
1649.08268	0.65844
1647.15393	0.65819
1645.22517	0.66516
1643.29642	0.66177
1641.36767	0.65447
1639.43892	0.64688
1637.51017	0.64277
1635.58142	0.65247
1633.65266	0.65976
1631.72391	0.65509
1629.79516	0.65038
1627.86641	0.65031
1625.93766	0.65126
1624.00891	0.65402
1622.08015	0.65905
1620.15140	0.65804
1618.22265	0.65662
1616.29390	0.66596
1614.36515	0.67291
1612.43640	0.67156
1610.50764	0.67128
1608.57889	0.67497
1606.65014	0.67903
1604.72139	0.68141
1602.79264	0.68398
1600.86389	0.68696
1598.93513	0.68856
1597.00638	0.68967
1595.07763	0.69237
1593.14888	0.69575
1591.22013	0.69848
1589.29138	0.70093
1587.36262	0.70296
1585.43387	0.70455
1583.50512	0.70602
1581.57637	0.70611
1579.64762	0.70316
1577.71887	0.70235
1575.79011	0.71260
1573.86136	0.71732
1571.93261	0.71235
1570.00386	0.71288
1568.07511	0.71909
1566.14636	0.71957
1564.21760	0.71603
1562.28885	0.70829
1560.36010	0.70150
1558.43135	0.71914
1556.50260	0.73137
1554.57385	0.72835
1552.64509	0.72578
1550.71634	0.72471
1548.78759	0.72376
1546.85884	0.71950
1544.93009	0.71391
1543.00134	0.71164
1541.07258	0.72137
1539.14383	0.73935
1537.21508	0.73648
1535.28633	0.72868
1533.35758	0.73019
1531.42883	0.73351
1529.50007	0.72941
1527.57132	0.72616
1525.64257	0.72651
1523.71382	0.72565
1521.78507	0.72963
1519.85632	0.73569
1517.92756	0.73741
1515.99881	0.74102
1514.07006	0.74150
1512.14131	0.73624
1510.21256	0.72866
1508.28381	0.72844
1506.35505	0.75184
1504.42630	0.75865
1502.49755	0.75088
1500.56880	0.74425
1498.64005	0.74405
1496.71130	0.75158
1494.78254	0.75473
1492.85379	0.74928
1490.92504	0.74550
1488.99629	0.75321
1487.06754	0.76152
1485.13879	0.76127
1483.21003	0.75847
1481.28128	0.75758
1479.35253	0.75688
1477.42378	0.75399
1475.49503	0.75136
1473.56628	0.75609
1471.63752	0.76692
1469.70877	0.76768
1467.78002	0.76211
1465.85127	0.76116
1463.92252	0.76598
1461.99377	0.76440
1460.06501	0.75659
1458.13626	0.75686
1456.20751	0.77356
1454.27876	0.77775
1452.35001	0.77362
1450.42126	0.77067
1448.49250	0.77197
1446.56375	0.77586
1444.63500	0.77718
1442.70625	0.77635
1440.77750	0.77425
1438.84875	0.77194
1436.91999	0.77622
1434.99124	0.78344
1433.06249	0.78312
1431.13374	0.78213
1429.20499	0.78468
1427.27624	0.78538
1425.34748	0.78454
1423.41873	0.78494
1421.48998	0.78413
1419.56123	0.78639
1417.63248	0.79498
1415.70373	0.79810
1413.77497	0.79686
1411.84622	0.79691
1409.91747	0.79820
1407.98872	0.79842
1406.05997	0.79928
1404.13122	0.80224
1402.20246	0.80272
1400.27371	0.80159
1398.34496	0.80313
1396.41621	0.80695
1394.48746	0.81214
1392.55871	0.81444
1390.62995	0.81214
1388.70120	0.81091
1386.77245	0.81415
1384.84370	0.81678
1382.91495	0.81729
1380.98620	0.81858
1379.05744	0.82024
1377.12869	0.82073
1375.19994	0.82304
1373.27119	0.82860
1371.34244	0.83160
1369.41369	0.83274
1367.48493	0.83443
1365.55618	0.83428
1363.62743	0.83515
1361.69868	0.84062
1359.76993	0.84459
1357.84118	0.84511
1355.91242	0.84578
1353.98367	0.84741
1352.05492	0.84869
1350.12617	0.84990
1348.19742	0.85176
1346.26867	0.85373
1344.33991	0.85452
1342.41116	0.85396
1340.48241	0.85544
1338.55366	0.86107
1336.62491	0.86578
1334.69616	0.86742
1332.76740	0.86850
1330.83865	0.87007
1328.90990	0.87184
1326.98115	0.87353
1325.05240	0.87511
1323.12365	0.87630
1321.19489	0.87715
1319.26614	0.87898
1317.33739	0.88161
1315.40864	0.88381
1313.47989	0.88636
1311.55114	0.88944
1309.62238	0.89193
1307.69363	0.89394
1305.76488	0.89589
1303.83613	0.89783
1301.90738	0.90000
1299.97863	0.90220
1298.04987	0.90424
1296.12112	0.90639
1294.19237	0.90866
1292.26362	0.91062
1290.33487	0.91215
1288.40612	0.91359
1286.47736	0.91498
1284.54861	0.91610
1282.61986	0.91726
1280.69111	0.91892
1278.76236	0.92090
1276.83361	0.92252
1274.90485	0.92344
1272.97610	0.92411
1271.04735	0.92529
1269.11860	0.92698
1267.18985	0.92876
1265.26110	0.93048
1263.33234	0.93211
1261.40359	0.93394
1259.47484	0.93619
1257.54609	0.93831
1255.61734	0.93994
1253.68859	0.94132
1251.75983	0.94287
1249.83108	0.94461
1247.90233	0.94631
1245.97358	0.94801
1244.04483	0.95005
1242.11608	0.95233
1240.18732	0.95446
1238.25857	0.95645
1236.32982	0.95860
1234.40107	0.96117
1232.47232	0.96410
1230.54357	0.96708
1228.61481	0.96998
1226.68606	0.97287
1224.75731	0.97566
1222.82856	0.97801
1220.89981	0.97976
1218.97106	0.98120
1217.04230	0.98247
1215.11355	0.98333
1213.18480	0.98396
1211.25605	0.98470
1209.32730	0.98528
1207.39855	0.98571
1205.46979	0.98657
1203.54104	0.98817
1201.61229	0.99033
1199.68354	0.99281
1197.75479	0.99541
1195.82604	0.99765
1193.89728	0.99919
1191.96853	1.00006
1190.03978	1.00000
1188.11103	0.99908
1186.18228	0.99712
1184.25353	0.99384
1182.32477	0.98912
1180.39602	0.98412
1178.46727	0.98083
1176.53852	0.98019
1174.60977	0.98110
1172.68102	0.98139
1170.75226	0.97942
1168.82351	0.97494
1166.89476	0.96872
1164.96601	0.96088
1163.03726	0.95069
1161.10851	0.93757
1159.17975	0.92128
1157.25100	0.90183
1155.32225	0.87960
1153.39350	0.85606
1151.46475	0.83365
1149.53600	0.81483
1147.60724	0.80150
1145.67849	0.79465
1143.74974	0.79473
1141.82099	0.80131
1139.89224	0.81163
1137.96349	0.82222
1136.03473	0.83191
1134.10598	0.84083
1132.17723	0.84889
1130.24848	0.85568
1128.31973	0.85910
1126.39098	0.85353
1124.46222	0.83390
1122.53347	0.80699
1120.60472	0.78619
1118.67597	0.77236
1116.74722	0.75905
1114.81847	0.74706
1112.88971	0.74023
1110.96096	0.73996
1109.03221	0.74751
1107.10346	0.76307
1105.17471	0.78230
1103.24596	0.79964
1101.31720	0.81193
1099.38845	0.81704
1097.45970	0.81330
1095.53095	0.79960
1093.60220	0.77656
1091.67345	0.74897
1089.74469	0.72501
1087.81594	0.71164
1085.88719	0.71026
1083.95844	0.71702
1082.02969	0.72890
1080.10094	0.74713
1078.17218	0.77279
1076.24343	0.80250
1074.31468	0.82953
1072.38593	0.85031
1070.45718	0.86831
1068.52843	0.88841
1066.59967	0.91174
1064.67092	0.93581
1062.74217	0.95682
1060.81342	0.97284
1058.88467	0.98425
1056.95592	0.99198
1055.02716	0.99677
1053.09841	0.99941
1051.16966	1.00068
1049.24091	1.00124
1047.31216	1.00160
1045.38341	1.00203
1043.45465	1.00214
1041.52590	1.00136
1039.59715	1.00044
1037.66840	1.00000
1035.73965	0.99970
1033.81090	0.99913
1031.88214	0.99942
1029.95339	1.00000
1028.02464	1.00391
1026.09589	1.00673
1024.16714	1.00937
1022.23839	1.01235
1020.30963	1.01521
1018.38088	1.01715
1016.45213	1.01813
1014.52338	1.01864
1012.59463	1.01919
1010.66588	1.02000
1008.73712	1.02113
1006.80837	1.02224
1004.87962	1.02290
1002.95087	1.02330
1001.02212	1.02351
999.09337	1.02314
997.16461	1.02229
995.23586	1.02124
993.30711	1.01983
991.37836	1.01828
989.44961	1.01648
987.52085	1.01377
985.59210	1.01106
983.66335	1.00952
981.73460	1.00840
979.80585	1.00657
977.87710	1.00370
975.94834	1.00000
974.01959	0.99996
972.09084	1.00013
970.16209	1.00044
968.23334	1.00046
966.30459	0.99992
964.37583	0.99947
962.44708	1.00006
960.51833	1.00082
958.58958	1.00057
956.66083	1.00014
954.73208	1.00055
952.80332	1.00169
950.87457	1.00284
948.94582	1.00320
947.01707	1.00236
945.08832	0.99997
943.15957	0.99609
941.23081	0.99308
939.30206	0.99338
937.37331	0.99552
935.44456	0.99671
933.51581	0.99644
931.58706	0.99534
929.65830	0.99370
927.72955	0.99195
925.80080	0.99047
923.87205	0.98866
921.94330	0.98605
920.01455	0.98294
918.08579	0.97936
916.15704	0.97510
914.22829	0.97037
912.29954	0.96580
910.37079	0.96145
908.44204	0.95658
906.51328	0.95141
904.58453	0.94661
902.65578	0.94169
900.72703	0.93586
898.79828	0.92933
896.86953	0.92308
894.94077	0.91793
893.01202	0.91362
891.08327	0.90942
889.15452	0.90547
887.22577	0.90147
885.29702	0.89591
883.36826	0.88818
881.43951	0.87961
879.51076	0.87235
877.58201	0.86624
875.65326	0.85885
873.72451	0.85023
871.79575	0.84371
869.86700	0.84167
867.93825	0.84297
866.00950	0.84486
864.08075	0.84516
862.15200	0.84260
860.22324	0.83716
858.29449	0.83001
856.36574	0.82249
854.43699	0.81451
852.50824	0.80483
850.57949	0.79397
848.65073	0.78412
846.72198	0.77568
844.79323	0.76734
842.86448	0.75762
840.93573	0.74614
839.00698	0.73413
837.07822	0.72273
835.14947	0.71193
833.22072	0.70108
831.29197	0.68974
829.36322	0.67851
827.43447	0.66709
825.50571	0.65392
823.57696	0.63964
821.64821	0.62640
819.71946	0.61454
817.79071	0.60293
815.86196	0.59087
813.93320	0.57808
812.00445	0.56424
810.07570	0.55103
808.14695	0.53984
806.21820	0.52884
804.28945	0.51721
802.36069	0.50620
800.43194	0.49565
798.50319	0.48433
796.57444	0.47318
794.64569	0.46421
792.71694	0.45645
790.78818	0.44745
788.85943	0.43636
786.93068	0.42536
785.00193	0.41711
783.07318	0.41107
781.14443	0.40477
779.21567	0.39722
777.28692	0.39053
775.35817	0.38475
773.42942	0.37748
771.50067	0.37012
769.57192	0.36407
767.64316	0.35753
765.71441	0.35003
763.78566	0.34286
761.85691	0.33715
759.92816	0.33380
757.99941	0.33239
756.07065	0.33066
754.14190	0.32654
752.21315	0.32168
750.28440	0.32026
748.35565	0.31926
746.42690	0.31306
744.49814	0.30605
742.56939	0.30200
740.64064	0.29844
738.71189	0.29684
736.78314	0.29783
734.85439	0.29776
732.92563	0.29639
730.99688	0.29431
729.06813	0.29015
727.13938	0.28556
725.21063	0.28295
723.28188	0.28204
721.35312	0.28118
719.42437	0.27895
717.49562	0.27544
715.56687	0.27123
713.63812	0.26807
711.70937	0.26879
709.78061	0.27169
707.85186	0.27057
705.92311	0.26503
703.99436	0.26219
702.06561	0.26332
700.13686	0.26351
698.20810	0.26267
696.27935	0.26319
694.35060	0.26301
692.42185	0.25968
690.49310	0.25648
688.56435	0.25731
686.63559	0.25976
684.70684	0.25843
682.77809	0.25346
680.84934	0.25071
678.92059	0.25077
676.99184	0.25002
675.06308	0.25041
673.13433	0.25316
671.20558	0.25358
669.27683	0.25049
667.34808	0.25165
665.41933	0.25582
663.49057	0.25794
661.56182	0.25925
659.63307	0.25915
657.70432	0.25634
655.77557	0.25242
653.84682	0.25121
651.91806	0.25298
649.98931	0.25429
648.06056	0.25477
646.13181	0.25506
644.20306	0.25651
642.27431	0.26182
640.34555	0.26632
638.41680	0.26242
636.48805	0.25345
634.55930	0.24829
632.63055	0.24963
630.70180	0.25472
628.77304	0.25961
626.84429	0.26023
624.91554	0.25612
622.98679	0.25296
621.05804	0.25269
619.12929	0.25047
617.20053	0.24899
615.27178	0.25712
613.34303	0.26874
611.41428	0.26823
609.48553	0.25736
607.55678	0.25026
605.62802	0.25341
603.69927	0.26724
601.77052	0.28570
599.84177	0.29771
597.91302	0.29798
595.98427	0.29235
594.05551	0.29145
592.12676	0.29760
590.19801	0.30228
588.26926	0.30033
586.34051	0.29851
584.41176	0.30174
582.48300	0.30657
580.55425	0.31486
578.62550	0.32855
576.69675	0.33906
574.76800	0.34169
572.83925	0.34297
570.91049	0.34639
568.98174	0.34262
567.05299	0.32077
565.12424	0.29646
563.19549	0.29810
561.26674	0.31326
559.33798	0.30640
557.40923	0.28497
555.48048	0.27597
553.55173	0.27553
551.62298	0.27434
549.69423	0.28014
547.76547	0.29455
545.83672	0.30226
543.90797	0.29326
541.97922	0.28137
540.05047	0.28190
538.12172	0.29580
536.19296	0.31843
534.26421	0.33650
532.33546	0.34105
530.40671	0.34094
528.47796	0.34040
526.54921	0.33470
524.62045	0.33084
522.69170	0.34066
520.76295	0.36172
518.83420	0.37976
516.90545	0.37481
514.97670	0.34735
513.04794	0.32606
511.11919	0.33274
509.19044	0.35336
507.26169	0.35833
505.33294	0.34891
503.40419	0.34486
501.47543	0.36355
499.54668	0.40082
497.61793	0.42348
495.68918	0.42150
493.76043	0.41317
491.83168	0.41071
489.90292	0.41697
487.97417	0.42708
486.04542	0.44493
484.11667	0.48950
482.18792	0.53944
480.25917	0.54423
478.33041	0.52580
476.40166	0.55563
474.47291	0.60566
472.54416	0.57230
470.61541	0.50169
468.68666	0.50184
466.75790	0.56807
464.82915	0.67797
462.90040	0.77101
460.97165	0.78591
459.04290	0.77198
457.11415	0.83158
455.18539	0.94143
453.25664	1.00000
451.32789	0.99925
449.39914	0.98289
447.47039	0.97205
445.54164	0.93474
443.61288	0.91745
441.68413	0.97023
439.75538	1.00361
437.82663	0.97826
435.89788	0.98146
433.96913	1.04484
432.04037	1.09426
430.11162	1.11560
428.18287	1.14952
426.25412	1.18262
424.32537	1.17524
422.39662	1.10049
420.46786	0.98547
418.53911	0.95409
416.61036	1.00000
414.68161	1.22513
412.75286	1.45488
410.82411	1.58694
408.89535	1.59602
406.96660	1.90360
405.03785	2.64843
403.10910	2.92551
401.18035	2.07325
399.25160	1.00000
