# Supplementary material for: Adsorption of thallium(I) on rutile nano-titanium dioxide and environmental implications
Source: PeerJ. 2019 May 16;7:e6820. doi: 10.7717/peerj.6820 (PMC6526007; doi:10.7717/peerj.6820)
Supplement: Supplemental Information 1 [file peerj-07-6820-s001.zip › Supplemental Files/FTIR/2017-5-5 1421535195@qq.com/2-2.dpt]

3996.37346	1.00997
3994.44471	1.00962
3992.51596	1.00874
3990.58721	1.00880
3988.65845	1.01091
3986.72970	1.01245
3984.80095	1.01135
3982.87220	1.00878
3980.94345	1.00687
3979.01470	1.00538
3977.08594	1.00282
3975.15719	1.00120
3973.22844	1.00251
3971.29969	1.00468
3969.37094	1.00594
3967.44219	1.00568
3965.51343	1.00327
3963.58468	1.00087
3961.65593	1.00150
3959.72718	1.00304
3957.79843	1.00324
3955.86968	1.00313
3953.94092	1.00123
3952.01217	0.99717
3950.08342	0.99659
3948.15467	1.00000
3946.22592	0.99665
3944.29716	0.98945
3942.36841	0.99160
3940.43966	0.99745
3938.51091	0.99747
3936.58216	0.99311
3934.65341	0.98761
3932.72465	0.98820
3930.79590	0.99586
3928.86715	0.99710
3926.93840	0.99017
3925.00965	0.98786
3923.08090	0.99100
3921.15214	0.98831
3919.22339	0.98508
3917.29464	0.99183
3915.36589	0.99998
3913.43714	0.99845
3911.50839	0.99172
3909.57963	0.98277
3907.65088	0.96938
3905.72213	0.95991
3903.79338	0.96685
3901.86463	0.98045
3899.93588	0.99123
3898.00712	0.99601
3896.07837	0.98628
3894.14962	0.97132
3892.22087	0.97361
3890.29212	0.98550
3888.36337	0.97878
3886.43461	0.97130
3884.50586	0.97678
3882.57711	0.97665
3880.64836	0.98284
3878.71961	0.99117
3876.79086	0.97950
3874.86210	0.96550
3872.93335	0.96105
3871.00460	0.96563
3869.07585	0.97905
3867.14710	0.97644
3865.21835	0.96848
3863.28959	0.97937
3861.36084	0.98614
3859.43209	0.97366
3857.50334	0.95073
3855.57459	0.92916
3853.64584	0.94920
3851.71708	0.99515
3849.78833	0.99723
3847.85958	0.98119
3845.93083	0.96478
3844.00208	0.95285
3842.07333	0.94423
3840.14457	0.94145
3838.21582	0.95840
3836.28707	0.97694
3834.35832	0.97714
3832.42957	0.97398
3830.50082	0.97113
3828.57206	0.96455
3826.64331	0.96030
3824.71456	0.95252
3822.78581	0.94166
3820.85706	0.95483
3818.92831	0.96880
3816.99955	0.96948
3815.07080	0.98073
3813.14205	0.98139
3811.21330	0.96557
3809.28455	0.94936
3807.35580	0.94958
3805.42704	0.95417
3803.49829	0.94501
3801.56954	0.95219
3799.64079	0.96875
3797.71204	0.96833
3795.78329	0.97013
3793.85453	0.97154
3791.92578	0.96692
3789.99703	0.96195
3788.06828	0.95652
3786.13953	0.95396
3784.21078	0.95658
3782.28202	0.95494
3780.35327	0.95447
3778.42452	0.96355
3776.49577	0.96576
3774.56702	0.95564
3772.63827	0.94265
3770.70951	0.94051
3768.78076	0.95016
3766.85201	0.95447
3764.92326	0.95475
3762.99451	0.94917
3761.06576	0.93906
3759.13700	0.94087
3757.20825	0.94573
3755.27950	0.93315
3753.35075	0.91227
3751.42200	0.91472
3749.49325	0.94192
3747.56449	0.94024
3745.63574	0.93306
3743.70699	0.94908
3741.77824	0.95186
3739.84949	0.93261
3737.92074	0.91301
3735.99198	0.91504
3734.06323	0.94138
3732.13448	0.95631
3730.20573	0.94890
3728.27698	0.93284
3726.34823	0.92345
3724.41947	0.92617
3722.49072	0.93340
3720.56197	0.93959
3718.63322	0.93963
3716.70447	0.93008
3714.77572	0.91250
3712.84696	0.90209
3710.91821	0.92267
3708.98946	0.94380
3707.06071	0.94000
3705.13196	0.92583
3703.20321	0.91876
3701.27445	0.92712
3699.34570	0.93190
3697.41695	0.92622
3695.48820	0.91766
3693.55945	0.90565
3691.63070	0.89569
3689.70194	0.91096
3687.77319	0.93672
3685.84444	0.93571
3683.91569	0.92137
3681.98694	0.90686
3680.05819	0.89293
3678.12943	0.87890
3676.20068	0.88562
3674.27193	0.90874
3672.34318	0.90306
3670.41443	0.90087
3668.48568	0.91705
3666.55692	0.91577
3664.62817	0.90474
3662.69942	0.89735
3660.77067	0.89040
3658.84192	0.88091
3656.91317	0.87946
3654.98441	0.88152
3653.05566	0.86585
3651.12691	0.84497
3649.19816	0.86058
3647.26941	0.89159
3645.34066	0.88924
3643.41190	0.87550
3641.48315	0.86590
3639.55440	0.86173
3637.62565	0.85826
3635.69690	0.85371
3633.76815	0.84600
3631.83939	0.83250
3629.91064	0.82984
3627.98189	0.85543
3626.05314	0.86259
3624.12439	0.84674
3622.19564	0.82827
3620.26688	0.82099
3618.33813	0.82856
3616.40938	0.82836
3614.48063	0.82130
3612.55188	0.81976
3610.62313	0.81789
3608.69437	0.81843
3606.76562	0.82388
3604.83687	0.82020
3602.90812	0.80931
3600.97937	0.80310
3599.05062	0.80072
3597.12186	0.79702
3595.19311	0.79834
3593.26436	0.80133
3591.33561	0.79250
3589.40686	0.77964
3587.47811	0.78481
3585.54935	0.79649
3583.62060	0.79275
3581.69185	0.78432
3579.76310	0.77886
3577.83435	0.77560
3575.90560	0.77373
3573.97684	0.77167
3572.04809	0.76473
3570.11934	0.75272
3568.19059	0.74814
3566.26184	0.76013
3564.33309	0.76547
3562.40433	0.75989
3560.47558	0.75587
3558.54683	0.75342
3556.61808	0.74775
3554.68933	0.74170
3552.76058	0.74108
3550.83182	0.74176
3548.90307	0.73671
3546.97432	0.73228
3545.04557	0.73511
3543.11682	0.73825
3541.18807	0.73522
3539.25931	0.72860
3537.33056	0.72467
3535.40181	0.72414
3533.47306	0.72166
3531.54431	0.71699
3529.61556	0.71398
3527.68680	0.71306
3525.75805	0.71192
3523.82930	0.71128
3521.90055	0.71055
3519.97180	0.70783
3518.04305	0.70508
3516.11429	0.70309
3514.18554	0.69967
3512.25679	0.69525
3510.32804	0.69318
3508.39929	0.69274
3506.47054	0.68998
3504.54178	0.68742
3502.61303	0.68840
3500.68428	0.68868
3498.75553	0.68662
3496.82678	0.68492
3494.89803	0.68353
3492.96927	0.68091
3491.04052	0.67752
3489.11177	0.67539
3487.18302	0.67416
3485.25427	0.67146
3483.32552	0.66909
3481.39676	0.67000
3479.46801	0.67041
3477.53926	0.66690
3475.61051	0.66316
3473.68176	0.66189
3471.75301	0.66132
3469.82425	0.66005
3467.89550	0.65842
3465.96675	0.65650
3464.03800	0.65473
3462.10925	0.65495
3460.18050	0.65597
3458.25174	0.65471
3456.32299	0.65197
3454.39424	0.65002
3452.46549	0.64860
3450.53674	0.64620
3448.60799	0.64453
3446.67923	0.64578
3444.75048	0.64695
3442.82173	0.64645
3440.89298	0.64573
3438.96423	0.64413
3437.03548	0.64183
3435.10672	0.64073
3433.17797	0.64110
3431.24922	0.64145
3429.32047	0.64103
3427.39172	0.64022
3425.46297	0.63892
3423.53421	0.63709
3421.60546	0.63614
3419.67671	0.63701
3417.74796	0.63800
3415.81921	0.63748
3413.89046	0.63675
3411.96170	0.63655
3410.03295	0.63588
3408.10420	0.63534
3406.17545	0.63569
3404.24670	0.63630
3402.31795	0.63669
3400.38919	0.63664
3398.46044	0.63652
3396.53169	0.63624
3394.60294	0.63581
3392.67419	0.63668
3390.74544	0.63798
3388.81668	0.63770
3386.88793	0.63680
3384.95918	0.63673
3383.03043	0.63777
3381.10168	0.63923
3379.17293	0.64007
3377.24417	0.64012
3375.31542	0.63987
3373.38667	0.63996
3371.45792	0.64070
3369.52917	0.64128
3367.60042	0.64106
3365.67166	0.64104
3363.74291	0.64200
3361.81416	0.64317
3359.88541	0.64375
3357.95666	0.64406
3356.02791	0.64521
3354.09915	0.64706
3352.17040	0.64841
3350.24165	0.64870
3348.31290	0.64842
3346.38415	0.64883
3344.45540	0.65017
3342.52664	0.65135
3340.59789	0.65146
3338.66914	0.65102
3336.74039	0.65152
3334.81164	0.65307
3332.88289	0.65454
3330.95413	0.65517
3329.02538	0.65512
3327.09663	0.65521
3325.16788	0.65578
3323.23913	0.65634
3321.31038	0.65633
3319.38162	0.65630
3317.45287	0.65707
3315.52412	0.65816
3313.59537	0.65897
3311.66662	0.65951
3309.73787	0.65996
3307.80911	0.66095
3305.88036	0.66226
3303.95161	0.66274
3302.02286	0.66256
3300.09411	0.66288
3298.16536	0.66352
3296.23660	0.66362
3294.30785	0.66388
3292.37910	0.66500
3290.45035	0.66558
3288.52160	0.66489
3286.59285	0.66478
3284.66409	0.66648
3282.73534	0.66876
3280.80659	0.66983
3278.87784	0.66923
3276.94909	0.66814
3275.02034	0.66804
3273.09158	0.66885
3271.16283	0.66917
3269.23408	0.66847
3267.30533	0.66800
3265.37658	0.66888
3263.44783	0.67006
3261.51907	0.67019
3259.59032	0.66982
3257.66157	0.66967
3255.73282	0.67001
3253.80407	0.67121
3251.87532	0.67243
3249.94656	0.67260
3248.01781	0.67224
3246.08906	0.67221
3244.16031	0.67249
3242.23156	0.67293
3240.30281	0.67358
3238.37405	0.67402
3236.44530	0.67409
3234.51655	0.67433
3232.58780	0.67468
3230.65905	0.67470
3228.73030	0.67477
3226.80154	0.67509
3224.87279	0.67529
3222.94404	0.67562
3221.01529	0.67668
3219.08654	0.67766
3217.15779	0.67758
3215.22903	0.67748
3213.30028	0.67784
3211.37153	0.67802
3209.44278	0.67838
3207.51403	0.67942
3205.58528	0.68058
3203.65652	0.68092
3201.72777	0.68044
3199.79902	0.68059
3197.87027	0.68191
3195.94152	0.68340
3194.01277	0.68425
3192.08401	0.68444
3190.15526	0.68442
3188.22651	0.68455
3186.29776	0.68488
3184.36901	0.68583
3182.44026	0.68698
3180.51150	0.68729
3178.58275	0.68746
3176.65400	0.68806
3174.72525	0.68794
3172.79650	0.68730
3170.86775	0.68763
3168.93899	0.68863
3167.01024	0.68910
3165.08149	0.68922
3163.15274	0.68962
3161.22399	0.69053
3159.29524	0.69185
3157.36648	0.69298
3155.43773	0.69389
3153.50898	0.69489
3151.58023	0.69521
3149.65148	0.69472
3147.72273	0.69454
3145.79397	0.69513
3143.86522	0.69605
3141.93647	0.69691
3140.00772	0.69740
3138.07897	0.69743
3136.15022	0.69737
3134.22146	0.69781
3132.29271	0.69850
3130.36396	0.69852
3128.43521	0.69793
3126.50646	0.69761
3124.57771	0.69821
3122.64895	0.69964
3120.72020	0.70067
3118.79145	0.70092
3116.86270	0.70144
3114.93395	0.70212
3113.00520	0.70222
3111.07644	0.70218
3109.14769	0.70226
3107.21894	0.70207
3105.29019	0.70137
3103.36144	0.70100
3101.43269	0.70195
3099.50393	0.70278
3097.57518	0.70248
3095.64643	0.70312
3093.71768	0.70507
3091.78893	0.70629
3089.86018	0.70615
3087.93142	0.70550
3086.00267	0.70537
3084.07392	0.70613
3082.14517	0.70721
3080.21642	0.70783
3078.28767	0.70786
3076.35891	0.70779
3074.43016	0.70773
3072.50141	0.70759
3070.57266	0.70756
3068.64391	0.70775
3066.71516	0.70823
3064.78640	0.70872
3062.85765	0.70866
3060.92890	0.70841
3059.00015	0.70862
3057.07140	0.70929
3055.14265	0.71022
3053.21389	0.71063
3051.28514	0.71044
3049.35639	0.71083
3047.42764	0.71175
3045.49889	0.71190
3043.57014	0.71145
3041.64138	0.71131
3039.71263	0.71133
3037.78388	0.71130
3035.85513	0.71141
3033.92638	0.71144
3031.99763	0.71172
3030.06887	0.71243
3028.14012	0.71283
3026.21137	0.71286
3024.28262	0.71298
3022.35387	0.71315
3020.42512	0.71313
3018.49636	0.71286
3016.56761	0.71236
3014.63886	0.71192
3012.71011	0.71184
3010.78136	0.71212
3008.85261	0.71230
3006.92385	0.71221
3004.99510	0.71230
3003.06635	0.71266
3001.13760	0.71296
2999.20885	0.71322
2997.28010	0.71327
2995.35134	0.71298
2993.42259	0.71242
2991.49384	0.71167
2989.56509	0.71118
2987.63634	0.71114
2985.70759	0.71120
2983.77883	0.71113
2981.85008	0.71086
2979.92133	0.71051
2977.99258	0.71042
2976.06383	0.71061
2974.13508	0.71062
2972.20632	0.71022
2970.27757	0.70962
2968.34882	0.70929
2966.42007	0.70954
2964.49132	0.70993
2962.56256	0.70969
2960.63381	0.70890
2958.70506	0.70814
2956.77631	0.70790
2954.84756	0.70818
2952.91881	0.70838
2950.99005	0.70820
2949.06130	0.70807
2947.13255	0.70783
2945.20380	0.70708
2943.27505	0.70628
2941.34630	0.70573
2939.41754	0.70505
2937.48879	0.70411
2935.56004	0.70341
2933.63129	0.70329
2931.70254	0.70326
2929.77379	0.70289
2927.84503	0.70231
2925.91628	0.70180
2923.98753	0.70178
2922.05878	0.70216
2920.13003	0.70233
2918.20128	0.70218
2916.27252	0.70180
2914.34377	0.70157
2912.41502	0.70190
2910.48627	0.70225
2908.55752	0.70207
2906.62877	0.70166
2904.70001	0.70137
2902.77126	0.70129
2900.84251	0.70145
2898.91376	0.70154
2896.98501	0.70121
2895.05626	0.70107
2893.12750	0.70151
2891.19875	0.70163
2889.27000	0.70121
2887.34125	0.70101
2885.41250	0.70112
2883.48375	0.70119
2881.55499	0.70112
2879.62624	0.70088
2877.69749	0.70068
2875.76874	0.70083
2873.83999	0.70128
2871.91124	0.70151
2869.98248	0.70134
2868.05373	0.70106
2866.12498	0.70067
2864.19623	0.70016
2862.26748	0.69989
2860.33873	0.69994
2858.40997	0.69995
2856.48122	0.69994
2854.55247	0.70011
2852.62372	0.70019
2850.69497	0.70011
2848.76622	0.70025
2846.83746	0.70079
2844.90871	0.70165
2842.97996	0.70245
2841.05121	0.70284
2839.12246	0.70292
2837.19371	0.70300
2835.26495	0.70318
2833.33620	0.70313
2831.40745	0.70260
2829.47870	0.70241
2827.54995	0.70298
2825.62120	0.70337
2823.69244	0.70321
2821.76369	0.70318
2819.83494	0.70347
2817.90619	0.70363
2815.97744	0.70352
2814.04869	0.70341
2812.11993	0.70350
2810.19118	0.70376
2808.26243	0.70393
2806.33368	0.70405
2804.40493	0.70429
2802.47618	0.70451
2800.54742	0.70468
2798.61867	0.70515
2796.68992	0.70566
2794.76117	0.70542
2792.83242	0.70467
2790.90367	0.70440
2788.97491	0.70451
2787.04616	0.70446
2785.11741	0.70439
2783.18866	0.70441
2781.25991	0.70455
2779.33116	0.70497
2777.40240	0.70519
2775.47365	0.70453
2773.54490	0.70337
2771.61615	0.70278
2769.68740	0.70319
2767.75865	0.70399
2765.82989	0.70447
2763.90114	0.70443
2761.97239	0.70400
2760.04364	0.70348
2758.11489	0.70324
2756.18614	0.70323
2754.25738	0.70300
2752.32863	0.70258
2750.39988	0.70257
2748.47113	0.70294
2746.54238	0.70299
2744.61363	0.70280
2742.68487	0.70253
2740.75612	0.70200
2738.82737	0.70167
2736.89862	0.70181
2734.96987	0.70204
2733.04112	0.70223
2731.11236	0.70235
2729.18361	0.70234
2727.25486	0.70217
2725.32611	0.70204
2723.39736	0.70197
2721.46861	0.70148
2719.53985	0.70069
2717.61110	0.70022
2715.68235	0.70013
2713.75360	0.70020
2711.82485	0.70006
2709.89610	0.69978
2707.96734	0.69961
2706.03859	0.69950
2704.10984	0.69954
2702.18109	0.69978
2700.25234	0.69996
2698.32359	0.70001
2696.39483	0.70017
2694.46608	0.70017
2692.53733	0.69986
2690.60858	0.69966
2688.67983	0.69981
2686.75108	0.69999
2684.82232	0.69985
2682.89357	0.69932
2680.96482	0.69879
2679.03607	0.69856
2677.10732	0.69866
2675.17857	0.69886
2673.24981	0.69875
2671.32106	0.69838
2669.39231	0.69832
2667.46356	0.69854
2665.53481	0.69866
2663.60606	0.69873
2661.67730	0.69857
2659.74855	0.69826
2657.81980	0.69840
2655.89105	0.69864
2653.96230	0.69834
2652.03355	0.69809
2650.10479	0.69838
2648.17604	0.69863
2646.24729	0.69838
2644.31854	0.69800
2642.38979	0.69791
2640.46104	0.69803
2638.53228	0.69804
2636.60353	0.69779
2634.67478	0.69739
2632.74603	0.69720
2630.81728	0.69745
2628.88853	0.69786
2626.95977	0.69813
2625.03102	0.69807
2623.10227	0.69765
2621.17352	0.69722
2619.24477	0.69700
2617.31602	0.69688
2615.38726	0.69675
2613.45851	0.69659
2611.52976	0.69642
2609.60101	0.69641
2607.67226	0.69673
2605.74351	0.69725
2603.81475	0.69749
2601.88600	0.69728
2599.95725	0.69694
2598.02850	0.69687
2596.09975	0.69705
2594.17100	0.69711
2592.24224	0.69707
2590.31349	0.69696
2588.38474	0.69657
2586.45599	0.69626
2584.52724	0.69630
2582.59849	0.69640
2580.66973	0.69646
2578.74098	0.69662
2576.81223	0.69683
2574.88348	0.69675
2572.95473	0.69614
2571.02598	0.69542
2569.09722	0.69512
2567.16847	0.69517
2565.23972	0.69513
2563.31097	0.69490
2561.38222	0.69482
2559.45347	0.69500
2557.52471	0.69517
2555.59596	0.69519
2553.66721	0.69503
2551.73846	0.69450
2549.80971	0.69379
2547.88096	0.69337
2545.95220	0.69331
2544.02345	0.69347
2542.09470	0.69359
2540.16595	0.69356
2538.23720	0.69348
2536.30845	0.69323
2534.37969	0.69272
2532.45094	0.69206
2530.52219	0.69146
2528.59344	0.69120
2526.66469	0.69115
2524.73594	0.69093
2522.80718	0.69071
2520.87843	0.69059
2518.94968	0.69031
2517.02093	0.69004
2515.09218	0.69004
2513.16343	0.68990
2511.23467	0.68929
2509.30592	0.68872
2507.37717	0.68884
2505.44842	0.68944
2503.51967	0.68978
2501.59092	0.68961
2499.66216	0.68935
2497.73341	0.68941
2495.80466	0.68973
2493.87591	0.69014
2491.94716	0.69046
2490.01841	0.69058
2488.08965	0.69052
2486.16090	0.69022
2484.23215	0.68973
2482.30340	0.68951
2480.37465	0.68980
2478.44590	0.69000
2476.51714	0.68970
2474.58839	0.68958
2472.65964	0.69014
2470.73089	0.69092
2468.80214	0.69130
2466.87339	0.69134
2464.94463	0.69136
2463.01588	0.69138
2461.08713	0.69122
2459.15838	0.69079
2457.22963	0.69054
2455.30088	0.69092
2453.37212	0.69148
2451.44337	0.69180
2449.51462	0.69193
2447.58587	0.69172
2445.65712	0.69120
2443.72837	0.69074
2441.79961	0.69062
2439.87086	0.69081
2437.94211	0.69094
2436.01336	0.69098
2434.08461	0.69102
2432.15586	0.69097
2430.22710	0.69083
2428.29835	0.69072
2426.36960	0.69078
2424.44085	0.69105
2422.51210	0.69132
2420.58335	0.69144
2418.65459	0.69142
2416.72584	0.69136
2414.79709	0.69144
2412.86834	0.69161
2410.93959	0.69163
2409.01084	0.69148
2407.08208	0.69125
2405.15333	0.69091
2403.22458	0.69063
2401.29583	0.69069
2399.36708	0.69101
2397.43833	0.69126
2395.50957	0.69120
2393.58082	0.69086
2391.65207	0.69064
2389.72332	0.69055
2387.79457	0.68979
2385.86582	0.68792
2383.93706	0.68503
2382.00831	0.68145
2380.07956	0.67784
2378.15081	0.67483
2376.22206	0.67216
2374.29331	0.66915
2372.36455	0.66575
2370.43580	0.66240
2368.50705	0.65849
2366.57830	0.65333
2364.64955	0.64951
2362.72080	0.65111
2360.79204	0.65723
2358.86329	0.66385
2356.93454	0.67031
2355.00579	0.67649
2353.07704	0.68137
2351.14829	0.68191
2349.21953	0.67645
2347.29078	0.66830
2345.36203	0.66274
2343.43328	0.66269
2341.50453	0.66592
2339.57578	0.66971
2337.64702	0.67205
2335.71827	0.67216
2333.78952	0.67141
2331.86077	0.67207
2329.93202	0.67440
2328.00327	0.67592
2326.07451	0.67586
2324.14576	0.67608
2322.21701	0.67741
2320.28826	0.67898
2318.35951	0.68012
2316.43076	0.68052
2314.50200	0.68072
2312.57325	0.68185
2310.64450	0.68372
2308.71575	0.68500
2306.78700	0.68524
2304.85825	0.68513
2302.92949	0.68528
2301.00074	0.68585
2299.07199	0.68666
2297.14324	0.68713
2295.21449	0.68718
2293.28574	0.68725
2291.35698	0.68736
2289.42823	0.68745
2287.49948	0.68756
2285.57073	0.68746
2283.64198	0.68726
2281.71323	0.68718
2279.78447	0.68695
2277.85572	0.68658
2275.92697	0.68642
2273.99822	0.68645
2272.06947	0.68635
2270.14072	0.68620
2268.21196	0.68633
2266.28321	0.68662
2264.35446	0.68655
2262.42571	0.68612
2260.49696	0.68591
2258.56821	0.68609
2256.63945	0.68625
2254.71070	0.68626
2252.78195	0.68626
2250.85320	0.68617
2248.92445	0.68599
2246.99570	0.68596
2245.06694	0.68606
2243.13819	0.68608
2241.20944	0.68601
2239.28069	0.68591
2237.35194	0.68563
2235.42319	0.68526
2233.49443	0.68506
2231.56568	0.68493
2229.63693	0.68484
2227.70818	0.68495
2225.77943	0.68509
2223.85068	0.68520
2221.92192	0.68538
2219.99317	0.68539
2218.06442	0.68522
2216.13567	0.68524
2214.20692	0.68533
2212.27817	0.68518
2210.34941	0.68501
2208.42066	0.68479
2206.49191	0.68443
2204.56316	0.68424
2202.63441	0.68423
2200.70566	0.68397
2198.77690	0.68357
2196.84815	0.68326
2194.91940	0.68316
2192.99065	0.68342
2191.06190	0.68384
2189.13315	0.68393
2187.20439	0.68359
2185.27564	0.68322
2183.34689	0.68312
2181.41814	0.68318
2179.48939	0.68312
2177.56064	0.68287
2175.63188	0.68279
2173.70313	0.68310
2171.77438	0.68348
2169.84563	0.68356
2167.91688	0.68335
2165.98813	0.68294
2164.05937	0.68256
2162.13062	0.68249
2160.20187	0.68256
2158.27312	0.68244
2156.34437	0.68222
2154.41562	0.68229
2152.48686	0.68263
2150.55811	0.68277
2148.62936	0.68260
2146.70061	0.68225
2144.77186	0.68185
2142.84311	0.68161
2140.91435	0.68149
2138.98560	0.68140
2137.05685	0.68143
2135.12810	0.68136
2133.19935	0.68113
2131.27060	0.68122
2129.34184	0.68154
2127.41309	0.68169
2125.48434	0.68171
2123.55559	0.68177
2121.62684	0.68187
2119.69809	0.68190
2117.76933	0.68189
2115.84058	0.68205
2113.91183	0.68219
2111.98308	0.68222
2110.05433	0.68244
2108.12558	0.68277
2106.19682	0.68285
2104.26807	0.68262
2102.33932	0.68212
2100.41057	0.68181
2098.48182	0.68205
2096.55307	0.68242
2094.62431	0.68240
2092.69556	0.68210
2090.76681	0.68194
2088.83806	0.68201
2086.90931	0.68211
2084.98056	0.68231
2083.05180	0.68260
2081.12305	0.68272
2079.19430	0.68276
2077.26555	0.68305
2075.33680	0.68334
2073.40805	0.68315
2071.47929	0.68268
2069.55054	0.68246
2067.62179	0.68261
2065.69304	0.68311
2063.76429	0.68372
2061.83554	0.68393
2059.90678	0.68377
2057.97803	0.68339
2056.04928	0.68296
2054.12053	0.68294
2052.19178	0.68338
2050.26303	0.68393
2048.33427	0.68415
2046.40552	0.68389
2044.47677	0.68339
2042.54802	0.68339
2040.61927	0.68411
2038.69052	0.68461
2036.76176	0.68465
2034.83301	0.68491
2032.90426	0.68540
2030.97551	0.68563
2029.04676	0.68541
2027.11801	0.68504
2025.18925	0.68510
2023.26050	0.68580
2021.33175	0.68629
2019.40300	0.68618
2017.47425	0.68651
2015.54550	0.68718
2013.61674	0.68725
2011.68799	0.68716
2009.75924	0.68747
2007.83049	0.68801
2005.90174	0.68848
2003.97299	0.68880
2002.04423	0.68894
2000.11548	0.68906
1998.18673	0.68935
1996.25798	0.68914
1994.32923	0.68849
1992.40048	0.68935
1990.47172	0.69125
1988.54297	0.69222
1986.61422	0.69277
1984.68547	0.69295
1982.75672	0.69255
1980.82797	0.69216
1978.89921	0.69209
1976.97046	0.69240
1975.04171	0.69294
1973.11296	0.69332
1971.18421	0.69282
1969.25545	0.69201
1967.32670	0.69294
1965.39795	0.69478
1963.46920	0.69500
1961.54045	0.69450
1959.61170	0.69470
1957.68294	0.69502
1955.75419	0.69542
1953.82544	0.69597
1951.89669	0.69601
1949.96794	0.69546
1948.03919	0.69468
1946.11043	0.69369
1944.18168	0.69389
1942.25293	0.69718
1940.32418	0.69993
1938.39543	0.69923
1936.46668	0.69787
1934.53792	0.69767
1932.60917	0.69816
1930.68042	0.69859
1928.75167	0.69864
1926.82292	0.69764
1924.89417	0.69612
1922.96541	0.69667
1921.03666	0.69803
1919.10791	0.69924
1917.17916	0.70196
1915.25041	0.70282
1913.32166	0.70072
1911.39290	0.69938
1909.46415	0.70060
1907.53540	0.70250
1905.60665	0.70307
1903.67790	0.70285
1901.74915	0.70273
1899.82039	0.70259
1897.89164	0.70238
1895.96289	0.70322
1894.03414	0.70430
1892.10539	0.70338
1890.17664	0.70351
1888.24788	0.70582
1886.31913	0.70616
1884.39038	0.70572
1882.46163	0.70621
1880.53288	0.70644
1878.60413	0.70655
1876.67537	0.70679
1874.74662	0.70617
1872.81787	0.70320
1870.88912	0.69990
1868.96037	0.70314
1867.03162	0.71048
1865.10286	0.71185
1863.17411	0.70970
1861.24536	0.70861
1859.31661	0.70895
1857.38786	0.70947
1855.45911	0.70937
1853.53035	0.70902
1851.60160	0.70841
1849.67285	0.70707
1847.74410	0.70489
1845.81535	0.70482
1843.88660	0.71102
1841.95784	0.71509
1840.02909	0.71266
1838.10034	0.71062
1836.17159	0.71117
1834.24284	0.70990
1832.31409	0.70632
1830.38533	0.70701
1828.45658	0.71132
1826.52783	0.71226
1824.59908	0.71364
1822.67033	0.71523
1820.74158	0.71399
1818.81282	0.71283
1816.88407	0.71305
1814.95532	0.71222
1813.02657	0.71032
1811.09782	0.71097
1809.16907	0.71345
1807.24031	0.71352
1805.31156	0.71072
1803.38281	0.70734
1801.45406	0.70728
1799.52531	0.70991
1797.59656	0.70924
1795.66780	0.70479
1793.73905	0.70314
1791.81030	0.71109
1789.88155	0.71788
1787.95280	0.71610
1786.02405	0.71360
1784.09529	0.71371
1782.16654	0.71394
1780.23779	0.71526
1778.30904	0.71608
1776.38029	0.71254
1774.45154	0.70799
1772.52278	0.71140
1770.59403	0.71999
1768.66528	0.72305
1766.73653	0.72203
1764.80778	0.71791
1762.87903	0.71547
1760.95027	0.71796
1759.02152	0.71891
1757.09277	0.71938
1755.16402	0.71884
1753.23527	0.71367
1751.30652	0.71044
1749.37776	0.71544
1747.44901	0.72003
1745.52026	0.71948
1743.59151	0.71760
1741.66276	0.71746
1739.73401	0.71964
1737.80525	0.71734
1735.87650	0.71112
1733.94775	0.71604
1732.01900	0.72653
1730.09025	0.72756
1728.16150	0.72601
1726.23274	0.72322
1724.30399	0.72086
1722.37524	0.71799
1720.44649	0.71126
1718.51774	0.70758
1716.58899	0.71880
1714.66023	0.72809
1712.73148	0.72665
1710.80273	0.72179
1708.87398	0.71605
1706.94523	0.71313
1705.01648	0.71410
1703.08772	0.71118
1701.15897	0.70802
1699.23022	0.71312
1697.30147	0.71901
1695.37272	0.72485
1693.44397	0.72381
1691.51521	0.71641
1689.58646	0.71034
1687.65771	0.70407
1685.72896	0.69924
1683.80021	0.71062
1681.87146	0.71912
1679.94270	0.71368
1678.01395	0.70586
1676.08520	0.70188
1674.15645	0.70180
1672.22770	0.69872
1670.29895	0.69880
1668.37019	0.70470
1666.44144	0.70133
1664.51269	0.69382
1662.58394	0.69289
1660.65519	0.69389
1658.72644	0.68764
1656.79768	0.67601
1654.86893	0.66696
1652.94018	0.67962
1651.01143	0.68491
1649.08268	0.67382
1647.15393	0.67315
1645.22517	0.68188
1643.29642	0.67932
1641.36767	0.67171
1639.43892	0.66329
1637.51017	0.65830
1635.58142	0.66882
1633.65266	0.67771
1631.72391	0.67296
1629.79516	0.66746
1627.86641	0.66685
1625.93766	0.66733
1624.00891	0.66991
1622.08015	0.67551
1620.15140	0.67441
1618.22265	0.67242
1616.29390	0.68234
1614.36515	0.68995
1612.43640	0.68828
1610.50764	0.68775
1608.57889	0.69171
1606.65014	0.69573
1604.72139	0.69748
1602.79264	0.69967
1600.86389	0.70284
1598.93513	0.70470
1597.00638	0.70583
1595.07763	0.70859
1593.14888	0.71221
1591.22013	0.71479
1589.29138	0.71665
1587.36262	0.71807
1585.43387	0.71919
1583.50512	0.72052
1581.57637	0.72067
1579.64762	0.71735
1577.71887	0.71602
1575.79011	0.72685
1573.86136	0.73200
1571.93261	0.72651
1570.00386	0.72717
1568.07511	0.73397
1566.14636	0.73427
1564.21760	0.73066
1562.28885	0.72298
1560.36010	0.71620
1558.43135	0.73553
1556.50260	0.74858
1554.57385	0.74483
1552.64509	0.74162
1550.71634	0.74068
1548.78759	0.74006
1546.85884	0.73466
1544.93009	0.72633
1543.00134	0.72116
1541.07258	0.73191
1539.14383	0.75605
1537.21508	0.75496
1535.28633	0.74643
1533.35758	0.74800
1531.42883	0.75198
1529.50007	0.74720
1527.57132	0.74257
1525.64257	0.74211
1523.71382	0.74119
1521.78507	0.74593
1519.85632	0.75296
1517.92756	0.75527
1515.99881	0.75909
1514.07006	0.75868
1512.14131	0.75170
1510.21256	0.74183
1508.28381	0.73981
1506.35505	0.76651
1504.42630	0.77595
1502.49755	0.76773
1500.56880	0.76008
1498.64005	0.75922
1496.71130	0.76688
1494.78254	0.76993
1492.85379	0.76323
1490.92504	0.75810
1488.99629	0.76615
1487.06754	0.77568
1485.13879	0.77608
1483.21003	0.77369
1481.28128	0.77294
1479.35253	0.77158
1477.42378	0.76722
1475.49503	0.76342
1473.56628	0.76942
1471.63752	0.78320
1469.70877	0.78459
1467.78002	0.77844
1465.85127	0.77755
1463.92252	0.78252
1461.99377	0.77953
1460.06501	0.76951
1458.13626	0.76938
1456.20751	0.78893
1454.27876	0.79400
1452.35001	0.78954
1450.42126	0.78644
1448.49250	0.78812
1446.56375	0.79276
1444.63500	0.79431
1442.70625	0.79307
1440.77750	0.78997
1438.84875	0.78611
1436.91999	0.78977
1434.99124	0.79795
1433.06249	0.79800
1431.13374	0.79718
1429.20499	0.80049
1427.27624	0.80127
1425.34748	0.79955
1423.41873	0.79892
1421.48998	0.79732
1419.56123	0.79992
1417.63248	0.81004
1415.70373	0.81367
1413.77497	0.81207
1411.84622	0.81186
1409.91747	0.81295
1407.98872	0.81255
1406.05997	0.81312
1404.13122	0.81661
1402.20246	0.81703
1400.27371	0.81542
1398.34496	0.81686
1396.41621	0.82076
1394.48746	0.82687
1392.55871	0.83016
1390.62995	0.82750
1388.70120	0.82568
1386.77245	0.82968
1384.84370	0.83352
1382.91495	0.83431
1380.98620	0.83550
1379.05744	0.83711
1377.12869	0.83730
1375.19994	0.83943
1373.27119	0.84543
1371.34244	0.84877
1369.41369	0.85000
1367.48493	0.85158
1365.55618	0.85086
1363.62743	0.85170
1361.69868	0.85822
1359.76993	0.86256
1357.84118	0.86255
1355.91242	0.86297
1353.98367	0.86509
1352.05492	0.86726
1350.12617	0.86916
1348.19742	0.87113
1346.26867	0.87260
1344.33991	0.87237
1342.41116	0.87044
1340.48241	0.87099
1338.55366	0.87697
1336.62491	0.88251
1334.69616	0.88465
1332.76740	0.88588
1330.83865	0.88730
1328.90990	0.88873
1326.98115	0.89020
1325.05240	0.89173
1323.12365	0.89272
1321.19489	0.89343
1319.26614	0.89544
1317.33739	0.89826
1315.40864	0.90041
1313.47989	0.90275
1311.55114	0.90533
1309.62238	0.90711
1307.69363	0.90896
1305.76488	0.91133
1303.83613	0.91336
1301.90738	0.91501
1299.97863	0.91643
1298.04987	0.91783
1296.12112	0.91939
1294.19237	0.92082
1292.26362	0.92199
1290.33487	0.92311
1288.40612	0.92470
1286.47736	0.92665
1284.54861	0.92816
1282.61986	0.92920
1280.69111	0.93004
1278.76236	0.93076
1276.83361	0.93156
1274.90485	0.93255
1272.97610	0.93370
1271.04735	0.93542
1269.11860	0.93764
1267.18985	0.93967
1265.26110	0.94125
1263.33234	0.94229
1261.40359	0.94327
1259.47484	0.94473
1257.54609	0.94632
1255.61734	0.94784
1253.68859	0.94948
1251.75983	0.95105
1249.83108	0.95246
1247.90233	0.95407
1245.97358	0.95626
1244.04483	0.95903
1242.11608	0.96191
1240.18732	0.96465
1238.25857	0.96745
1236.32982	0.97011
1234.40107	0.97220
1232.47232	0.97364
1230.54357	0.97469
1228.61481	0.97584
1226.68606	0.97752
1224.75731	0.97960
1222.82856	0.98159
1220.89981	0.98331
1218.97106	0.98486
1217.04230	0.98616
1215.11355	0.98694
1213.18480	0.98759
1211.25605	0.98872
1209.32730	0.99019
1207.39855	0.99164
1205.46979	0.99290
1203.54104	0.99389
1201.61229	0.99479
1199.68354	0.99582
1197.75479	0.99709
1195.82604	0.99848
1193.89728	0.99964
1191.96853	1.00044
1190.03978	1.00074
1188.11103	1.00000
1186.18228	0.99801
1184.25353	0.99456
1182.32477	0.99020
1180.39602	0.98631
1178.46727	0.98424
1176.53852	0.98416
1174.60977	0.98489
1172.68102	0.98466
1170.75226	0.98264
1168.82351	0.97875
1166.89476	0.97305
1164.96601	0.96570
1163.03726	0.95627
1161.10851	0.94371
1159.17975	0.92752
1157.25100	0.90787
1155.32225	0.88566
1153.39350	0.86276
1151.46475	0.84122
1149.53600	0.82311
1147.60724	0.81032
1145.67849	0.80370
1143.74974	0.80342
1141.82099	0.80878
1139.89224	0.81759
1137.96349	0.82757
1136.03473	0.83779
1134.10598	0.84761
1132.17723	0.85644
1130.24848	0.86353
1128.31973	0.86655
1126.39098	0.86060
1124.46222	0.84141
1122.53347	0.81545
1120.60472	0.79575
1118.67597	0.78298
1116.74722	0.77006
1114.81847	0.75746
1112.88971	0.74920
1110.96096	0.74702
1109.03221	0.75261
1107.10346	0.76649
1105.17471	0.78474
1103.24596	0.80175
1101.31720	0.81380
1099.38845	0.81889
1097.45970	0.81564
1095.53095	0.80232
1093.60220	0.77933
1091.67345	0.75192
1089.74469	0.72870
1087.81594	0.71673
1085.88719	0.71690
1083.95844	0.72478
1082.02969	0.73721
1080.10094	0.75484
1078.17218	0.77821
1076.24343	0.80511
1074.31468	0.83092
1072.38593	0.85213
1070.45718	0.87060
1068.52843	0.89026
1066.59967	0.91158
1064.67092	0.93267
1062.74217	0.95150
1060.81342	0.96661
1058.88467	0.97813
1056.95592	0.98672
1055.02716	0.99231
1053.09841	0.99527
1051.16966	0.99668
1049.24091	0.99749
1047.31216	0.99829
1045.38341	0.99927
1043.45465	1.00005
1041.52590	1.00000
1039.59715	1.00010
1037.66840	0.99950
1035.73965	0.99914
1033.81090	0.99953
1031.88214	1.00000
1029.95339	1.00315
1028.02464	1.00613
1026.09589	1.00898
1024.16714	1.01133
1022.23839	1.01354
1020.30963	1.01561
1018.38088	1.01708
1016.45213	1.01829
1014.52338	1.01970
1012.59463	1.02126
1010.66588	1.02281
1008.73712	1.02414
1006.80837	1.02513
1004.87962	1.02580
1002.95087	1.02615
1001.02212	1.02612
999.09337	1.02549
997.16461	1.02428
995.23586	1.02290
993.30711	1.02126
991.37836	1.01900
989.44961	1.01655
987.52085	1.01452
985.59210	1.01272
983.66335	1.01065
981.73460	1.00817
979.80585	1.00543
977.87710	1.00273
975.94834	1.00000
974.01959	1.00092
972.09084	1.00157
970.16209	1.00240
968.23334	1.00327
966.30459	1.00381
964.37583	1.00422
962.44708	1.00460
960.51833	1.00458
958.58958	1.00413
956.66083	1.00353
954.73208	1.00302
952.80332	1.00226
950.87457	1.00101
948.94582	0.99973
947.01707	0.99870
945.08832	0.99701
943.15957	0.99404
941.23081	0.99195
939.30206	0.99267
937.37331	0.99393
935.44456	0.99332
933.51581	0.99156
931.58706	0.98977
929.65830	0.98824
927.72955	0.98669
925.80080	0.98469
923.87205	0.98251
921.94330	0.98061
920.01455	0.97815
918.08579	0.97437
916.15704	0.97060
914.22829	0.96740
912.29954	0.96344
910.37079	0.95844
908.44204	0.95328
906.51328	0.94836
904.58453	0.94349
902.65578	0.93837
900.72703	0.93319
898.79828	0.92824
896.86953	0.92355
894.94077	0.91879
893.01202	0.91343
891.08327	0.90801
889.15452	0.90373
887.22577	0.90020
885.29702	0.89590
883.36826	0.88991
881.43951	0.88219
879.51076	0.87386
877.58201	0.86619
875.65326	0.85916
873.72451	0.85280
871.79575	0.84786
869.86700	0.84382
867.93825	0.83992
866.00950	0.83678
864.08075	0.83353
862.15200	0.82834
860.22324	0.82202
858.29449	0.81563
856.36574	0.80832
854.43699	0.79998
852.50824	0.79156
850.57949	0.78331
848.65073	0.77496
846.72198	0.76684
844.79323	0.75908
842.86448	0.75006
840.93573	0.73907
839.00698	0.72756
837.07822	0.71681
835.14947	0.70634
833.22072	0.69455
831.29197	0.68218
829.36322	0.67164
827.43447	0.66245
825.50571	0.65212
823.57696	0.63997
821.64821	0.62717
819.71946	0.61474
817.79071	0.60300
815.86196	0.59175
813.93320	0.58079
812.00445	0.56948
810.07570	0.55681
808.14695	0.54367
806.21820	0.53212
804.28945	0.52227
802.36069	0.51206
800.43194	0.50105
798.50319	0.49131
796.57444	0.48279
794.64569	0.47453
792.71694	0.46695
790.78818	0.45870
788.85943	0.44881
786.93068	0.43879
785.00193	0.43009
783.07318	0.42348
781.14443	0.41813
779.21567	0.41225
777.28692	0.40589
775.35817	0.39951
773.42942	0.39166
771.50067	0.38294
769.57192	0.37712
767.64316	0.37396
765.71441	0.37011
763.78566	0.36532
761.85691	0.36019
759.92816	0.35445
757.99941	0.34825
756.07065	0.34288
754.14190	0.33986
752.21315	0.33839
750.28440	0.33674
748.35565	0.33415
746.42690	0.33111
744.49814	0.32811
742.56939	0.32460
740.64064	0.32158
738.71189	0.32003
736.78314	0.31729
734.85439	0.31240
732.92563	0.30967
730.99688	0.30996
729.06813	0.30970
727.13938	0.30920
725.21063	0.30873
723.28188	0.30607
721.35312	0.30191
719.42437	0.29889
717.49562	0.29781
715.56687	0.29652
713.63812	0.29467
711.70937	0.29413
709.78061	0.29265
707.85186	0.28962
705.92311	0.28826
703.99436	0.28698
702.06561	0.28462
700.13686	0.28377
698.20810	0.28440
696.27935	0.28416
694.35060	0.28218
692.42185	0.28180
690.49310	0.28431
688.56435	0.28506
686.63559	0.28196
684.70684	0.27682
682.77809	0.27215
680.84934	0.27073
678.92059	0.27225
676.99184	0.27386
675.06308	0.27413
673.13433	0.27314
671.20558	0.26980
669.27683	0.26485
667.34808	0.26556
665.41933	0.26963
663.49057	0.27220
661.56182	0.27542
659.63307	0.27896
657.70432	0.28255
655.77557	0.28678
653.84682	0.28845
651.91806	0.28561
649.98931	0.28041
648.06056	0.27702
646.13181	0.27690
644.20306	0.27587
642.27431	0.27476
640.34555	0.27976
638.41680	0.28793
636.48805	0.29112
634.55930	0.28970
632.63055	0.28650
630.70180	0.28006
628.77304	0.27312
626.84429	0.27072
624.91554	0.27454
622.98679	0.28184
621.05804	0.28466
619.12929	0.28129
617.20053	0.27923
615.27178	0.28397
613.34303	0.29590
611.41428	0.30875
609.48553	0.31090
607.55678	0.30456
605.62802	0.30487
603.69927	0.30962
601.77052	0.30715
599.84177	0.30370
597.91302	0.30689
595.98427	0.31135
594.05551	0.31334
592.12676	0.31481
590.19801	0.31577
588.26926	0.31320
586.34051	0.30969
584.41176	0.31406
582.48300	0.32719
580.55425	0.33782
578.62550	0.33872
576.69675	0.33511
574.76800	0.34183
572.83925	0.36429
570.91049	0.37778
568.98174	0.36516
567.05299	0.35038
565.12424	0.35053
563.19549	0.35152
561.26674	0.34420
559.33798	0.33619
557.40923	0.33748
555.48048	0.34668
553.55173	0.35180
551.62298	0.34685
549.69423	0.33780
547.76547	0.33515
545.83672	0.34765
543.90797	0.36594
541.97922	0.37122
540.05047	0.36981
538.12172	0.37429
536.19296	0.37897
534.26421	0.37993
532.33546	0.37802
530.40671	0.37399
528.47796	0.37345
526.54921	0.37931
524.62045	0.38757
522.69170	0.38847
520.76295	0.37425
518.83420	0.35340
516.90545	0.34600
514.97670	0.35251
513.04794	0.35965
511.11919	0.36514
509.19044	0.37520
507.26169	0.39282
505.33294	0.41161
503.40419	0.41887
501.47543	0.40692
499.54668	0.39714
497.61793	0.41974
495.68918	0.46391
493.76043	0.48436
491.83168	0.48029
489.90292	0.49393
487.97417	0.51376
486.04542	0.52125
484.11667	0.52759
482.18792	0.53210
480.25917	0.54686
478.33041	0.57318
476.40166	0.59575
474.47291	0.61853
472.54416	0.63834
470.61541	0.66488
468.68666	0.72089
466.75790	0.76973
464.82915	0.76695
462.90040	0.73796
460.97165	0.72582
459.04290	0.77541
457.11415	0.90035
455.18539	0.97505
453.25664	0.95237
451.32789	0.89552
449.39914	0.86409
447.47039	0.87921
445.54164	0.88955
443.61288	0.86766
441.68413	0.87905
439.75538	0.93959
437.82663	0.99862
435.89788	1.02682
433.96913	0.99150
432.04037	0.89250
430.11162	0.82128
428.18287	0.82788
426.25412	0.83147
424.32537	0.79035
422.39662	0.75912
420.46786	0.75519
418.53911	0.74762
416.61036	0.73722
414.68161	0.76693
412.75286	0.84929
410.82411	0.87795
408.89535	0.80547
406.96660	0.78014
405.03785	0.84476
403.10910	0.92973
401.18035	1.00000
399.25160	1.00000
