# Supplementary material for: Adsorption of thallium(I) on rutile nano-titanium dioxide and environmental implications
Source: PeerJ. 2019 May 16;7:e6820. doi: 10.7717/peerj.6820 (PMC6526007; doi:10.7717/peerj.6820)
Supplement: Supplemental Information 1 [file peerj-07-6820-s001.zip › Supplemental Files/FTIR/2017-5-5 1421535195@qq.com/4-1.dpt]

3996.37346	1.01414
3994.44471	1.01462
3992.51596	1.01390
3990.58721	1.01124
3988.65845	1.00914
3986.72970	1.00979
3984.80095	1.01093
3982.87220	1.01014
3980.94345	1.00827
3979.01470	1.00786
3977.08594	1.00799
3975.15719	1.00532
3973.22844	1.00228
3971.29969	1.00180
3969.37094	1.00159
3967.44219	1.00150
3965.51343	1.00253
3963.58468	1.00205
3961.65593	0.99912
3959.72718	0.99754
3957.79843	0.99794
3955.86968	0.99841
3953.94092	0.99947
3952.01217	1.00000
3950.08342	0.99583
3948.15467	0.98966
3946.22592	0.99134
3944.29716	0.99414
3942.36841	0.98831
3940.43966	0.98516
3938.51091	0.98977
3936.58216	0.99625
3934.65341	1.00007
3932.72465	0.99331
3930.79590	0.98077
3928.86715	0.98108
3926.93840	0.98919
3925.00965	0.98788
3923.08090	0.98297
3921.15214	0.98603
3919.22339	0.98584
3917.29464	0.97653
3915.36589	0.97264
3913.43714	0.97884
3911.50839	0.98561
3909.57963	0.99205
3907.65088	1.00000
3905.72213	0.99796
3903.79338	0.97883
3901.86463	0.96258
3899.93588	0.95602
3898.00712	0.95823
3896.07837	0.97350
3894.14962	0.98811
3892.22087	0.98105
3890.29212	0.97064
3888.36337	0.98285
3886.43461	0.98808
3884.50586	0.97463
3882.57711	0.97023
3880.64836	0.96432
3878.71961	0.96314
3876.79086	0.97926
3874.86210	0.98787
3872.93335	0.98267
3871.00460	0.96997
3869.07585	0.95602
3867.14710	0.96300
3865.21835	0.96891
3863.28959	0.95718
3861.36084	0.95784
3859.43209	0.97498
3857.50334	0.99445
3855.57459	1.00000
3853.64584	0.95352
3851.71708	0.91462
3849.78833	0.93753
3847.85958	0.96813
3845.93083	0.98625
3844.00208	0.98942
3842.07333	0.98440
3840.14457	0.97400
3838.21582	0.95297
3836.28707	0.94394
3834.35832	0.95312
3832.42957	0.96090
3830.50082	0.96699
3828.57206	0.97401
3826.64331	0.97514
3824.71456	0.97958
3822.78581	0.98243
3820.85706	0.95908
3818.92831	0.94932
3816.99955	0.95574
3815.07080	0.95159
3813.14205	0.96036
3811.21330	0.98039
3809.28455	0.99200
3807.35580	0.98141
3805.42704	0.97162
3803.49829	0.97574
3801.56954	0.95902
3799.64079	0.94558
3797.71204	0.95415
3795.78329	0.95868
3793.85453	0.96584
3791.92578	0.97614
3789.99703	0.98050
3788.06828	0.98168
3786.13953	0.97891
3784.21078	0.97412
3782.28202	0.97713
3780.35327	0.97546
3778.42452	0.96365
3776.49577	0.96435
3774.56702	0.97618
3772.63827	0.98441
3770.70951	0.97805
3768.78076	0.96427
3766.85201	0.95944
3764.92326	0.95932
3762.99451	0.96689
3761.06576	0.97458
3759.13700	0.96575
3757.20825	0.95999
3755.27950	0.97385
3753.35075	0.98543
3751.42200	0.96040
3749.49325	0.92661
3747.56449	0.93775
3745.63574	0.94593
3743.70699	0.93014
3741.77824	0.93632
3739.84949	0.96078
3737.92074	0.97319
3735.99198	0.95401
3734.06323	0.92191
3732.13448	0.91791
3730.20573	0.93565
3728.27698	0.95289
3726.34823	0.95448
3724.41947	0.94524
3722.49072	0.94020
3720.56197	0.94096
3718.63322	0.94817
3716.70447	0.96148
3714.77572	0.97504
3712.84696	0.97024
3710.91821	0.93581
3708.98946	0.92152
3707.06071	0.93686
3705.13196	0.95551
3703.20321	0.95960
3701.27445	0.94800
3699.34570	0.94523
3697.41695	0.95229
3695.48820	0.95860
3693.55945	0.96475
3691.63070	0.96300
3689.70194	0.93476
3687.77319	0.91152
3685.84444	0.92290
3683.91569	0.94310
3681.98694	0.95622
3680.05819	0.96168
3678.12943	0.96115
3676.20068	0.93584
3674.27193	0.90926
3672.34318	0.92042
3670.41443	0.91965
3668.48568	0.90538
3666.55692	0.91582
3664.62817	0.93134
3662.69942	0.93753
3660.77067	0.94044
3658.84192	0.94303
3656.91317	0.93379
3654.98441	0.92460
3653.05566	0.93596
3651.12691	0.93960
3649.19816	0.89389
3647.26941	0.86287
3645.34066	0.88002
3643.41190	0.89966
3641.48315	0.90758
3639.55440	0.90870
3637.62565	0.91059
3635.69690	0.91296
3633.76815	0.91533
3631.83939	0.91901
3629.91064	0.90459
3627.98189	0.86985
3626.05314	0.87200
3624.12439	0.89375
3622.19564	0.90791
3620.26688	0.90217
3618.33813	0.88361
3616.40938	0.88206
3614.48063	0.88688
3612.55188	0.88547
3610.62313	0.88536
3608.69437	0.87979
3606.76562	0.87318
3604.83687	0.88135
3602.90812	0.89190
3600.97937	0.89062
3599.05062	0.88534
3597.12186	0.88423
3595.19311	0.87985
3593.26436	0.87694
3591.33561	0.88589
3589.40686	0.89140
3587.47811	0.87410
3585.54935	0.86128
3583.62060	0.86932
3581.69185	0.87730
3579.76310	0.87831
3577.83435	0.87714
3575.90560	0.87628
3573.97684	0.87631
3572.04809	0.88077
3570.11934	0.88736
3568.19059	0.87939
3566.26184	0.85473
3564.33309	0.85016
3562.40433	0.86162
3560.47558	0.86865
3558.54683	0.87070
3556.61808	0.87353
3554.68933	0.87476
3552.76058	0.87063
3550.83182	0.86860
3548.90307	0.87238
3546.97432	0.87092
3545.04557	0.86302
3543.11682	0.86142
3541.18807	0.86655
3539.25931	0.87052
3537.33056	0.86853
3535.40181	0.86440
3533.47306	0.86491
3531.54431	0.86746
3529.61556	0.86596
3527.68680	0.86192
3525.75805	0.86007
3523.82930	0.85839
3521.90055	0.85707
3519.97180	0.85880
3518.04305	0.86045
3516.11429	0.86058
3514.18554	0.86158
3512.25679	0.86173
3510.32804	0.85785
3508.39929	0.85444
3506.47054	0.85616
3504.54178	0.85683
3502.61303	0.85321
3500.68428	0.85301
3498.75553	0.85626
3496.82678	0.85696
3494.89803	0.85626
3492.96927	0.85731
3491.04052	0.85839
3489.11177	0.85708
3487.18302	0.85497
3485.25427	0.85490
3483.32552	0.85464
3481.39676	0.85198
3479.46801	0.85119
3477.53926	0.85323
3475.61051	0.85360
3473.68176	0.85234
3471.75301	0.85266
3469.82425	0.85378
3467.89550	0.85335
3465.96675	0.85205
3464.03800	0.85101
3462.10925	0.84992
3460.18050	0.84944
3458.25174	0.84928
3456.32299	0.84788
3454.39424	0.84571
3452.46549	0.84508
3450.53674	0.84660
3448.60799	0.84669
3446.67923	0.84431
3444.75048	0.84377
3442.82173	0.84461
3440.89298	0.84479
3438.96423	0.84569
3437.03548	0.84687
3435.10672	0.84687
3433.17797	0.84541
3431.24922	0.84343
3429.32047	0.84265
3427.39172	0.84272
3425.46297	0.84234
3423.53421	0.84132
3421.60546	0.83940
3419.67671	0.83770
3417.74796	0.83857
3415.81921	0.84103
3413.89046	0.84217
3411.96170	0.84168
3410.03295	0.84100
3408.10420	0.84036
3406.17545	0.83936
3404.24670	0.83875
3402.31795	0.83950
3400.38919	0.84080
3398.46044	0.84105
3396.53169	0.84093
3394.60294	0.84159
3392.67419	0.84154
3390.74544	0.84019
3388.81668	0.83944
3386.88793	0.83944
3384.95918	0.83861
3383.03043	0.83788
3381.10168	0.83891
3379.17293	0.84053
3377.24417	0.84150
3375.31542	0.84159
3373.38667	0.84147
3371.45792	0.84213
3369.52917	0.84290
3367.60042	0.84285
3365.67166	0.84180
3363.74291	0.84057
3361.81416	0.84014
3359.88541	0.84019
3357.95666	0.84013
3356.02791	0.84006
3354.09915	0.84081
3352.17040	0.84203
3350.24165	0.84224
3348.31290	0.84181
3346.38415	0.84207
3344.45540	0.84310
3342.52664	0.84380
3340.59789	0.84366
3338.66914	0.84309
3336.74039	0.84208
3334.81164	0.84122
3332.88289	0.84139
3330.95413	0.84184
3329.02538	0.84190
3327.09663	0.84188
3325.16788	0.84181
3323.23913	0.84185
3321.31038	0.84209
3319.38162	0.84248
3317.45287	0.84324
3315.52412	0.84405
3313.59537	0.84462
3311.66662	0.84525
3309.73787	0.84552
3307.80911	0.84518
3305.88036	0.84472
3303.95161	0.84384
3302.02286	0.84280
3300.09411	0.84264
3298.16536	0.84322
3296.23660	0.84428
3294.30785	0.84525
3292.37910	0.84480
3290.45035	0.84362
3288.52160	0.84320
3286.59285	0.84338
3284.66409	0.84339
3282.73534	0.84335
3280.80659	0.84353
3278.87784	0.84377
3276.94909	0.84424
3275.02034	0.84492
3273.09158	0.84570
3271.16283	0.84655
3269.23408	0.84633
3267.30533	0.84484
3265.37658	0.84363
3263.44783	0.84295
3261.51907	0.84274
3259.59032	0.84391
3257.66157	0.84573
3255.73282	0.84576
3253.80407	0.84393
3251.87532	0.84283
3249.94656	0.84350
3248.01781	0.84444
3246.08906	0.84413
3244.16031	0.84351
3242.23156	0.84416
3240.30281	0.84490
3238.37405	0.84456
3236.44530	0.84470
3234.51655	0.84576
3232.58780	0.84590
3230.65905	0.84483
3228.73030	0.84398
3226.80154	0.84390
3224.87279	0.84449
3222.94404	0.84549
3221.01529	0.84591
3219.08654	0.84508
3217.15779	0.84384
3215.22903	0.84296
3213.30028	0.84271
3211.37153	0.84275
3209.44278	0.84279
3207.51403	0.84384
3205.58528	0.84559
3203.65652	0.84664
3201.72777	0.84671
3199.79902	0.84556
3197.87027	0.84382
3195.94152	0.84331
3194.01277	0.84436
3192.08401	0.84521
3190.15526	0.84492
3188.22651	0.84444
3186.29776	0.84459
3184.36901	0.84510
3182.44026	0.84512
3180.51150	0.84420
3178.58275	0.84321
3176.65400	0.84349
3174.72525	0.84476
3172.79650	0.84555
3170.86775	0.84569
3168.93899	0.84623
3167.01024	0.84755
3165.08149	0.84826
3163.15274	0.84721
3161.22399	0.84573
3159.29524	0.84535
3157.36648	0.84620
3155.43773	0.84770
3153.50898	0.84875
3151.58023	0.84873
3149.65148	0.84781
3147.72273	0.84651
3145.79397	0.84619
3143.86522	0.84701
3141.93647	0.84774
3140.00772	0.84844
3138.07897	0.84898
3136.15022	0.84840
3134.22146	0.84693
3132.29271	0.84612
3130.36396	0.84699
3128.43521	0.84808
3126.50646	0.84817
3124.57771	0.84816
3122.64895	0.84853
3120.72020	0.84905
3118.79145	0.84928
3116.86270	0.84913
3114.93395	0.84908
3113.00520	0.84934
3111.07644	0.84957
3109.14769	0.84927
3107.21894	0.84866
3105.29019	0.84823
3103.36144	0.84782
3101.43269	0.84741
3099.50393	0.84728
3097.57518	0.84735
3095.64643	0.84729
3093.71768	0.84715
3091.78893	0.84767
3089.86018	0.84903
3087.93142	0.85015
3086.00267	0.85050
3084.07392	0.85053
3082.14517	0.84971
3080.21642	0.84813
3078.28767	0.84790
3076.35891	0.84941
3074.43016	0.85059
3072.50141	0.85046
3070.57266	0.84987
3068.64391	0.84960
3066.71516	0.84959
3064.78640	0.84950
3062.85765	0.84932
3060.92890	0.84912
3059.00015	0.84909
3057.07140	0.84924
3055.14265	0.84961
3053.21389	0.85046
3051.28514	0.85108
3049.35639	0.85062
3047.42764	0.85022
3045.49889	0.85105
3043.57014	0.85204
3041.64138	0.85225
3039.71263	0.85213
3037.78388	0.85213
3035.85513	0.85233
3033.92638	0.85217
3031.99763	0.85102
3030.06887	0.85000
3028.14012	0.85017
3026.21137	0.85084
3024.28262	0.85171
3022.35387	0.85290
3020.42512	0.85389
3018.49636	0.85424
3016.56761	0.85395
3014.63886	0.85330
3012.71011	0.85257
3010.78136	0.85202
3008.85261	0.85173
3006.92385	0.85121
3004.99510	0.85035
3003.06635	0.85019
3001.13760	0.85127
2999.20885	0.85211
2997.28010	0.85165
2995.35134	0.85087
2993.42259	0.85046
2991.49384	0.85016
2989.56509	0.85015
2987.63634	0.85049
2985.70759	0.85066
2983.77883	0.85058
2981.85008	0.85068
2979.92133	0.85062
2977.99258	0.84996
2976.06383	0.84929
2974.13508	0.84889
2972.20632	0.84814
2970.27757	0.84710
2968.34882	0.84638
2966.42007	0.84631
2964.49132	0.84704
2962.56256	0.84770
2960.63381	0.84745
2958.70506	0.84687
2956.77631	0.84663
2954.84756	0.84675
2952.91881	0.84671
2950.99005	0.84625
2949.06130	0.84614
2947.13255	0.84642
2945.20380	0.84642
2943.27505	0.84607
2941.34630	0.84538
2939.41754	0.84469
2937.48879	0.84447
2935.56004	0.84440
2933.63129	0.84459
2931.70254	0.84565
2929.77379	0.84687
2927.84503	0.84655
2925.91628	0.84477
2923.98753	0.84372
2922.05878	0.84413
2920.13003	0.84492
2918.20128	0.84569
2916.27252	0.84658
2914.34377	0.84725
2912.41502	0.84697
2910.48627	0.84562
2908.55752	0.84442
2906.62877	0.84425
2904.70001	0.84456
2902.77126	0.84470
2900.84251	0.84447
2898.91376	0.84407
2896.98501	0.84391
2895.05626	0.84401
2893.12750	0.84418
2891.19875	0.84429
2889.27000	0.84418
2887.34125	0.84407
2885.41250	0.84439
2883.48375	0.84483
2881.55499	0.84441
2879.62624	0.84328
2877.69749	0.84285
2875.76874	0.84360
2873.83999	0.84453
2871.91124	0.84449
2869.98248	0.84391
2868.05373	0.84400
2866.12498	0.84421
2864.19623	0.84380
2862.26748	0.84350
2860.33873	0.84359
2858.40997	0.84339
2856.48122	0.84301
2854.55247	0.84300
2852.62372	0.84344
2850.69497	0.84423
2848.76622	0.84471
2846.83746	0.84413
2844.90871	0.84345
2842.97996	0.84414
2841.05121	0.84583
2839.12246	0.84703
2837.19371	0.84705
2835.26495	0.84618
2833.33620	0.84528
2831.40745	0.84501
2829.47870	0.84530
2827.54995	0.84573
2825.62120	0.84597
2823.69244	0.84592
2821.76369	0.84558
2819.83494	0.84541
2817.90619	0.84601
2815.97744	0.84697
2814.04869	0.84757
2812.11993	0.84751
2810.19118	0.84672
2808.26243	0.84619
2806.33368	0.84656
2804.40493	0.84702
2802.47618	0.84729
2800.54742	0.84770
2798.61867	0.84799
2796.68992	0.84808
2794.76117	0.84821
2792.83242	0.84834
2790.90367	0.84835
2788.97491	0.84851
2787.04616	0.84908
2785.11741	0.84972
2783.18866	0.85005
2781.25991	0.84998
2779.33116	0.84951
2777.40240	0.84925
2775.47365	0.84979
2773.54490	0.85046
2771.61615	0.85027
2769.68740	0.84954
2767.75865	0.84931
2765.82989	0.84974
2763.90114	0.85005
2761.97239	0.84999
2760.04364	0.85005
2758.11489	0.85017
2756.18614	0.85011
2754.25738	0.84999
2752.32863	0.84997
2750.39988	0.85033
2748.47113	0.85086
2746.54238	0.85088
2744.61363	0.85036
2742.68487	0.84984
2740.75612	0.84991
2738.82737	0.85081
2736.89862	0.85198
2734.96987	0.85232
2733.04112	0.85173
2731.11236	0.85144
2729.18361	0.85181
2727.25486	0.85187
2725.32611	0.85122
2723.39736	0.85056
2721.46861	0.85067
2719.53985	0.85126
2717.61110	0.85175
2715.68235	0.85236
2713.75360	0.85330
2711.82485	0.85407
2709.89610	0.85426
2707.96734	0.85412
2706.03859	0.85412
2704.10984	0.85445
2702.18109	0.85509
2700.25234	0.85548
2698.32359	0.85520
2696.39483	0.85493
2694.46608	0.85521
2692.53733	0.85584
2690.60858	0.85657
2688.67983	0.85691
2686.75108	0.85669
2684.82232	0.85674
2682.89357	0.85756
2680.96482	0.85873
2679.03607	0.85952
2677.10732	0.85946
2675.17857	0.85909
2673.24981	0.85899
2671.32106	0.85909
2669.39231	0.85946
2667.46356	0.85995
2665.53481	0.85996
2663.60606	0.85952
2661.67730	0.85909
2659.74855	0.85878
2657.81980	0.85870
2655.89105	0.85875
2653.96230	0.85882
2652.03355	0.85914
2650.10479	0.85941
2648.17604	0.85949
2646.24729	0.85988
2644.31854	0.86063
2642.38979	0.86117
2640.46104	0.86125
2638.53228	0.86123
2636.60353	0.86105
2634.67478	0.86066
2632.74603	0.86080
2630.81728	0.86166
2628.88853	0.86231
2626.95977	0.86203
2625.03102	0.86160
2623.10227	0.86139
2621.17352	0.86066
2619.24477	0.85998
2617.31602	0.86037
2615.38726	0.86136
2613.45851	0.86159
2611.52976	0.86071
2609.60101	0.85992
2607.67226	0.85989
2605.74351	0.86010
2603.81475	0.86051
2601.88600	0.86103
2599.95725	0.86083
2598.02850	0.86020
2596.09975	0.86009
2594.17100	0.86030
2592.24224	0.86042
2590.31349	0.86025
2588.38474	0.85985
2586.45599	0.85972
2584.52724	0.85994
2582.59849	0.85999
2580.66973	0.85988
2578.74098	0.86001
2576.81223	0.86020
2574.88348	0.86031
2572.95473	0.86026
2571.02598	0.85979
2569.09722	0.85913
2567.16847	0.85869
2565.23972	0.85867
2563.31097	0.85928
2561.38222	0.86044
2559.45347	0.86102
2557.52471	0.86016
2555.59596	0.85914
2553.66721	0.85922
2551.73846	0.85991
2549.80971	0.86052
2547.88096	0.86071
2545.95220	0.86025
2544.02345	0.85963
2542.09470	0.85972
2540.16595	0.86048
2538.23720	0.86084
2536.30845	0.86045
2534.37969	0.85999
2532.45094	0.85983
2530.52219	0.85957
2528.59344	0.85901
2526.66469	0.85848
2524.73594	0.85838
2522.80718	0.85859
2520.87843	0.85876
2518.94968	0.85905
2517.02093	0.85958
2515.09218	0.85986
2513.16343	0.85984
2511.23467	0.85988
2509.30592	0.86033
2507.37717	0.86139
2505.44842	0.86259
2503.51967	0.86332
2501.59092	0.86374
2499.66216	0.86452
2497.73341	0.86607
2495.80466	0.86751
2493.87591	0.86827
2491.94716	0.86916
2490.01841	0.87010
2488.08965	0.87034
2486.16090	0.87039
2484.23215	0.87105
2482.30340	0.87206
2480.37465	0.87267
2478.44590	0.87263
2476.51714	0.87249
2474.58839	0.87279
2472.65964	0.87326
2470.73089	0.87356
2468.80214	0.87406
2466.87339	0.87500
2464.94463	0.87585
2463.01588	0.87656
2461.08713	0.87726
2459.15838	0.87732
2457.22963	0.87691
2455.30088	0.87680
2453.37212	0.87709
2451.44337	0.87762
2449.51462	0.87841
2447.58587	0.87931
2445.65712	0.87989
2443.72837	0.88006
2441.79961	0.87995
2439.87086	0.87975
2437.94211	0.87985
2436.01336	0.88042
2434.08461	0.88114
2432.15586	0.88167
2430.22710	0.88192
2428.29835	0.88216
2426.36960	0.88259
2424.44085	0.88331
2422.51210	0.88405
2420.58335	0.88409
2418.65459	0.88367
2416.72584	0.88379
2414.79709	0.88419
2412.86834	0.88437
2410.93959	0.88448
2409.01084	0.88455
2407.08208	0.88480
2405.15333	0.88542
2403.22458	0.88620
2401.29583	0.88675
2399.36708	0.88670
2397.43833	0.88632
2395.50957	0.88613
2393.58082	0.88627
2391.65207	0.88688
2389.72332	0.88770
2387.79457	0.88808
2385.86582	0.88765
2383.93706	0.88655
2382.00831	0.88522
2380.07956	0.88335
2378.15081	0.88044
2376.22206	0.87670
2374.29331	0.87189
2372.36455	0.86571
2370.43580	0.85863
2368.50705	0.84980
2366.57830	0.83796
2364.64955	0.82836
2362.72080	0.82661
2360.79204	0.82706
2358.86329	0.82808
2356.93454	0.83328
2355.00579	0.83759
2353.07704	0.84040
2351.14829	0.84840
2349.21953	0.86016
2347.29078	0.86711
2345.36203	0.86191
2343.43328	0.85050
2341.50453	0.84633
2339.57578	0.84708
2337.64702	0.84727
2335.71827	0.84741
2333.78952	0.84782
2331.86077	0.84758
2329.93202	0.84858
2328.00327	0.85256
2326.07451	0.85749
2324.14576	0.86122
2322.21701	0.86340
2320.28826	0.86506
2318.35951	0.86755
2316.43076	0.87085
2314.50200	0.87406
2312.57325	0.87659
2310.64450	0.87850
2308.71575	0.88040
2306.78700	0.88278
2304.85825	0.88566
2302.92949	0.88831
2301.00074	0.88983
2299.07199	0.89050
2297.14324	0.89143
2295.21449	0.89306
2293.28574	0.89451
2291.35698	0.89484
2289.42823	0.89457
2287.49948	0.89503
2285.57073	0.89639
2283.64198	0.89780
2281.71323	0.89886
2279.78447	0.89955
2277.85572	0.89958
2275.92697	0.89898
2273.99822	0.89829
2272.06947	0.89813
2270.14072	0.89844
2268.21196	0.89878
2266.28321	0.89920
2264.35446	0.89959
2262.42571	0.89941
2260.49696	0.89848
2258.56821	0.89761
2256.63945	0.89764
2254.71070	0.89831
2252.78195	0.89887
2250.85320	0.89898
2248.92445	0.89889
2246.99570	0.89913
2245.06694	0.89970
2243.13819	0.90018
2241.20944	0.90016
2239.28069	0.89971
2237.35194	0.89947
2235.42319	0.89940
2233.49443	0.89885
2231.56568	0.89812
2229.63693	0.89804
2227.70818	0.89875
2225.77943	0.89983
2223.85068	0.90045
2221.92192	0.90058
2219.99317	0.90103
2218.06442	0.90173
2216.13567	0.90211
2214.20692	0.90240
2212.27817	0.90277
2210.34941	0.90274
2208.42066	0.90230
2206.49191	0.90210
2204.56316	0.90226
2202.63441	0.90251
2200.70566	0.90288
2198.77690	0.90321
2196.84815	0.90303
2194.91940	0.90269
2192.99065	0.90276
2191.06190	0.90271
2189.13315	0.90245
2187.20439	0.90257
2185.27564	0.90269
2183.34689	0.90260
2181.41814	0.90272
2179.48939	0.90269
2177.56064	0.90217
2175.63188	0.90167
2173.70313	0.90158
2171.77438	0.90163
2169.84563	0.90138
2167.91688	0.90069
2165.98813	0.89973
2164.05937	0.89923
2162.13062	0.89950
2160.20187	0.89984
2158.27312	0.89982
2156.34437	0.89990
2154.41562	0.90009
2152.48686	0.90009
2150.55811	0.90014
2148.62936	0.90004
2146.70061	0.89934
2144.77186	0.89870
2142.84311	0.89893
2140.91435	0.89981
2138.98560	0.90034
2137.05685	0.90000
2135.12810	0.89964
2133.19935	0.89990
2131.27060	0.90027
2129.34184	0.90047
2127.41309	0.90086
2125.48434	0.90164
2123.55559	0.90268
2121.62684	0.90375
2119.69809	0.90459
2117.76933	0.90523
2115.84058	0.90575
2113.91183	0.90599
2111.98308	0.90583
2110.05433	0.90559
2108.12558	0.90590
2106.19682	0.90706
2104.26807	0.90854
2102.33932	0.90962
2100.41057	0.91021
2098.48182	0.91073
2096.55307	0.91148
2094.62431	0.91224
2092.69556	0.91244
2090.76681	0.91205
2088.83806	0.91188
2086.90931	0.91265
2084.98056	0.91412
2083.05180	0.91538
2081.12305	0.91552
2079.19430	0.91460
2077.26555	0.91417
2075.33680	0.91490
2073.40805	0.91534
2071.47929	0.91550
2069.55054	0.91639
2067.62179	0.91682
2065.69304	0.91614
2063.76429	0.91576
2061.83554	0.91591
2059.90678	0.91620
2057.97803	0.91703
2056.04928	0.91786
2054.12053	0.91790
2052.19178	0.91767
2050.26303	0.91767
2048.33427	0.91777
2046.40552	0.91820
2044.47677	0.91890
2042.54802	0.91896
2040.61927	0.91860
2038.69052	0.91908
2036.76176	0.91997
2034.83301	0.92046
2032.90426	0.92096
2030.97551	0.92173
2029.04676	0.92263
2027.11801	0.92349
2025.18925	0.92411
2023.26050	0.92446
2021.33175	0.92443
2019.40300	0.92379
2017.47425	0.92318
2015.54550	0.92397
2013.61674	0.92598
2011.68799	0.92786
2009.75924	0.92893
2007.83049	0.92901
2005.90174	0.92884
2003.97299	0.92957
2002.04423	0.93097
2000.11548	0.93214
1998.18673	0.93302
1996.25798	0.93402
1994.32923	0.93409
1992.40048	0.93254
1990.47172	0.93200
1988.54297	0.93355
1986.61422	0.93556
1984.68547	0.93722
1982.75672	0.93811
1980.82797	0.93859
1978.89921	0.93937
1976.97046	0.94012
1975.04171	0.94063
1973.11296	0.94163
1971.18421	0.94297
1969.25545	0.94279
1967.32670	0.94110
1965.39795	0.94109
1963.46920	0.94294
1961.54045	0.94411
1959.61170	0.94470
1957.68294	0.94540
1955.75419	0.94575
1953.82544	0.94656
1951.89669	0.94857
1949.96794	0.95068
1948.03919	0.95138
1946.11043	0.95053
1944.18168	0.94881
1942.25293	0.94787
1940.32418	0.94998
1938.39543	0.95308
1936.46668	0.95450
1934.53792	0.95528
1932.60917	0.95644
1930.68042	0.95735
1928.75167	0.95775
1926.82292	0.95826
1924.89417	0.95815
1922.96541	0.95716
1921.03666	0.95773
1919.10791	0.95827
1917.17916	0.95736
1915.25041	0.95888
1913.32166	0.96170
1911.39290	0.96193
1909.46415	0.96051
1907.53540	0.96099
1905.60665	0.96345
1903.67790	0.96543
1901.74915	0.96640
1899.82039	0.96711
1897.89164	0.96714
1895.96289	0.96611
1894.03414	0.96607
1892.10539	0.96718
1890.17664	0.96615
1888.24788	0.96490
1886.31913	0.96624
1884.39038	0.96745
1882.46163	0.96843
1880.53288	0.96994
1878.60413	0.97037
1876.67537	0.96982
1874.74662	0.96990
1872.81787	0.97063
1870.88912	0.96911
1868.96037	0.96339
1867.03162	0.96081
1865.10286	0.96510
1863.17411	0.96965
1861.24536	0.97113
1859.31661	0.97067
1857.38786	0.97057
1855.45911	0.97174
1853.53035	0.97299
1851.60160	0.97329
1849.67285	0.97237
1847.74410	0.97044
1845.81535	0.96667
1843.88660	0.96192
1841.95784	0.96302
1840.02909	0.96784
1838.10034	0.97031
1836.17159	0.97067
1834.24284	0.97198
1832.31409	0.97224
1830.38533	0.96764
1828.45658	0.96375
1826.52783	0.96447
1824.59908	0.96456
1822.67033	0.96483
1820.74158	0.96620
1818.81282	0.96637
1816.88407	0.96586
1814.95532	0.96581
1813.02657	0.96437
1811.09782	0.96057
1809.16907	0.95775
1807.24031	0.95698
1805.31156	0.95557
1803.38281	0.95154
1801.45406	0.94439
1799.52531	0.93774
1797.59656	0.93520
1795.66780	0.93489
1793.73905	0.93371
1791.81030	0.93339
1789.88155	0.94011
1787.95280	0.94916
1786.02405	0.95442
1784.09529	0.95678
1782.16654	0.95855
1780.23779	0.95966
1778.30904	0.96167
1776.38029	0.96443
1774.45154	0.96392
1772.52278	0.95769
1770.59403	0.95435
1768.66528	0.95775
1766.73653	0.96240
1764.80778	0.96600
1762.87903	0.96508
1760.95027	0.96105
1759.02152	0.96060
1757.09277	0.96158
1755.16402	0.96308
1753.23527	0.96454
1751.30652	0.96046
1749.37776	0.95224
1747.44901	0.95031
1745.52026	0.95270
1743.59151	0.95455
1741.66276	0.95487
1739.73401	0.95366
1737.80525	0.95409
1735.87650	0.95379
1733.94775	0.94579
1732.01900	0.94146
1730.09025	0.94587
1728.16150	0.95078
1726.23274	0.95391
1724.30399	0.95424
1722.37524	0.95415
1720.44649	0.95408
1718.51774	0.94636
1716.58899	0.93223
1714.66023	0.93268
1712.73148	0.93956
1710.80273	0.94329
1708.87398	0.94319
1706.94523	0.93848
1705.01648	0.93297
1703.08772	0.93325
1701.15897	0.93161
1699.23022	0.92131
1697.30147	0.91518
1695.37272	0.91686
1693.44397	0.92204
1691.51521	0.92495
1689.58646	0.92293
1687.65771	0.92018
1685.72896	0.91560
1683.80021	0.90350
1681.87146	0.90027
1679.94270	0.90506
1678.01395	0.90881
1676.08520	0.90774
1674.15645	0.90298
1672.22770	0.89934
1670.29895	0.89393
1668.37019	0.89075
1666.44144	0.89457
1664.51269	0.89640
1662.58394	0.89260
1660.65519	0.89056
1658.72644	0.89241
1656.79768	0.89412
1654.86893	0.89157
1652.94018	0.87915
1651.01143	0.87551
1649.08268	0.87600
1647.15393	0.86981
1645.22517	0.86984
1643.29642	0.87763
1641.36767	0.88254
1639.43892	0.88344
1637.51017	0.88016
1635.58142	0.87386
1633.65266	0.87578
1631.72391	0.88181
1629.79516	0.88486
1627.86641	0.88456
1625.93766	0.88391
1624.00891	0.88261
1622.08015	0.88261
1620.15140	0.88615
1618.22265	0.88746
1616.29390	0.88533
1614.36515	0.88839
1612.43640	0.89375
1610.50764	0.89647
1608.57889	0.89745
1606.65014	0.89910
1604.72139	0.90106
1602.79264	0.90271
1600.86389	0.90473
1598.93513	0.90711
1597.00638	0.90901
1595.07763	0.91017
1593.14888	0.91123
1591.22013	0.91302
1589.29138	0.91522
1587.36262	0.91647
1585.43387	0.91636
1583.50512	0.91621
1581.57637	0.91696
1579.64762	0.91734
1577.71887	0.91428
1575.79011	0.90931
1573.86136	0.91123
1571.93261	0.91454
1570.00386	0.91370
1568.07511	0.91365
1566.14636	0.91631
1564.21760	0.91767
1562.28885	0.91802
1560.36010	0.91332
1558.43135	0.89735
1556.50260	0.89712
1554.57385	0.90487
1552.64509	0.91025
1550.71634	0.91280
1548.78759	0.91396
1546.85884	0.91363
1544.93009	0.90864
1543.00134	0.89842
1541.07258	0.88845
1539.14383	0.89207
1537.21508	0.90184
1535.28633	0.90625
1533.35758	0.90652
1531.42883	0.90884
1529.50007	0.91128
1527.57132	0.90975
1525.64257	0.90685
1523.71382	0.90410
1521.78507	0.89985
1519.85632	0.90002
1517.92756	0.90345
1515.99881	0.90774
1514.07006	0.91309
1512.14131	0.91630
1510.21256	0.91552
1508.28381	0.90936
1506.35505	0.90663
1504.42630	0.91635
1502.49755	0.92392
1500.56880	0.92699
1498.64005	0.92612
1496.71130	0.92510
1494.78254	0.92814
1492.85379	0.93055
1490.92504	0.92790
1488.99629	0.92394
1487.06754	0.92802
1485.13879	0.93489
1483.21003	0.93872
1481.28128	0.93969
1479.35253	0.94008
1477.42378	0.93926
1475.49503	0.93517
1473.56628	0.93012
1471.63752	0.93233
1469.70877	0.93906
1467.78002	0.94271
1465.85127	0.94194
1463.92252	0.94050
1461.99377	0.94139
1460.06501	0.94039
1458.13626	0.93276
1456.20751	0.92893
1454.27876	0.93646
1452.35001	0.94291
1450.42126	0.94561
1448.49250	0.94547
1446.56375	0.94593
1444.63500	0.94843
1442.70625	0.95035
1440.77750	0.95034
1438.84875	0.94804
1436.91999	0.94422
1434.99124	0.94459
1433.06249	0.94785
1431.13374	0.94868
1429.20499	0.94833
1427.27624	0.94935
1425.34748	0.94996
1423.41873	0.95042
1421.48998	0.95118
1419.56123	0.94859
1417.63248	0.94633
1415.70373	0.94996
1413.77497	0.95374
1411.84622	0.95534
1409.91747	0.95649
1407.98872	0.95766
1406.05997	0.95789
1404.13122	0.95823
1402.20246	0.95882
1400.27371	0.95659
1398.34496	0.95215
1396.41621	0.95044
1394.48746	0.95321
1392.55871	0.95825
1390.62995	0.96139
1388.70120	0.96090
1386.77245	0.95960
1384.84370	0.96095
1382.91495	0.96305
1380.98620	0.96421
1379.05744	0.96464
1377.12869	0.96360
1375.19994	0.96065
1373.27119	0.95959
1371.34244	0.96167
1369.41369	0.96307
1367.48493	0.96344
1365.55618	0.96348
1363.62743	0.96181
1361.69868	0.96053
1359.76993	0.96243
1357.84118	0.96454
1355.91242	0.96513
1353.98367	0.96551
1352.05492	0.96593
1350.12617	0.96589
1348.19742	0.96654
1346.26867	0.96787
1344.33991	0.96854
1342.41116	0.96745
1340.48241	0.96458
1338.55366	0.96372
1336.62491	0.96669
1334.69616	0.97001
1332.76740	0.97210
1330.83865	0.97305
1328.90990	0.97310
1326.98115	0.97235
1325.05240	0.97129
1323.12365	0.97083
1321.19489	0.97079
1319.26614	0.97069
1317.33739	0.97112
1315.40864	0.97218
1313.47989	0.97340
1311.55114	0.97499
1309.62238	0.97656
1307.69363	0.97708
1305.76488	0.97676
1303.83613	0.97675
1301.90738	0.97770
1299.97863	0.97913
1298.04987	0.98028
1296.12112	0.98135
1294.19237	0.98248
1292.26362	0.98320
1290.33487	0.98374
1288.40612	0.98442
1286.47736	0.98465
1284.54861	0.98448
1282.61986	0.98450
1280.69111	0.98439
1278.76236	0.98374
1276.83361	0.98345
1274.90485	0.98404
1272.97610	0.98456
1271.04735	0.98476
1269.11860	0.98564
1267.18985	0.98735
1265.26110	0.98840
1263.33234	0.98803
1261.40359	0.98739
1259.47484	0.98760
1257.54609	0.98861
1255.61734	0.98948
1253.68859	0.98919
1251.75983	0.98787
1249.83108	0.98659
1247.90233	0.98600
1245.97358	0.98584
1244.04483	0.98617
1242.11608	0.98697
1240.18732	0.98714
1238.25857	0.98627
1236.32982	0.98559
1234.40107	0.98616
1232.47232	0.98804
1230.54357	0.99083
1228.61481	0.99390
1226.68606	0.99644
1224.75731	0.99796
1222.82856	0.99888
1220.89981	0.99970
1218.97106	1.00000
1217.04230	0.99983
1215.11355	0.99829
1213.18480	0.99627
1211.25605	0.99428
1209.32730	0.99215
1207.39855	0.99039
1205.46979	0.98985
1203.54104	0.99059
1201.61229	0.99185
1199.68354	0.99313
1197.75479	0.99471
1195.82604	0.99660
1193.89728	0.99826
1191.96853	0.99926
1190.03978	0.99885
1188.11103	0.99671
1186.18228	0.99395
1184.25353	0.99109
1182.32477	0.98774
1180.39602	0.98460
1178.46727	0.98258
1176.53852	0.98183
1174.60977	0.98196
1172.68102	0.98180
1170.75226	0.98056
1168.82351	0.97817
1166.89476	0.97428
1164.96601	0.96882
1163.03726	0.96270
1161.10851	0.95644
1159.17975	0.94922
1157.25100	0.94063
1155.32225	0.93211
1153.39350	0.92520
1151.46475	0.91997
1149.53600	0.91609
1147.60724	0.91385
1145.67849	0.91285
1143.74974	0.91261
1141.82099	0.91439
1139.89224	0.91874
1137.96349	0.92386
1136.03473	0.92762
1134.10598	0.92959
1132.17723	0.93149
1130.24848	0.93396
1128.31973	0.93543
1126.39098	0.93414
1124.46222	0.92845
1122.53347	0.92003
1120.60472	0.91299
1118.67597	0.90730
1116.74722	0.90141
1114.81847	0.89663
1112.88971	0.89363
1110.96096	0.89255
1109.03221	0.89551
1107.10346	0.90270
1105.17471	0.91050
1103.24596	0.91624
1101.31720	0.92089
1099.38845	0.92474
1097.45970	0.92532
1095.53095	0.92112
1093.60220	0.91336
1091.67345	0.90488
1089.74469	0.89857
1087.81594	0.89678
1085.88719	0.89980
1083.95844	0.90438
1082.02969	0.90930
1080.10094	0.91767
1078.17218	0.93053
1076.24343	0.94504
1074.31468	0.95682
1072.38593	0.96377
1070.45718	0.96835
1068.52843	0.97445
1066.59967	0.98343
1064.67092	0.99276
1062.74217	0.99855
1060.81342	1.00000
1058.88467	0.99952
1056.95592	0.99839
1055.02716	0.99759
1053.09841	0.99793
1051.16966	0.99868
1049.24091	0.99944
1047.31216	1.00035
1045.38341	1.00112
1043.45465	1.00209
1041.52590	1.00218
1039.59715	0.99970
1037.66840	0.99697
1035.73965	0.99650
1033.81090	0.99635
1031.88214	0.99589
1029.95339	0.99748
1028.02464	1.00000
1026.09589	1.00128
1024.16714	1.00026
1022.23839	0.99906
1020.30963	0.99872
1018.38088	0.99788
1016.45213	0.99482
1014.52338	0.99137
1012.59463	0.98978
1010.66588	0.98857
1008.73712	0.98725
1006.80837	0.98870
1004.87962	0.99244
1002.95087	0.99395
1001.02212	0.99186
999.09337	0.98929
997.16461	0.98849
995.23586	0.98836
993.30711	0.98774
991.37836	0.98654
989.44961	0.98392
987.52085	0.98107
985.59210	0.98006
983.66335	0.97956
981.73460	0.97790
979.80585	0.97525
977.87710	0.97251
975.94834	0.97073
974.01959	0.96960
972.09084	0.96851
970.16209	0.96731
968.23334	0.96501
966.30459	0.96174
964.37583	0.95914
962.44708	0.95768
960.51833	0.95732
958.58958	0.95841
956.66083	0.95993
954.73208	0.96114
952.80332	0.96228
950.87457	0.96164
948.94582	0.95910
947.01707	0.95813
945.08832	0.95911
943.15957	0.96013
941.23081	0.96148
939.30206	0.96277
937.37331	0.96337
935.44456	0.96453
933.51581	0.96611
931.58706	0.96645
929.65830	0.96610
927.72955	0.96700
925.80080	0.96812
923.87205	0.96700
921.94330	0.96509
920.01455	0.96453
918.08579	0.96345
916.15704	0.95973
914.22829	0.95366
912.29954	0.94756
910.37079	0.94235
908.44204	0.93575
906.51328	0.92848
904.58453	0.92269
902.65578	0.91664
900.72703	0.90956
898.79828	0.90406
896.86953	0.90196
894.94077	0.90183
893.01202	0.90139
891.08327	0.90032
889.15452	0.89923
887.22577	0.89659
885.29702	0.89075
883.36826	0.88417
881.43951	0.87833
879.51076	0.87174
877.58201	0.86483
875.65326	0.85918
873.72451	0.85624
871.79575	0.85671
869.86700	0.86081
867.93825	0.86982
866.00950	0.88128
864.08075	0.88953
862.15200	0.89461
860.22324	0.89862
858.29449	0.89923
856.36574	0.89566
854.43699	0.89083
852.50824	0.88541
850.57949	0.87674
848.65073	0.86656
846.72198	0.86156
844.79323	0.86210
842.86448	0.86193
840.93573	0.85802
839.00698	0.85212
837.07822	0.84664
835.14947	0.84170
833.22072	0.83485
831.29197	0.82574
829.36322	0.81802
827.43447	0.81319
825.50571	0.80933
823.57696	0.80382
821.64821	0.79548
819.71946	0.78654
817.79071	0.78021
815.86196	0.77700
813.93320	0.77269
812.00445	0.76431
810.07570	0.75604
808.14695	0.75182
806.21820	0.74902
804.28945	0.74337
802.36069	0.73627
800.43194	0.73095
798.50319	0.72603
796.57444	0.72131
794.64569	0.71840
792.71694	0.71442
790.78818	0.70686
788.85943	0.69930
786.93068	0.69550
785.00193	0.69468
783.07318	0.69541
781.14443	0.69710
779.21567	0.69620
777.28692	0.69191
775.35817	0.68985
773.42942	0.68966
771.50067	0.68743
769.57192	0.68544
767.64316	0.68467
765.71441	0.68345
763.78566	0.68166
761.85691	0.67907
759.92816	0.67591
757.99941	0.67313
756.07065	0.67185
754.14190	0.67192
752.21315	0.67141
750.28440	0.66976
748.35565	0.66923
746.42690	0.67150
744.49814	0.67431
742.56939	0.67490
740.64064	0.67394
738.71189	0.67316
736.78314	0.67241
734.85439	0.67220
732.92563	0.67517
730.99688	0.67961
729.06813	0.68048
727.13938	0.67876
725.21063	0.67856
723.28188	0.67943
721.35312	0.67918
719.42437	0.67948
717.49562	0.68179
715.56687	0.68247
713.63812	0.68057
711.70937	0.67970
709.78061	0.68154
707.85186	0.68513
705.92311	0.68656
703.99436	0.68456
702.06561	0.68415
700.13686	0.68694
698.20810	0.69038
696.27935	0.69170
694.35060	0.69001
692.42185	0.69034
690.49310	0.69493
688.56435	0.69874
686.63559	0.70054
684.70684	0.70112
682.77809	0.69829
680.84934	0.69567
678.92059	0.69794
676.99184	0.70084
675.06308	0.70205
673.13433	0.70532
671.20558	0.70953
669.27683	0.70917
667.34808	0.70517
665.41933	0.70544
663.49057	0.70699
661.56182	0.70763
659.63307	0.70869
657.70432	0.71009
655.77557	0.71015
653.84682	0.71017
651.91806	0.71247
649.98931	0.71579
648.06056	0.71860
646.13181	0.72229
644.20306	0.72641
642.27431	0.72549
640.34555	0.71932
638.41680	0.71624
636.48805	0.71742
634.55930	0.71781
632.63055	0.71693
630.70180	0.71630
628.77304	0.71764
626.84429	0.72131
624.91554	0.72806
622.98679	0.73870
621.05804	0.74610
619.12929	0.74516
617.20053	0.74089
615.27178	0.73700
613.34303	0.73368
611.41428	0.73051
609.48553	0.72933
607.55678	0.73732
605.62802	0.75279
603.69927	0.76409
601.77052	0.76601
599.84177	0.75977
597.91302	0.75117
595.98427	0.74763
594.05551	0.75129
592.12676	0.75965
590.19801	0.76514
588.26926	0.76381
586.34051	0.76102
584.41176	0.76100
582.48300	0.76351
580.55425	0.76465
578.62550	0.76007
576.69675	0.75373
574.76800	0.75071
572.83925	0.75169
570.91049	0.75738
568.98174	0.76548
567.05299	0.77364
565.12424	0.78048
563.19549	0.78437
561.26674	0.78536
559.33798	0.78480
557.40923	0.79017
555.48048	0.80027
553.55173	0.80225
551.62298	0.79510
549.69423	0.78323
547.76547	0.77152
545.83672	0.76665
543.90797	0.76752
541.97922	0.77422
540.05047	0.78473
538.12172	0.78961
536.19296	0.78640
534.26421	0.77772
532.33546	0.76785
530.40671	0.76625
528.47796	0.77871
526.54921	0.79620
524.62045	0.79831
522.69170	0.78816
520.76295	0.78236
518.83420	0.77480
516.90545	0.76191
514.97670	0.75703
513.04794	0.76502
511.11919	0.78739
509.19044	0.81493
507.26169	0.82327
505.33294	0.80415
503.40419	0.77929
501.47543	0.77234
499.54668	0.78401
497.61793	0.79938
495.68918	0.81028
493.76043	0.81986
491.83168	0.83100
489.90292	0.84077
487.97417	0.84455
486.04542	0.83991
484.11667	0.84341
482.18792	0.86336
480.25917	0.87880
478.33041	0.89204
476.40166	0.91209
474.47291	0.92023
472.54416	0.90810
470.61541	0.88857
468.68666	0.86898
466.75790	0.87033
464.82915	0.89212
462.90040	0.88675
460.97165	0.86342
459.04290	0.88161
457.11415	0.91888
455.18539	0.91914
453.25664	0.91039
451.32789	0.91168
449.39914	0.91183
447.47039	0.91426
445.54164	0.92249
443.61288	0.91489
441.68413	0.89761
439.75538	0.90391
437.82663	0.92055
435.89788	0.92619
433.96913	0.93529
432.04037	0.95852
430.11162	0.96199
428.18287	0.94044
426.25412	0.94317
424.32537	0.95444
422.39662	0.92098
420.46786	0.86243
418.53911	0.84067
416.61036	0.89277
414.68161	0.95885
412.75286	1.00000
410.82411	1.03065
408.89535	1.01810
406.96660	0.99365
405.03785	1.00124
403.10910	1.03193
401.18035	1.03312
399.25160	1.00000
