# Supplementary material for: Adsorption of thallium(I) on rutile nano-titanium dioxide and environmental implications
Source: PeerJ. 2019 May 16;7:e6820. doi: 10.7717/peerj.6820 (PMC6526007; doi:10.7717/peerj.6820)
Supplement: Supplemental Information 1 [file peerj-07-6820-s001.zip › Supplemental Files/FTIR/2017-5-5 1421535195@qq.com/1-1.dpt]

3996.37346	1.02339
3994.44471	1.02167
3992.51596	1.02009
3990.58721	1.01985
3988.65845	1.02134
3986.72970	1.02043
3984.80095	1.01709
3982.87220	1.01510
3980.94345	1.01490
3979.01470	1.01507
3977.08594	1.01482
3975.15719	1.01428
3973.22844	1.01343
3971.29969	1.01196
3969.37094	1.01085
3967.44219	1.01047
3965.51343	1.00908
3963.58468	1.00742
3961.65593	1.00884
3959.72718	1.01132
3957.79843	1.01136
3955.86968	1.00876
3953.94092	1.00343
3952.01217	0.99813
3950.08342	0.99818
3948.15467	1.00178
3946.22592	0.99890
3944.29716	0.99447
3942.36841	1.00000
3940.43966	1.00526
3938.51091	1.00189
3936.58216	0.99422
3934.65341	0.98588
3932.72465	0.98655
3930.79590	0.99710
3928.86715	0.99824
3926.93840	0.98980
3925.00965	0.98945
3923.08090	0.99466
3921.15214	0.99141
3919.22339	0.98859
3917.29464	0.99617
3915.36589	1.00220
3913.43714	0.99735
3911.50839	0.98904
3909.57963	0.97992
3907.65088	0.96607
3905.72213	0.95658
3903.79338	0.96559
3901.86463	0.98122
3899.93588	0.99233
3898.00712	0.99709
3896.07837	0.98633
3894.14962	0.96876
3892.22087	0.96942
3890.29212	0.98203
3888.36337	0.97473
3886.43461	0.96643
3884.50586	0.97283
3882.57711	0.97287
3880.64836	0.97924
3878.71961	0.98570
3876.79086	0.96945
3874.86210	0.95472
3872.93335	0.95417
3871.00460	0.96121
3869.07585	0.97428
3867.14710	0.96909
3865.21835	0.95948
3863.28959	0.97160
3861.36084	0.97895
3859.43209	0.96481
3857.50334	0.93871
3855.57459	0.91601
3853.64584	0.94602
3851.71708	1.00000
3849.78833	0.99691
3847.85958	0.97375
3845.93083	0.95354
3844.00208	0.94413
3842.07333	0.94248
3840.14457	0.94454
3838.21582	0.96181
3836.28707	0.97705
3834.35832	0.97201
3832.42957	0.96538
3830.50082	0.96289
3828.57206	0.95718
3826.64331	0.95112
3824.71456	0.94002
3822.78581	0.92894
3820.85706	0.94651
3818.92831	0.96131
3816.99955	0.96108
3815.07080	0.97255
3813.14205	0.97013
3811.21330	0.94952
3809.28455	0.92954
3807.35580	0.92936
3805.42704	0.93553
3803.49829	0.92681
3801.56954	0.93814
3799.64079	0.95845
3797.71204	0.95531
3795.78329	0.95367
3793.85453	0.95254
3791.92578	0.94579
3789.99703	0.94048
3788.06828	0.93534
3786.13953	0.93280
3784.21078	0.93584
3782.28202	0.93409
3780.35327	0.93480
3778.42452	0.94643
3776.49577	0.94795
3774.56702	0.93557
3772.63827	0.92205
3770.70951	0.92178
3768.78076	0.93373
3766.85201	0.93784
3764.92326	0.93625
3762.99451	0.92852
3761.06576	0.91697
3759.13700	0.91911
3757.20825	0.92412
3755.27950	0.91082
3753.35075	0.89137
3751.42200	0.89984
3749.49325	0.93067
3747.56449	0.92583
3745.63574	0.91672
3743.70699	0.93510
3741.77824	0.93828
3739.84949	0.91547
3737.92074	0.89144
3735.99198	0.89334
3734.06323	0.92311
3732.13448	0.93805
3730.20573	0.92966
3728.27698	0.91443
3726.34823	0.90751
3724.41947	0.91095
3722.49072	0.91504
3720.56197	0.91771
3718.63322	0.91629
3716.70447	0.90573
3714.77572	0.88626
3712.84696	0.87539
3710.91821	0.89985
3708.98946	0.92285
3707.06071	0.91691
3705.13196	0.90026
3703.20321	0.89196
3701.27445	0.90026
3699.34570	0.90428
3697.41695	0.89655
3695.48820	0.88563
3693.55945	0.87155
3691.63070	0.86107
3689.70194	0.87941
3687.77319	0.90817
3685.84444	0.90717
3683.91569	0.89168
3681.98694	0.87594
3680.05819	0.86183
3678.12943	0.84821
3676.20068	0.85686
3674.27193	0.88279
3672.34318	0.87581
3670.41443	0.87217
3668.48568	0.88862
3666.55692	0.88535
3664.62817	0.87084
3662.69942	0.86092
3660.77067	0.85375
3658.84192	0.84578
3656.91317	0.84662
3654.98441	0.84894
3653.05566	0.83022
3651.12691	0.80854
3649.19816	0.83331
3647.26941	0.87127
3645.34066	0.86537
3643.41190	0.84628
3641.48315	0.83371
3639.55440	0.82863
3637.62565	0.82359
3635.69690	0.81697
3633.76815	0.80815
3631.83939	0.79327
3629.91064	0.79118
3627.98189	0.82192
3626.05314	0.82882
3624.12439	0.80854
3622.19564	0.78753
3620.26688	0.78404
3618.33813	0.79888
3616.40938	0.79970
3614.48063	0.79111
3612.55188	0.78904
3610.62313	0.78543
3608.69437	0.78577
3606.76562	0.79281
3604.83687	0.78788
3602.90812	0.77494
3600.97937	0.76992
3599.05062	0.77074
3597.12186	0.76903
3595.19311	0.77084
3593.26436	0.77239
3591.33561	0.76166
3589.40686	0.75000
3587.47811	0.76047
3585.54935	0.77391
3583.62060	0.76591
3581.69185	0.75373
3579.76310	0.74916
3577.83435	0.74877
3575.90560	0.74763
3573.97684	0.74495
3572.04809	0.73725
3570.11934	0.72395
3568.19059	0.72041
3566.26184	0.73894
3564.33309	0.74854
3562.40433	0.74167
3560.47558	0.73458
3558.54683	0.73006
3556.61808	0.72390
3554.68933	0.71775
3552.76058	0.71679
3550.83182	0.71638
3548.90307	0.70983
3546.97432	0.70667
3545.04557	0.71295
3543.11682	0.71629
3541.18807	0.71154
3539.25931	0.70451
3537.33056	0.70081
3535.40181	0.70005
3533.47306	0.69704
3531.54431	0.69217
3529.61556	0.68971
3527.68680	0.68946
3525.75805	0.68943
3523.82930	0.69125
3521.90055	0.69278
3519.97180	0.69007
3518.04305	0.68544
3516.11429	0.68170
3514.18554	0.67794
3512.25679	0.67429
3510.32804	0.67400
3508.39929	0.67542
3506.47054	0.67276
3504.54178	0.66968
3502.61303	0.67153
3500.68428	0.67145
3498.75553	0.66689
3496.82678	0.66457
3494.89803	0.66467
3492.96927	0.66230
3491.04052	0.65812
3489.11177	0.65627
3487.18302	0.65701
3485.25427	0.65585
3483.32552	0.65281
3481.39676	0.65244
3479.46801	0.65287
3477.53926	0.65054
3475.61051	0.64807
3473.68176	0.64667
3471.75301	0.64476
3469.82425	0.64297
3467.89550	0.64206
3465.96675	0.64040
3464.03800	0.63769
3462.10925	0.63649
3460.18050	0.63657
3458.25174	0.63593
3456.32299	0.63506
3454.39424	0.63370
3452.46549	0.63093
3450.53674	0.62734
3448.60799	0.62579
3446.67923	0.62761
3444.75048	0.62825
3442.82173	0.62673
3440.89298	0.62574
3438.96423	0.62423
3437.03548	0.62211
3435.10672	0.62055
3433.17797	0.61935
3431.24922	0.61849
3429.32047	0.61783
3427.39172	0.61727
3425.46297	0.61604
3423.53421	0.61386
3421.60546	0.61296
3419.67671	0.61319
3417.74796	0.61177
3415.81921	0.60953
3413.89046	0.60856
3411.96170	0.60862
3410.03295	0.60869
3408.10420	0.60784
3406.17545	0.60612
3404.24670	0.60514
3402.31795	0.60565
3400.38919	0.60636
3398.46044	0.60680
3396.53169	0.60723
3394.60294	0.60699
3392.67419	0.60692
3390.74544	0.60751
3388.81668	0.60709
3386.88793	0.60572
3384.95918	0.60494
3383.03043	0.60529
3381.10168	0.60619
3379.17293	0.60689
3377.24417	0.60734
3375.31542	0.60805
3373.38667	0.60860
3371.45792	0.60796
3369.52917	0.60675
3367.60042	0.60627
3365.67166	0.60622
3363.74291	0.60586
3361.81416	0.60599
3359.88541	0.60654
3357.95666	0.60658
3356.02791	0.60698
3354.09915	0.60763
3352.17040	0.60762
3350.24165	0.60762
3348.31290	0.60769
3346.38415	0.60797
3344.45540	0.60886
3342.52664	0.60907
3340.59789	0.60800
3338.66914	0.60746
3336.74039	0.60885
3334.81164	0.61072
3332.88289	0.61095
3330.95413	0.60968
3329.02538	0.60843
3327.09663	0.60852
3325.16788	0.60971
3323.23913	0.61049
3321.31038	0.61047
3319.38162	0.61085
3317.45287	0.61186
3315.52412	0.61221
3313.59537	0.61167
3311.66662	0.61130
3309.73787	0.61201
3307.80911	0.61344
3305.88036	0.61396
3303.95161	0.61302
3302.02286	0.61159
3300.09411	0.61076
3298.16536	0.61119
3296.23660	0.61185
3294.30785	0.61167
3292.37910	0.61144
3290.45035	0.61166
3288.52160	0.61168
3286.59285	0.61165
3284.66409	0.61220
3282.73534	0.61268
3280.80659	0.61202
3278.87784	0.61058
3276.94909	0.60981
3275.02034	0.61042
3273.09158	0.61148
3271.16283	0.61155
3269.23408	0.61077
3267.30533	0.61029
3265.37658	0.61023
3263.44783	0.61023
3261.51907	0.61029
3259.59032	0.61058
3257.66157	0.61082
3255.73282	0.61098
3253.80407	0.61173
3251.87532	0.61275
3249.94656	0.61267
3248.01781	0.61151
3246.08906	0.61105
3244.16031	0.61179
3242.23156	0.61221
3240.30281	0.61213
3238.37405	0.61228
3236.44530	0.61276
3234.51655	0.61343
3232.58780	0.61372
3230.65905	0.61332
3228.73030	0.61236
3226.80154	0.61141
3224.87279	0.61111
3222.94404	0.61106
3221.01529	0.61144
3219.08654	0.61237
3217.15779	0.61271
3215.22903	0.61270
3213.30028	0.61313
3211.37153	0.61350
3209.44278	0.61388
3207.51403	0.61444
3205.58528	0.61483
3203.65652	0.61495
3201.72777	0.61462
3199.79902	0.61413
3197.87027	0.61419
3195.94152	0.61465
3194.01277	0.61483
3192.08401	0.61470
3190.15526	0.61448
3188.22651	0.61412
3186.29776	0.61394
3184.36901	0.61425
3182.44026	0.61461
3180.51150	0.61494
3178.58275	0.61603
3176.65400	0.61728
3174.72525	0.61702
3172.79650	0.61563
3170.86775	0.61494
3168.93899	0.61538
3167.01024	0.61607
3165.08149	0.61673
3163.15274	0.61729
3161.22399	0.61740
3159.29524	0.61737
3157.36648	0.61799
3155.43773	0.61933
3153.50898	0.62012
3151.58023	0.61937
3149.65148	0.61826
3147.72273	0.61797
3145.79397	0.61839
3143.86522	0.61909
3141.93647	0.61959
3140.00772	0.61952
3138.07897	0.61875
3136.15022	0.61788
3134.22146	0.61830
3132.29271	0.61982
3130.36396	0.62068
3128.43521	0.62083
3126.50646	0.62057
3124.57771	0.61956
3122.64895	0.61879
3120.72020	0.61898
3118.79145	0.61960
3116.86270	0.62047
3114.93395	0.62121
3113.00520	0.62101
3111.07644	0.61998
3109.14769	0.61945
3107.21894	0.61998
3105.29019	0.62049
3103.36144	0.62074
3101.43269	0.62159
3099.50393	0.62238
3097.57518	0.62240
3095.64643	0.62267
3093.71768	0.62290
3091.78893	0.62197
3089.86018	0.62125
3087.93142	0.62202
3086.00267	0.62270
3084.07392	0.62240
3082.14517	0.62246
3080.21642	0.62328
3078.28767	0.62378
3076.35891	0.62368
3074.43016	0.62367
3072.50141	0.62393
3070.57266	0.62404
3068.64391	0.62399
3066.71516	0.62412
3064.78640	0.62420
3062.85765	0.62379
3060.92890	0.62325
3059.00015	0.62333
3057.07140	0.62433
3055.14265	0.62563
3053.21389	0.62599
3051.28514	0.62531
3049.35639	0.62494
3047.42764	0.62518
3045.49889	0.62515
3043.57014	0.62477
3041.64138	0.62463
3039.71263	0.62504
3037.78388	0.62539
3035.85513	0.62497
3033.92638	0.62451
3031.99763	0.62502
3030.06887	0.62575
3028.14012	0.62586
3026.21137	0.62612
3024.28262	0.62686
3022.35387	0.62729
3020.42512	0.62676
3018.49636	0.62550
3016.56761	0.62490
3014.63886	0.62546
3012.71011	0.62630
3010.78136	0.62690
3008.85261	0.62696
3006.92385	0.62652
3004.99510	0.62617
3003.06635	0.62578
3001.13760	0.62501
2999.20885	0.62459
2997.28010	0.62492
2995.35134	0.62543
2993.42259	0.62560
2991.49384	0.62532
2989.56509	0.62501
2987.63634	0.62489
2985.70759	0.62459
2983.77883	0.62388
2981.85008	0.62290
2979.92133	0.62215
2977.99258	0.62167
2976.06383	0.62117
2974.13508	0.62110
2972.20632	0.62144
2970.27757	0.62118
2968.34882	0.62036
2966.42007	0.62017
2964.49132	0.62055
2962.56256	0.62037
2960.63381	0.61959
2958.70506	0.61901
2956.77631	0.61867
2954.84756	0.61810
2952.91881	0.61715
2950.99005	0.61615
2949.06130	0.61552
2947.13255	0.61497
2945.20380	0.61436
2943.27505	0.61433
2941.34630	0.61454
2939.41754	0.61396
2937.48879	0.61292
2935.56004	0.61197
2933.63129	0.61085
2931.70254	0.60973
2929.77379	0.60927
2927.84503	0.60948
2925.91628	0.60985
2923.98753	0.61008
2922.05878	0.60993
2920.13003	0.60945
2918.20128	0.60913
2916.27252	0.60877
2914.34377	0.60832
2912.41502	0.60853
2910.48627	0.60934
2908.55752	0.60977
2906.62877	0.60951
2904.70001	0.60927
2902.77126	0.60952
2900.84251	0.60990
2898.91376	0.60975
2896.98501	0.60924
2895.05626	0.60934
2893.12750	0.60986
2891.19875	0.60972
2889.27000	0.60922
2887.34125	0.60930
2885.41250	0.60966
2883.48375	0.60973
2881.55499	0.60982
2879.62624	0.60978
2877.69749	0.60931
2875.76874	0.60910
2873.83999	0.60931
2871.91124	0.60934
2869.98248	0.60924
2868.05373	0.60911
2866.12498	0.60884
2864.19623	0.60870
2862.26748	0.60850
2860.33873	0.60777
2858.40997	0.60709
2856.48122	0.60700
2854.55247	0.60718
2852.62372	0.60728
2850.69497	0.60717
2848.76622	0.60748
2846.83746	0.60881
2844.90871	0.61023
2842.97996	0.61067
2841.05121	0.61047
2839.12246	0.61046
2837.19371	0.61096
2835.26495	0.61170
2833.33620	0.61199
2831.40745	0.61197
2829.47870	0.61232
2827.54995	0.61255
2825.62120	0.61216
2823.69244	0.61212
2821.76369	0.61289
2819.83494	0.61342
2817.90619	0.61330
2815.97744	0.61306
2814.04869	0.61284
2812.11993	0.61256
2810.19118	0.61243
2808.26243	0.61274
2806.33368	0.61342
2804.40493	0.61417
2802.47618	0.61464
2800.54742	0.61411
2798.61867	0.61294
2796.68992	0.61251
2794.76117	0.61289
2792.83242	0.61338
2790.90367	0.61395
2788.97491	0.61438
2787.04616	0.61438
2785.11741	0.61439
2783.18866	0.61469
2781.25991	0.61453
2779.33116	0.61337
2777.40240	0.61234
2775.47365	0.61271
2773.54490	0.61375
2771.61615	0.61408
2769.68740	0.61370
2767.75865	0.61335
2765.82989	0.61336
2763.90114	0.61348
2761.97239	0.61324
2760.04364	0.61290
2758.11489	0.61284
2756.18614	0.61290
2754.25738	0.61293
2752.32863	0.61294
2750.39988	0.61281
2748.47113	0.61231
2746.54238	0.61156
2744.61363	0.61116
2742.68487	0.61126
2740.75612	0.61138
2738.82737	0.61130
2736.89862	0.61162
2734.96987	0.61278
2733.04112	0.61361
2731.11236	0.61295
2729.18361	0.61178
2727.25486	0.61151
2725.32611	0.61177
2723.39736	0.61152
2721.46861	0.61099
2719.53985	0.61071
2717.61110	0.61065
2715.68235	0.61065
2713.75360	0.61049
2711.82485	0.61024
2709.89610	0.61013
2707.96734	0.61015
2706.03859	0.61031
2704.10984	0.61062
2702.18109	0.61080
2700.25234	0.61078
2698.32359	0.61070
2696.39483	0.61078
2694.46608	0.61116
2692.53733	0.61154
2690.60858	0.61145
2688.67983	0.61095
2686.75108	0.61064
2684.82232	0.61068
2682.89357	0.61061
2680.96482	0.61043
2679.03607	0.61052
2677.10732	0.61088
2675.17857	0.61111
2673.24981	0.61118
2671.32106	0.61142
2669.39231	0.61147
2667.46356	0.61111
2665.53481	0.61066
2663.60606	0.61013
2661.67730	0.60966
2659.74855	0.60959
2657.81980	0.60991
2655.89105	0.61035
2653.96230	0.61038
2652.03355	0.60988
2650.10479	0.60961
2648.17604	0.60989
2646.24729	0.61010
2644.31854	0.60993
2642.38979	0.60991
2640.46104	0.61018
2638.53228	0.61018
2636.60353	0.60991
2634.67478	0.60964
2632.74603	0.60936
2630.81728	0.60949
2628.88853	0.60991
2626.95977	0.60984
2625.03102	0.60931
2623.10227	0.60888
2621.17352	0.60886
2619.24477	0.60900
2617.31602	0.60886
2615.38726	0.60870
2613.45851	0.60879
2611.52976	0.60867
2609.60101	0.60844
2607.67226	0.60841
2605.74351	0.60831
2603.81475	0.60835
2601.88600	0.60869
2599.95725	0.60888
2598.02850	0.60872
2596.09975	0.60854
2594.17100	0.60865
2592.24224	0.60888
2590.31349	0.60896
2588.38474	0.60875
2586.45599	0.60816
2584.52724	0.60764
2582.59849	0.60769
2580.66973	0.60797
2578.74098	0.60802
2576.81223	0.60787
2574.88348	0.60762
2572.95473	0.60734
2571.02598	0.60693
2569.09722	0.60636
2567.16847	0.60600
2565.23972	0.60614
2563.31097	0.60651
2561.38222	0.60682
2559.45347	0.60699
2557.52471	0.60702
2555.59596	0.60698
2553.66721	0.60672
2551.73846	0.60630
2549.80971	0.60603
2547.88096	0.60583
2545.95220	0.60553
2544.02345	0.60537
2542.09470	0.60525
2540.16595	0.60482
2538.23720	0.60447
2536.30845	0.60460
2534.37969	0.60472
2532.45094	0.60436
2530.52219	0.60385
2528.59344	0.60342
2526.66469	0.60311
2524.73594	0.60325
2522.80718	0.60352
2520.87843	0.60327
2518.94968	0.60287
2517.02093	0.60240
2515.09218	0.60164
2513.16343	0.60127
2511.23467	0.60149
2509.30592	0.60157
2507.37717	0.60143
2505.44842	0.60145
2503.51967	0.60159
2501.59092	0.60173
2499.66216	0.60206
2497.73341	0.60271
2495.80466	0.60333
2493.87591	0.60364
2491.94716	0.60369
2490.01841	0.60357
2488.08965	0.60328
2486.16090	0.60296
2484.23215	0.60294
2482.30340	0.60350
2480.37465	0.60449
2478.44590	0.60540
2476.51714	0.60578
2474.58839	0.60565
2472.65964	0.60549
2470.73089	0.60563
2468.80214	0.60593
2466.87339	0.60604
2464.94463	0.60579
2463.01588	0.60551
2461.08713	0.60552
2459.15838	0.60590
2457.22963	0.60647
2455.30088	0.60686
2453.37212	0.60663
2451.44337	0.60593
2449.51462	0.60544
2447.58587	0.60555
2445.65712	0.60575
2443.72837	0.60576
2441.79961	0.60584
2439.87086	0.60589
2437.94211	0.60607
2436.01336	0.60661
2434.08461	0.60702
2432.15586	0.60683
2430.22710	0.60619
2428.29835	0.60570
2426.36960	0.60570
2424.44085	0.60609
2422.51210	0.60660
2420.58335	0.60687
2418.65459	0.60675
2416.72584	0.60656
2414.79709	0.60675
2412.86834	0.60724
2410.93959	0.60746
2409.01084	0.60720
2407.08208	0.60665
2405.15333	0.60617
2403.22458	0.60616
2401.29583	0.60666
2399.36708	0.60727
2397.43833	0.60762
2395.50957	0.60762
2393.58082	0.60750
2391.65207	0.60734
2389.72332	0.60684
2387.79457	0.60578
2385.86582	0.60431
2383.93706	0.60270
2382.00831	0.60114
2380.07956	0.59956
2378.15081	0.59816
2376.22206	0.59730
2374.29331	0.59610
2372.36455	0.59391
2370.43580	0.59262
2368.50705	0.59296
2366.57830	0.59338
2364.64955	0.59455
2362.72080	0.59700
2360.79204	0.59954
2358.86329	0.60224
2356.93454	0.60638
2355.00579	0.61225
2353.07704	0.61723
2351.14829	0.61591
2349.21953	0.60742
2347.29078	0.59782
2345.36203	0.59475
2343.43328	0.59830
2341.50453	0.60074
2339.57578	0.60134
2337.64702	0.60196
2335.71827	0.60263
2333.78952	0.60341
2331.86077	0.60455
2329.93202	0.60649
2328.00327	0.60860
2326.07451	0.60944
2324.14576	0.60898
2322.21701	0.60905
2320.28826	0.61031
2318.35951	0.61056
2316.43076	0.60878
2314.50200	0.60738
2312.57325	0.60769
2310.64450	0.60848
2308.71575	0.60916
2306.78700	0.60976
2304.85825	0.60952
2302.92949	0.60873
2301.00074	0.60850
2299.07199	0.60871
2297.14324	0.60865
2295.21449	0.60843
2293.28574	0.60835
2291.35698	0.60839
2289.42823	0.60823
2287.49948	0.60779
2285.57073	0.60731
2283.64198	0.60687
2281.71323	0.60641
2279.78447	0.60612
2277.85572	0.60624
2275.92697	0.60649
2273.99822	0.60643
2272.06947	0.60611
2270.14072	0.60590
2268.21196	0.60623
2266.28321	0.60703
2264.35446	0.60727
2262.42571	0.60639
2260.49696	0.60550
2258.56821	0.60549
2256.63945	0.60590
2254.71070	0.60608
2252.78195	0.60619
2250.85320	0.60638
2248.92445	0.60649
2246.99570	0.60645
2245.06694	0.60629
2243.13819	0.60608
2241.20944	0.60592
2239.28069	0.60579
2237.35194	0.60565
2235.42319	0.60564
2233.49443	0.60588
2231.56568	0.60617
2229.63693	0.60630
2227.70818	0.60621
2225.77943	0.60593
2223.85068	0.60580
2221.92192	0.60611
2219.99317	0.60662
2218.06442	0.60691
2216.13567	0.60694
2214.20692	0.60679
2212.27817	0.60668
2210.34941	0.60683
2208.42066	0.60693
2206.49191	0.60672
2204.56316	0.60654
2202.63441	0.60681
2200.70566	0.60718
2198.77690	0.60716
2196.84815	0.60692
2194.91940	0.60687
2192.99065	0.60694
2191.06190	0.60698
2189.13315	0.60709
2187.20439	0.60723
2185.27564	0.60717
2183.34689	0.60701
2181.41814	0.60697
2179.48939	0.60702
2177.56064	0.60696
2175.63188	0.60665
2173.70313	0.60608
2171.77438	0.60563
2169.84563	0.60559
2167.91688	0.60580
2165.98813	0.60584
2164.05937	0.60568
2162.13062	0.60568
2160.20187	0.60575
2158.27312	0.60563
2156.34437	0.60542
2154.41562	0.60525
2152.48686	0.60518
2150.55811	0.60526
2148.62936	0.60546
2146.70061	0.60560
2144.77186	0.60566
2142.84311	0.60576
2140.91435	0.60582
2138.98560	0.60565
2137.05685	0.60557
2135.12810	0.60585
2133.19935	0.60601
2131.27060	0.60597
2129.34184	0.60604
2127.41309	0.60625
2125.48434	0.60667
2123.55559	0.60716
2121.62684	0.60736
2119.69809	0.60745
2117.76933	0.60765
2115.84058	0.60781
2113.91183	0.60815
2111.98308	0.60883
2110.05433	0.60930
2108.12558	0.60924
2106.19682	0.60902
2104.26807	0.60913
2102.33932	0.60970
2100.41057	0.61024
2098.48182	0.61034
2096.55307	0.61037
2094.62431	0.61081
2092.69556	0.61118
2090.76681	0.61125
2088.83806	0.61138
2086.90931	0.61160
2084.98056	0.61189
2083.05180	0.61226
2081.12305	0.61248
2079.19430	0.61255
2077.26555	0.61259
2075.33680	0.61245
2073.40805	0.61222
2071.47929	0.61237
2069.55054	0.61277
2067.62179	0.61311
2065.69304	0.61364
2063.76429	0.61415
2061.83554	0.61427
2059.90678	0.61430
2057.97803	0.61430
2056.04928	0.61426
2054.12053	0.61458
2052.19178	0.61509
2050.26303	0.61544
2048.33427	0.61567
2046.40552	0.61577
2044.47677	0.61570
2042.54802	0.61604
2040.61927	0.61703
2038.69052	0.61766
2036.76176	0.61765
2034.83301	0.61763
2032.90426	0.61787
2030.97551	0.61841
2029.04676	0.61903
2027.11801	0.61948
2025.18925	0.61979
2023.26050	0.61997
2021.33175	0.61988
2019.40300	0.62004
2017.47425	0.62152
2015.54550	0.62325
2013.61674	0.62352
2011.68799	0.62318
2009.75924	0.62324
2007.83049	0.62343
2005.90174	0.62356
2003.97299	0.62385
2002.04423	0.62438
2000.11548	0.62511
1998.18673	0.62586
1996.25798	0.62581
1994.32923	0.62527
1992.40048	0.62627
1990.47172	0.62803
1988.54297	0.62856
1986.61422	0.62882
1984.68547	0.62923
1982.75672	0.62937
1980.82797	0.62931
1978.89921	0.62936
1976.97046	0.62976
1975.04171	0.63028
1973.11296	0.63071
1971.18421	0.63039
1969.25545	0.62984
1967.32670	0.63117
1965.39795	0.63327
1963.46920	0.63364
1961.54045	0.63332
1959.61170	0.63333
1957.68294	0.63330
1955.75419	0.63379
1953.82544	0.63485
1951.89669	0.63549
1949.96794	0.63551
1948.03919	0.63521
1946.11043	0.63448
1944.18168	0.63491
1942.25293	0.63841
1940.32418	0.64091
1938.39543	0.64005
1936.46668	0.63912
1934.53792	0.63935
1932.60917	0.63992
1930.68042	0.64033
1928.75167	0.64048
1926.82292	0.63979
1924.89417	0.63918
1922.96541	0.64077
1921.03666	0.64196
1919.10791	0.64277
1917.17916	0.64615
1915.25041	0.64738
1913.32166	0.64500
1911.39290	0.64354
1909.46415	0.64480
1907.53540	0.64665
1905.60665	0.64713
1903.67790	0.64688
1901.74915	0.64688
1899.82039	0.64681
1897.89164	0.64643
1895.96289	0.64716
1894.03414	0.64830
1892.10539	0.64779
1890.17664	0.64908
1888.24788	0.65258
1886.31913	0.65312
1884.39038	0.65222
1882.46163	0.65235
1880.53288	0.65277
1878.60413	0.65313
1876.67537	0.65337
1874.74662	0.65297
1872.81787	0.65035
1870.88912	0.64766
1868.96037	0.65234
1867.03162	0.66057
1865.10286	0.66132
1863.17411	0.65846
1861.24536	0.65723
1859.31661	0.65782
1857.38786	0.65883
1855.45911	0.65919
1853.53035	0.65889
1851.60160	0.65794
1849.67285	0.65631
1847.74410	0.65415
1845.81535	0.65456
1843.88660	0.66203
1841.95784	0.66660
1840.02909	0.66350
1838.10034	0.66113
1836.17159	0.66196
1834.24284	0.66082
1832.31409	0.65761
1830.38533	0.66007
1828.45658	0.66602
1826.52783	0.66679
1824.59908	0.66768
1822.67033	0.66868
1820.74158	0.66669
1818.81282	0.66524
1816.88407	0.66526
1814.95532	0.66384
1813.02657	0.66193
1811.09782	0.66385
1809.16907	0.66738
1807.24031	0.66735
1805.31156	0.66421
1803.38281	0.66081
1801.45406	0.66112
1799.52531	0.66414
1797.59656	0.66352
1795.66780	0.65897
1793.73905	0.65798
1791.81030	0.66748
1789.88155	0.67408
1787.95280	0.67109
1786.02405	0.66851
1784.09529	0.66938
1782.16654	0.67074
1780.23779	0.67349
1778.30904	0.67458
1776.38029	0.67009
1774.45154	0.66561
1772.52278	0.67218
1770.59403	0.68355
1768.66528	0.68590
1766.73653	0.68318
1764.80778	0.67775
1762.87903	0.67573
1760.95027	0.67991
1759.02152	0.68100
1757.09277	0.68121
1755.16402	0.68062
1753.23527	0.67510
1751.30652	0.67324
1749.37776	0.68158
1747.44901	0.68742
1745.52026	0.68594
1743.59151	0.68296
1741.66276	0.68219
1739.73401	0.68443
1737.80525	0.68168
1735.87650	0.67484
1733.94775	0.68209
1732.01900	0.69468
1730.09025	0.69464
1728.16150	0.69167
1726.23274	0.68813
1724.30399	0.68607
1722.37524	0.68328
1720.44649	0.67565
1718.51774	0.67307
1716.58899	0.68989
1714.66023	0.70162
1712.73148	0.69824
1710.80273	0.69094
1708.87398	0.68390
1706.94523	0.68180
1705.01648	0.68433
1703.08772	0.68070
1701.15897	0.67785
1699.23022	0.68720
1697.30147	0.69549
1695.37272	0.70117
1693.44397	0.69807
1691.51521	0.68866
1689.58646	0.68264
1687.65771	0.67649
1685.72896	0.67185
1683.80021	0.68739
1681.87146	0.69760
1679.94270	0.69014
1678.01395	0.68076
1676.08520	0.67791
1674.15645	0.68019
1672.22770	0.67719
1670.29895	0.67859
1668.37019	0.68739
1666.44144	0.68295
1664.51269	0.67381
1662.58394	0.67419
1660.65519	0.67635
1658.72644	0.66893
1656.79768	0.65534
1654.86893	0.64667
1652.94018	0.66943
1651.01143	0.67895
1649.08268	0.66521
1647.15393	0.66662
1645.22517	0.67845
1643.29642	0.67426
1641.36767	0.66490
1639.43892	0.65570
1637.51017	0.65196
1635.58142	0.66761
1633.65266	0.67718
1631.72391	0.66907
1629.79516	0.66170
1627.86641	0.66145
1625.93766	0.66248
1624.00891	0.66617
1622.08015	0.67284
1620.15140	0.67011
1618.22265	0.66708
1616.29390	0.67983
1614.36515	0.68807
1612.43640	0.68385
1610.50764	0.68119
1608.57889	0.68389
1606.65014	0.68688
1604.72139	0.68816
1602.79264	0.69033
1600.86389	0.69292
1598.93513	0.69389
1597.00638	0.69504
1595.07763	0.69852
1593.14888	0.70206
1591.22013	0.70393
1589.29138	0.70527
1587.36262	0.70609
1585.43387	0.70681
1583.50512	0.70871
1581.57637	0.70965
1579.64762	0.70614
1577.71887	0.70580
1575.79011	0.72112
1573.86136	0.72673
1571.93261	0.71846
1570.00386	0.71977
1568.07511	0.72950
1566.14636	0.73000
1564.21760	0.72506
1562.28885	0.71444
1560.36010	0.70648
1558.43135	0.73747
1556.50260	0.75634
1554.57385	0.75018
1552.64509	0.74489
1550.71634	0.74268
1548.78759	0.74099
1546.85884	0.73392
1544.93009	0.72517
1543.00134	0.72254
1541.07258	0.74006
1539.14383	0.76918
1537.21508	0.76325
1535.28633	0.75010
1533.35758	0.75256
1531.42883	0.75755
1529.50007	0.75023
1527.57132	0.74448
1525.64257	0.74505
1523.71382	0.74436
1521.78507	0.75128
1519.85632	0.76037
1517.92756	0.76249
1515.99881	0.76723
1514.07006	0.76699
1512.14131	0.75885
1510.21256	0.74822
1508.28381	0.75040
1506.35505	0.78777
1504.42630	0.79518
1502.49755	0.78089
1500.56880	0.76999
1498.64005	0.77051
1496.71130	0.78305
1494.78254	0.78719
1492.85379	0.77788
1490.92504	0.77290
1488.99629	0.78654
1487.06754	0.79854
1485.13879	0.79686
1483.21003	0.79264
1481.28128	0.79167
1479.35253	0.79023
1477.42378	0.78600
1475.49503	0.78431
1473.56628	0.79549
1471.63752	0.81320
1469.70877	0.81188
1467.78002	0.80132
1465.85127	0.79970
1463.92252	0.80729
1461.99377	0.80391
1460.06501	0.79153
1458.13626	0.79533
1456.20751	0.82544
1454.27876	0.83075
1452.35001	0.82266
1450.42126	0.81748
1448.49250	0.81964
1446.56375	0.82562
1444.63500	0.82694
1442.70625	0.82479
1440.77750	0.82050
1438.84875	0.81603
1436.91999	0.82327
1434.99124	0.83493
1433.06249	0.83329
1431.13374	0.83110
1429.20499	0.83530
1427.27624	0.83627
1425.34748	0.83486
1423.41873	0.83549
1421.48998	0.83424
1419.56123	0.83937
1417.63248	0.85424
1415.70373	0.85736
1413.77497	0.85310
1411.84622	0.85195
1409.91747	0.85313
1407.98872	0.85252
1406.05997	0.85389
1404.13122	0.85897
1402.20246	0.85917
1400.27371	0.85755
1398.34496	0.86112
1396.41621	0.86749
1394.48746	0.87583
1392.55871	0.87916
1390.62995	0.87429
1388.70120	0.87157
1386.77245	0.87657
1384.84370	0.87964
1382.91495	0.87895
1380.98620	0.88025
1379.05744	0.88264
1377.12869	0.88365
1375.19994	0.88818
1373.27119	0.89664
1371.34244	0.89936
1369.41369	0.89938
1367.48493	0.90073
1365.55618	0.89978
1363.62743	0.90202
1361.69868	0.91117
1359.76993	0.91531
1357.84118	0.91333
1355.91242	0.91247
1353.98367	0.91380
1352.05492	0.91477
1350.12617	0.91558
1348.19742	0.91710
1346.26867	0.91854
1344.33991	0.91856
1342.41116	0.91769
1340.48241	0.92143
1338.55366	0.93123
1336.62491	0.93740
1334.69616	0.93797
1332.76740	0.93820
1330.83865	0.93994
1328.90990	0.94219
1326.98115	0.94369
1325.05240	0.94409
1323.12365	0.94342
1321.19489	0.94301
1319.26614	0.94519
1317.33739	0.94854
1315.40864	0.95064
1313.47989	0.95302
1311.55114	0.95601
1309.62238	0.95793
1307.69363	0.95929
1305.76488	0.96080
1303.83613	0.96225
1301.90738	0.96327
1299.97863	0.96336
1298.04987	0.96371
1296.12112	0.96556
1294.19237	0.96781
1292.26362	0.96937
1290.33487	0.97083
1288.40612	0.97299
1286.47736	0.97518
1284.54861	0.97631
1282.61986	0.97680
1280.69111	0.97739
1278.76236	0.97824
1276.83361	0.97916
1274.90485	0.97978
1272.97610	0.98025
1271.04735	0.98108
1269.11860	0.98198
1267.18985	0.98264
1265.26110	0.98313
1263.33234	0.98361
1261.40359	0.98477
1259.47484	0.98663
1257.54609	0.98824
1255.61734	0.98958
1253.68859	0.99095
1251.75983	0.99233
1249.83108	0.99376
1247.90233	0.99506
1245.97358	0.99616
1244.04483	0.99729
1242.11608	0.99819
1240.18732	0.99866
1238.25857	0.99883
1236.32982	0.99856
1234.40107	0.99838
1232.47232	0.99874
1230.54357	0.99926
1228.61481	0.99978
1226.68606	1.00055
1224.75731	1.00167
1222.82856	1.00279
1220.89981	1.00368
1218.97106	1.00456
1217.04230	1.00522
1215.11355	1.00526
1213.18480	1.00458
1211.25605	1.00304
1209.32730	1.00066
1207.39855	0.99864
1205.46979	0.99822
1203.54104	0.99906
1201.61229	1.00000
1199.68354	1.00086
1197.75479	1.00150
1195.82604	1.00214
1193.89728	1.00287
1191.96853	1.00352
1190.03978	1.00354
1188.11103	1.00296
1186.18228	1.00245
1184.25353	1.00207
1182.32477	1.00154
1180.39602	1.00101
1178.46727	1.00052
1176.53852	1.00010
1174.60977	1.00002
1172.68102	0.99991
1170.75226	0.99939
1168.82351	0.99892
1166.89476	0.99893
1164.96601	0.99901
1163.03726	0.99880
1161.10851	0.99896
1159.17975	1.00004
1157.25100	1.00140
1155.32225	1.00226
1153.39350	1.00263
1151.46475	1.00257
1149.53600	1.00190
1147.60724	1.00089
1145.67849	1.00000
1143.74974	1.00002
1141.82099	1.00000
1139.89224	1.00096
1137.96349	1.00154
1136.03473	1.00211
1134.10598	1.00262
1132.17723	1.00286
1130.24848	1.00304
1128.31973	1.00327
1126.39098	1.00354
1124.46222	1.00377
1122.53347	1.00394
1120.60472	1.00408
1118.67597	1.00416
1116.74722	1.00417
1114.81847	1.00411
1112.88971	1.00394
1110.96096	1.00383
1109.03221	1.00393
1107.10346	1.00432
1105.17471	1.00476
1103.24596	1.00510
1101.31720	1.00548
1099.38845	1.00564
1097.45970	1.00514
1095.53095	1.00415
1093.60220	1.00318
1091.67345	1.00237
1089.74469	1.00144
1087.81594	1.00000
1085.88719	1.00148
1083.95844	1.00306
1082.02969	1.00477
1080.10094	1.00611
1078.17218	1.00710
1076.24343	1.00814
1074.31468	1.00926
1072.38593	1.01006
1070.45718	1.01045
1068.52843	1.01078
1066.59967	1.01117
1064.67092	1.01133
1062.74217	1.01139
1060.81342	1.01149
1058.88467	1.01136
1056.95592	1.01116
1055.02716	1.01114
1053.09841	1.01109
1051.16966	1.01056
1049.24091	1.00940
1047.31216	1.00812
1045.38341	1.00759
1043.45465	1.00766
1041.52590	1.00715
1039.59715	1.00567
1037.66840	1.00352
1035.73965	1.00123
1033.81090	0.99994
1031.88214	1.00000
1029.95339	1.00327
1028.02464	1.00644
1026.09589	1.00951
1024.16714	1.01240
1022.23839	1.01491
1020.30963	1.01760
1018.38088	1.02084
1016.45213	1.02352
1014.52338	1.02498
1012.59463	1.02661
1010.66588	1.02878
1008.73712	1.02976
1006.80837	1.02907
1004.87962	1.02787
1002.95087	1.02708
1001.02212	1.02650
999.09337	1.02501
997.16461	1.02272
995.23586	1.02095
993.30711	1.01973
991.37836	1.01815
989.44961	1.01597
987.52085	1.01352
985.59210	1.01125
983.66335	1.00946
981.73460	1.00796
979.80585	1.00630
977.87710	1.00381
975.94834	1.00000
974.01959	0.99712
972.09084	0.99453
970.16209	0.99221
968.23334	0.98952
966.30459	0.98651
964.37583	0.98355
962.44708	0.98075
960.51833	0.97793
958.58958	0.97494
956.66083	0.97173
954.73208	0.96789
952.80332	0.96346
950.87457	0.95976
948.94582	0.95744
947.01707	0.95455
945.08832	0.94974
943.15957	0.94495
941.23081	0.94134
939.30206	0.93766
937.37331	0.93376
935.44456	0.93019
933.51581	0.92620
931.58706	0.92147
929.65830	0.91673
927.72955	0.91197
925.80080	0.90679
923.87205	0.90152
921.94330	0.89663
920.01455	0.89150
918.08579	0.88520
916.15704	0.87811
914.22829	0.87067
912.29954	0.86252
910.37079	0.85375
908.44204	0.84529
906.51328	0.83786
904.58453	0.83132
902.65578	0.82418
900.72703	0.81509
898.79828	0.80572
896.86953	0.79819
894.94077	0.79187
893.01202	0.78614
891.08327	0.78074
889.15452	0.77456
887.22577	0.76696
885.29702	0.75824
883.36826	0.74967
881.43951	0.74237
879.51076	0.73448
877.58201	0.72412
875.65326	0.71356
873.72451	0.70499
871.79575	0.69825
869.86700	0.69312
867.93825	0.68958
866.00950	0.68746
864.08075	0.68547
862.15200	0.68080
860.22324	0.67239
858.29449	0.66255
856.36574	0.65330
854.43699	0.64362
852.50824	0.63243
850.57949	0.62096
848.65073	0.61042
846.72198	0.60032
844.79323	0.58943
842.86448	0.57748
840.93573	0.56571
839.00698	0.55438
837.07822	0.54215
835.14947	0.52909
833.22072	0.51650
831.29197	0.50468
829.36322	0.49295
827.43447	0.48113
825.50571	0.46961
823.57696	0.45807
821.64821	0.44540
819.71946	0.43201
817.79071	0.42091
815.86196	0.41179
813.93320	0.40064
812.00445	0.38832
810.07570	0.37795
808.14695	0.36930
806.21820	0.36120
804.28945	0.35197
802.36069	0.34185
800.43194	0.33405
798.50319	0.32914
796.57444	0.32373
794.64569	0.31540
792.71694	0.30536
790.78818	0.29657
788.85943	0.29094
786.93068	0.28729
785.00193	0.28369
783.07318	0.27979
781.14443	0.27516
779.21567	0.27038
777.28692	0.26693
775.35817	0.26400
773.42942	0.26048
771.50067	0.25668
769.57192	0.25287
767.64316	0.24955
765.71441	0.24767
763.78566	0.24624
761.85691	0.24291
759.92816	0.23894
757.99941	0.23728
756.07065	0.23658
754.14190	0.23384
752.21315	0.22994
750.28440	0.22701
748.35565	0.22424
746.42690	0.21933
744.49814	0.21379
742.56939	0.21255
740.64064	0.21508
738.71189	0.21673
736.78314	0.21624
734.85439	0.21459
732.92563	0.21240
730.99688	0.20847
729.06813	0.20330
727.13938	0.19980
725.21063	0.19794
723.28188	0.19798
721.35312	0.20060
719.42437	0.20315
717.49562	0.20403
715.56687	0.20216
713.63812	0.19794
711.70937	0.19718
709.78061	0.20075
707.85186	0.20235
705.92311	0.19944
703.99436	0.19491
702.06561	0.19366
700.13686	0.19619
698.20810	0.19697
696.27935	0.19445
694.35060	0.19326
692.42185	0.19420
690.49310	0.19230
688.56435	0.18769
686.63559	0.18509
684.70684	0.18426
682.77809	0.18206
680.84934	0.17924
678.92059	0.18160
676.99184	0.18843
675.06308	0.18976
673.13433	0.18214
671.20558	0.17129
669.27683	0.16325
667.34808	0.16374
665.41933	0.16677
663.49057	0.16699
661.56182	0.16757
659.63307	0.17016
657.70432	0.16991
655.77557	0.16712
653.84682	0.17039
651.91806	0.17803
649.98931	0.17825
648.06056	0.17171
646.13181	0.16888
644.20306	0.17044
642.27431	0.17332
640.34555	0.17547
638.41680	0.17272
636.48805	0.16712
634.55930	0.16791
632.63055	0.17773
630.70180	0.18801
628.77304	0.19305
626.84429	0.19205
624.91554	0.18321
622.98679	0.17511
621.05804	0.17816
619.12929	0.18584
617.20053	0.18686
615.27178	0.18163
613.34303	0.18069
611.41428	0.18652
609.48553	0.18850
607.55678	0.18399
605.62802	0.17871
603.69927	0.17201
601.77052	0.16638
599.84177	0.16981
597.91302	0.18281
595.98427	0.19400
594.05551	0.19016
592.12676	0.17932
590.19801	0.18251
588.26926	0.19425
586.34051	0.19623
584.41176	0.19256
582.48300	0.19856
580.55425	0.20500
578.62550	0.19708
576.69675	0.19220
574.76800	0.20374
572.83925	0.21619
570.91049	0.21986
568.98174	0.21902
567.05299	0.21970
565.12424	0.22050
563.19549	0.21602
561.26674	0.20995
559.33798	0.19880
557.40923	0.17642
555.48048	0.16653
553.55173	0.17554
551.62298	0.17428
549.69423	0.17193
547.76547	0.18976
545.83672	0.20856
543.90797	0.21251
541.97922	0.20850
540.05047	0.20713
538.12172	0.20243
536.19296	0.19117
534.26421	0.18611
532.33546	0.17708
530.40671	0.16701
528.47796	0.18590
526.54921	0.20719
524.62045	0.18082
522.69170	0.14435
520.76295	0.14909
518.83420	0.17989
516.90545	0.20115
514.97670	0.18628
513.04794	0.13322
511.11919	0.10302
509.19044	0.13927
507.26169	0.18276
505.33294	0.19284
503.40419	0.20543
501.47543	0.22764
499.54668	0.24681
497.61793	0.27170
495.68918	0.29381
493.76043	0.29434
491.83168	0.28616
489.90292	0.28882
487.97417	0.29366
486.04542	0.29668
484.11667	0.30753
482.18792	0.32558
480.25917	0.33948
478.33041	0.33932
476.40166	0.32319
474.47291	0.32281
472.54416	0.37813
470.61541	0.44269
468.68666	0.48521
466.75790	0.53331
464.82915	0.54079
462.90040	0.48779
460.97165	0.44092
459.04290	0.44825
457.11415	0.49824
455.18539	0.55381
453.25664	0.61325
451.32789	0.63467
449.39914	0.56355
447.47039	0.50641
445.54164	0.60578
443.61288	0.75755
441.68413	0.77002
439.75538	0.71161
437.82663	0.71890
435.89788	0.78096
433.96913	0.83525
432.04037	0.82231
430.11162	0.71474
428.18287	0.61268
426.25412	0.61441
424.32537	0.63216
422.39662	0.56231
420.46786	0.45928
418.53911	0.44964
416.61036	0.59957
414.68161	0.78292
412.75286	0.82203
410.82411	0.61504
408.89535	0.29627
406.96660	0.00065
405.03785	0.00066
403.10910	0.00067
401.18035	0.31794
399.25160	1.00000
