# Supplementary material for: Adsorption of thallium(I) on rutile nano-titanium dioxide and environmental implications
Source: PeerJ. 2019 May 16;7:e6820. doi: 10.7717/peerj.6820 (PMC6526007; doi:10.7717/peerj.6820)
Supplement: Supplemental Information 1 [file peerj-07-6820-s001.zip › Supplemental Files/FTIR/2017-5-5 1421535195@qq.com/S-4.dpt]

3996.37346	1.01777
3994.44471	1.01734
3992.51596	1.01686
3990.58721	1.01668
3988.65845	1.01662
3986.72970	1.01559
3984.80095	1.01459
3982.87220	1.01440
3980.94345	1.01390
3979.01470	1.01215
3977.08594	1.01006
3975.15719	1.00965
3973.22844	1.01045
3971.29969	1.01100
3969.37094	1.01143
3967.44219	1.01070
3965.51343	1.00763
3963.58468	1.00496
3961.65593	1.00569
3959.72718	1.00668
3957.79843	1.00576
3955.86968	1.00426
3953.94092	1.00089
3952.01217	0.99639
3950.08342	0.99676
3948.15467	1.00195
3946.22592	1.00052
3944.29716	0.99571
3942.36841	1.00000
3940.43966	1.00450
3938.51091	1.00069
3936.58216	0.99316
3934.65341	0.98597
3932.72465	0.98713
3930.79590	0.99638
3928.86715	0.99673
3926.93840	0.98825
3925.00965	0.98720
3923.08090	0.99164
3921.15214	0.98749
3919.22339	0.98295
3917.29464	0.98977
3915.36589	0.99708
3913.43714	0.99385
3911.50839	0.98647
3909.57963	0.97742
3907.65088	0.96297
3905.72213	0.95291
3903.79338	0.96250
3901.86463	0.98012
3899.93588	0.99289
3898.00712	0.99689
3896.07837	0.98401
3894.14962	0.96584
3892.22087	0.96798
3890.29212	0.98036
3888.36337	0.97094
3886.43461	0.96229
3884.50586	0.97064
3882.57711	0.97226
3880.64836	0.97831
3878.71961	0.98429
3876.79086	0.96941
3874.86210	0.95522
3872.93335	0.95269
3871.00460	0.95896
3869.07585	0.97382
3867.14710	0.97033
3865.21835	0.96119
3863.28959	0.97238
3861.36084	0.97878
3859.43209	0.96446
3857.50334	0.93875
3855.57459	0.91658
3853.64584	0.94654
3851.71708	1.00000
3849.78833	0.99710
3847.85958	0.97468
3845.93083	0.95529
3844.00208	0.94528
3842.07333	0.94135
3840.14457	0.94277
3838.21582	0.96260
3836.28707	0.98043
3834.35832	0.97787
3832.42957	0.97344
3830.50082	0.97073
3828.57206	0.96412
3826.64331	0.95948
3824.71456	0.95026
3822.78581	0.93913
3820.85706	0.95678
3818.92831	0.97205
3816.99955	0.97193
3815.07080	0.98511
3813.14205	0.98449
3811.21330	0.96470
3809.28455	0.94633
3807.35580	0.94949
3805.42704	0.95746
3803.49829	0.94872
3801.56954	0.95962
3799.64079	0.97882
3797.71204	0.97737
3795.78329	0.97909
3793.85453	0.97884
3791.92578	0.97124
3789.99703	0.96485
3788.06828	0.95979
3786.13953	0.95937
3784.21078	0.96409
3782.28202	0.96156
3780.35327	0.96102
3778.42452	0.97313
3776.49577	0.97599
3774.56702	0.96427
3772.63827	0.95124
3770.70951	0.95182
3768.78076	0.96404
3766.85201	0.96914
3764.92326	0.96973
3762.99451	0.96257
3761.06576	0.95113
3759.13700	0.95565
3757.20825	0.96307
3755.27950	0.94888
3753.35075	0.92607
3751.42200	0.93284
3749.49325	0.96642
3747.56449	0.96329
3745.63574	0.95643
3743.70699	0.97785
3741.77824	0.98121
3739.84949	0.95841
3737.92074	0.93627
3735.99198	0.94141
3734.06323	0.97467
3732.13448	0.99010
3730.20573	0.97848
3728.27698	0.95944
3726.34823	0.95184
3724.41947	0.95838
3722.49072	0.96572
3720.56197	0.96989
3718.63322	0.96815
3716.70447	0.95623
3714.77572	0.93602
3712.84696	0.92644
3710.91821	0.95349
3708.98946	0.97711
3707.06071	0.97070
3705.13196	0.95365
3703.20321	0.94568
3701.27445	0.95523
3699.34570	0.96017
3697.41695	0.95344
3695.48820	0.94351
3693.55945	0.92951
3691.63070	0.91965
3689.70194	0.94117
3687.77319	0.97054
3685.84444	0.96627
3683.91569	0.94838
3681.98694	0.93183
3680.05819	0.91695
3678.12943	0.90283
3676.20068	0.91392
3674.27193	0.94173
3672.34318	0.93363
3670.41443	0.93223
3668.48568	0.95242
3666.55692	0.94876
3664.62817	0.93324
3662.69942	0.92388
3660.77067	0.91725
3658.84192	0.90839
3656.91317	0.90814
3654.98441	0.91042
3653.05566	0.89214
3651.12691	0.87086
3649.19816	0.89641
3647.26941	0.93475
3645.34066	0.92893
3643.41190	0.91102
3641.48315	0.89984
3639.55440	0.89523
3637.62565	0.89052
3635.69690	0.88505
3633.76815	0.87779
3631.83939	0.86417
3629.91064	0.86320
3627.98189	0.89549
3626.05314	0.90340
3624.12439	0.88440
3622.19564	0.86453
3620.26688	0.86014
3618.33813	0.87379
3616.40938	0.87634
3614.48063	0.87041
3612.55188	0.87060
3610.62313	0.86941
3608.69437	0.87193
3606.76562	0.87986
3604.83687	0.87553
3602.90812	0.86393
3600.97937	0.86056
3599.05062	0.86247
3597.12186	0.86048
3595.19311	0.86164
3593.26436	0.86433
3591.33561	0.85473
3589.40686	0.84276
3587.47811	0.85439
3585.54935	0.87138
3583.62060	0.86655
3581.69185	0.85608
3579.76310	0.85071
3577.83435	0.84853
3575.90560	0.84716
3573.97684	0.84544
3572.04809	0.83827
3570.11934	0.82491
3568.19059	0.82186
3566.26184	0.84171
3564.33309	0.85189
3562.40433	0.84535
3560.47558	0.83928
3558.54683	0.83619
3556.61808	0.83091
3554.68933	0.82555
3552.76058	0.82667
3550.83182	0.82885
3548.90307	0.82432
3546.97432	0.82300
3545.04557	0.83069
3543.11682	0.83468
3541.18807	0.83029
3539.25931	0.82405
3537.33056	0.82229
3535.40181	0.82386
3533.47306	0.82197
3531.54431	0.81681
3529.61556	0.81458
3527.68680	0.81699
3525.75805	0.81974
3523.82930	0.82189
3521.90055	0.82264
3519.97180	0.82043
3518.04305	0.81814
3516.11429	0.81700
3514.18554	0.81469
3512.25679	0.81161
3510.32804	0.81152
3508.39929	0.81326
3506.47054	0.81120
3504.54178	0.80943
3502.61303	0.81364
3500.68428	0.81609
3498.75553	0.81320
3496.82678	0.81109
3494.89803	0.81106
3492.96927	0.80968
3491.04052	0.80690
3489.11177	0.80599
3487.18302	0.80671
3485.25427	0.80515
3483.32552	0.80313
3481.39676	0.80488
3479.46801	0.80625
3477.53926	0.80370
3475.61051	0.80156
3473.68176	0.80170
3471.75301	0.80179
3469.82425	0.80140
3467.89550	0.80118
3465.96675	0.80027
3464.03800	0.79848
3462.10925	0.79781
3460.18050	0.79748
3458.25174	0.79551
3456.32299	0.79339
3454.39424	0.79222
3452.46549	0.79068
3450.53674	0.78792
3448.60799	0.78675
3446.67923	0.78907
3444.75048	0.79052
3442.82173	0.79005
3440.89298	0.79024
3438.96423	0.79066
3437.03548	0.79109
3435.10672	0.79149
3433.17797	0.79135
3431.24922	0.79146
3429.32047	0.79189
3427.39172	0.79181
3425.46297	0.79081
3423.53421	0.78999
3421.60546	0.79145
3419.67671	0.79421
3417.74796	0.79535
3415.81921	0.79542
3413.89046	0.79607
3411.96170	0.79699
3410.03295	0.79774
3408.10420	0.79820
3406.17545	0.79839
3404.24670	0.79917
3402.31795	0.80054
3400.38919	0.80102
3398.46044	0.80088
3396.53169	0.80125
3394.60294	0.80191
3392.67419	0.80317
3390.74544	0.80407
3388.81668	0.80291
3386.88793	0.80150
3384.95918	0.80209
3383.03043	0.80388
3381.10168	0.80516
3379.17293	0.80570
3377.24417	0.80615
3375.31542	0.80659
3373.38667	0.80699
3371.45792	0.80775
3369.52917	0.80871
3367.60042	0.80923
3365.67166	0.80928
3363.74291	0.80937
3361.81416	0.80990
3359.88541	0.81045
3357.95666	0.81040
3356.02791	0.81060
3354.09915	0.81182
3352.17040	0.81331
3350.24165	0.81398
3348.31290	0.81382
3346.38415	0.81402
3344.45540	0.81502
3342.52664	0.81617
3340.59789	0.81704
3338.66914	0.81742
3336.74039	0.81747
3334.81164	0.81749
3332.88289	0.81745
3330.95413	0.81747
3329.02538	0.81813
3327.09663	0.81974
3325.16788	0.82132
3323.23913	0.82152
3321.31038	0.82084
3319.38162	0.82065
3317.45287	0.82103
3315.52412	0.82138
3313.59537	0.82198
3311.66662	0.82331
3309.73787	0.82526
3307.80911	0.82711
3305.88036	0.82758
3303.95161	0.82686
3302.02286	0.82627
3300.09411	0.82639
3298.16536	0.82732
3296.23660	0.82839
3294.30785	0.82900
3292.37910	0.82943
3290.45035	0.82944
3288.52160	0.82905
3286.59285	0.82892
3284.66409	0.82901
3282.73534	0.82914
3280.80659	0.82937
3278.87784	0.82963
3276.94909	0.83022
3275.02034	0.83171
3273.09158	0.83369
3271.16283	0.83464
3269.23408	0.83404
3267.30533	0.83313
3265.37658	0.83289
3263.44783	0.83303
3261.51907	0.83312
3259.59032	0.83365
3257.66157	0.83482
3255.73282	0.83600
3253.80407	0.83686
3251.87532	0.83740
3249.94656	0.83768
3248.01781	0.83791
3246.08906	0.83851
3244.16031	0.83920
3242.23156	0.83916
3240.30281	0.83913
3238.37405	0.84017
3236.44530	0.84177
3234.51655	0.84298
3232.58780	0.84342
3230.65905	0.84336
3228.73030	0.84336
3226.80154	0.84360
3224.87279	0.84366
3222.94404	0.84360
3221.01529	0.84432
3219.08654	0.84544
3217.15779	0.84571
3215.22903	0.84592
3213.30028	0.84676
3211.37153	0.84728
3209.44278	0.84769
3207.51403	0.84822
3205.58528	0.84839
3203.65652	0.84866
3201.72777	0.84896
3199.79902	0.84920
3197.87027	0.85027
3195.94152	0.85174
3194.01277	0.85230
3192.08401	0.85231
3190.15526	0.85260
3188.22651	0.85306
3186.29776	0.85369
3184.36901	0.85439
3182.44026	0.85455
3180.51150	0.85452
3178.58275	0.85538
3176.65400	0.85647
3174.72525	0.85668
3172.79650	0.85665
3170.86775	0.85692
3168.93899	0.85741
3167.01024	0.85792
3165.08149	0.85825
3163.15274	0.85854
3161.22399	0.85894
3159.29524	0.85946
3157.36648	0.86046
3155.43773	0.86202
3153.50898	0.86340
3151.58023	0.86390
3149.65148	0.86366
3147.72273	0.86341
3145.79397	0.86357
3143.86522	0.86410
3141.93647	0.86503
3140.00772	0.86616
3138.07897	0.86651
3136.15022	0.86555
3134.22146	0.86481
3132.29271	0.86561
3130.36396	0.86657
3128.43521	0.86655
3126.50646	0.86626
3124.57771	0.86647
3122.64895	0.86754
3120.72020	0.86860
3118.79145	0.86874
3116.86270	0.86875
3114.93395	0.86897
3113.00520	0.86876
3111.07644	0.86836
3109.14769	0.86810
3107.21894	0.86754
3105.29019	0.86653
3103.36144	0.86593
3101.43269	0.86645
3099.50393	0.86672
3097.57518	0.86575
3095.64643	0.86516
3093.71768	0.86556
3091.78893	0.86603
3089.86018	0.86617
3087.93142	0.86582
3086.00267	0.86507
3084.07392	0.86433
3082.14517	0.86401
3080.21642	0.86416
3078.28767	0.86394
3076.35891	0.86268
3074.43016	0.86106
3072.50141	0.86002
3070.57266	0.85931
3068.64391	0.85837
3066.71516	0.85739
3064.78640	0.85640
3062.85765	0.85486
3060.92890	0.85266
3059.00015	0.85056
3057.07140	0.84910
3055.14265	0.84772
3053.21389	0.84540
3051.28514	0.84222
3049.35639	0.83902
3047.42764	0.83579
3045.49889	0.83192
3043.57014	0.82727
3041.64138	0.82204
3039.71263	0.81621
3037.78388	0.81006
3035.85513	0.80406
3033.92638	0.79793
3031.99763	0.79147
3030.06887	0.78445
3028.14012	0.77695
3026.21137	0.77022
3024.28262	0.76481
3022.35387	0.76021
3020.42512	0.75648
3018.49636	0.75419
3016.56761	0.75345
3014.63886	0.75379
3012.71011	0.75475
3010.78136	0.75550
3008.85261	0.75509
3006.92385	0.75377
3004.99510	0.75251
3003.06635	0.75128
3001.13760	0.74972
2999.20885	0.74808
2997.28010	0.74665
2995.35134	0.74595
2993.42259	0.74652
2991.49384	0.74771
2989.56509	0.74872
2987.63634	0.74982
2985.70759	0.75164
2983.77883	0.75454
2981.85008	0.75833
2979.92133	0.76225
2977.99258	0.76592
2976.06383	0.76923
2974.13508	0.77157
2972.20632	0.77210
2970.27757	0.77059
2968.34882	0.76731
2966.42007	0.76246
2964.49132	0.75613
2962.56256	0.74839
2960.63381	0.73960
2958.70506	0.73069
2956.77631	0.72295
2954.84756	0.71763
2952.91881	0.71539
2950.99005	0.71669
2949.06130	0.72235
2947.13255	0.73226
2945.20380	0.74414
2943.27505	0.75477
2941.34630	0.76246
2939.41754	0.76753
2937.48879	0.77074
2935.56004	0.77267
2933.63129	0.77442
2931.70254	0.77691
2929.77379	0.77967
2927.84503	0.78187
2925.91628	0.78391
2923.98753	0.78677
2922.05878	0.79073
2920.13003	0.79529
2918.20128	0.79990
2916.27252	0.80459
2914.34377	0.80928
2912.41502	0.81350
2910.48627	0.81695
2908.55752	0.81987
2906.62877	0.82291
2904.70001	0.82619
2902.77126	0.82932
2900.84251	0.83235
2898.91376	0.83536
2896.98501	0.83802
2895.05626	0.84016
2893.12750	0.84200
2891.19875	0.84378
2889.27000	0.84563
2887.34125	0.84769
2885.41250	0.85021
2883.48375	0.85319
2881.55499	0.85612
2879.62624	0.85890
2877.69749	0.86192
2875.76874	0.86528
2873.83999	0.86853
2871.91124	0.87097
2869.98248	0.87249
2868.05373	0.87351
2866.12498	0.87402
2864.19623	0.87407
2862.26748	0.87416
2860.33873	0.87405
2858.40997	0.87299
2856.48122	0.87142
2854.55247	0.87039
2852.62372	0.86998
2850.69497	0.86999
2848.76622	0.87053
2846.83746	0.87149
2844.90871	0.87288
2842.97996	0.87514
2841.05121	0.87850
2839.12246	0.88251
2837.19371	0.88656
2835.26495	0.89061
2833.33620	0.89475
2831.40745	0.89858
2829.47870	0.90167
2827.54995	0.90409
2825.62120	0.90622
2823.69244	0.90838
2821.76369	0.91045
2819.83494	0.91208
2817.90619	0.91332
2815.97744	0.91467
2814.04869	0.91628
2812.11993	0.91785
2810.19118	0.91902
2808.26243	0.91961
2806.33368	0.92003
2804.40493	0.92080
2802.47618	0.92162
2800.54742	0.92217
2798.61867	0.92263
2796.68992	0.92291
2794.76117	0.92311
2792.83242	0.92375
2790.90367	0.92451
2788.97491	0.92473
2787.04616	0.92455
2785.11741	0.92447
2783.18866	0.92470
2781.25991	0.92500
2779.33116	0.92509
2777.40240	0.92522
2775.47365	0.92554
2773.54490	0.92559
2771.61615	0.92522
2769.68740	0.92510
2767.75865	0.92533
2765.82989	0.92538
2763.90114	0.92547
2761.97239	0.92592
2760.04364	0.92623
2758.11489	0.92613
2756.18614	0.92592
2754.25738	0.92594
2752.32863	0.92644
2750.39988	0.92731
2748.47113	0.92782
2746.54238	0.92760
2744.61363	0.92732
2742.68487	0.92772
2740.75612	0.92853
2738.82737	0.92922
2736.89862	0.92966
2734.96987	0.92991
2733.04112	0.93011
2731.11236	0.93045
2729.18361	0.93107
2727.25486	0.93184
2725.32611	0.93224
2723.39736	0.93210
2721.46861	0.93185
2719.53985	0.93183
2717.61110	0.93195
2715.68235	0.93208
2713.75360	0.93226
2711.82485	0.93243
2709.89610	0.93242
2707.96734	0.93233
2706.03859	0.93243
2704.10984	0.93270
2702.18109	0.93286
2700.25234	0.93289
2698.32359	0.93308
2696.39483	0.93347
2694.46608	0.93377
2692.53733	0.93385
2690.60858	0.93392
2688.67983	0.93416
2686.75108	0.93456
2684.82232	0.93490
2682.89357	0.93508
2680.96482	0.93534
2679.03607	0.93568
2677.10732	0.93581
2675.17857	0.93577
2673.24981	0.93574
2671.32106	0.93577
2669.39231	0.93587
2667.46356	0.93604
2665.53481	0.93615
2663.60606	0.93616
2661.67730	0.93613
2659.74855	0.93610
2657.81980	0.93615
2655.89105	0.93624
2653.96230	0.93635
2652.03355	0.93652
2650.10479	0.93670
2648.17604	0.93680
2646.24729	0.93689
2644.31854	0.93708
2642.38979	0.93736
2640.46104	0.93766
2638.53228	0.93789
2636.60353	0.93800
2634.67478	0.93814
2632.74603	0.93847
2630.81728	0.93890
2628.88853	0.93916
2626.95977	0.93911
2625.03102	0.93899
2623.10227	0.93907
2621.17352	0.93926
2619.24477	0.93934
2617.31602	0.93933
2615.38726	0.93940
2613.45851	0.93947
2611.52976	0.93939
2609.60101	0.93931
2607.67226	0.93943
2605.74351	0.93956
2603.81475	0.93972
2601.88600	0.94003
2599.95725	0.94018
2598.02850	0.94002
2596.09975	0.93994
2594.17100	0.94012
2592.24224	0.94024
2590.31349	0.94022
2588.38474	0.94036
2586.45599	0.94065
2584.52724	0.94089
2582.59849	0.94104
2580.66973	0.94112
2578.74098	0.94115
2576.81223	0.94117
2574.88348	0.94122
2572.95473	0.94138
2571.02598	0.94160
2569.09722	0.94162
2567.16847	0.94140
2565.23972	0.94115
2563.31097	0.94098
2561.38222	0.94082
2559.45347	0.94060
2557.52471	0.94038
2555.59596	0.94025
2553.66721	0.94015
2551.73846	0.93995
2549.80971	0.93974
2547.88096	0.93965
2545.95220	0.93957
2544.02345	0.93948
2542.09470	0.93931
2540.16595	0.93897
2538.23720	0.93845
2536.30845	0.93792
2534.37969	0.93754
2532.45094	0.93728
2530.52219	0.93720
2528.59344	0.93731
2526.66469	0.93723
2524.73594	0.93679
2522.80718	0.93634
2520.87843	0.93617
2518.94968	0.93612
2517.02093	0.93589
2515.09218	0.93562
2513.16343	0.93545
2511.23467	0.93534
2509.30592	0.93531
2507.37717	0.93534
2505.44842	0.93539
2503.51967	0.93563
2501.59092	0.93617
2499.66216	0.93683
2497.73341	0.93742
2495.80466	0.93794
2493.87591	0.93830
2491.94716	0.93848
2490.01841	0.93870
2488.08965	0.93902
2486.16090	0.93937
2484.23215	0.93968
2482.30340	0.93995
2480.37465	0.94027
2478.44590	0.94066
2476.51714	0.94126
2474.58839	0.94214
2472.65964	0.94291
2470.73089	0.94345
2468.80214	0.94405
2466.87339	0.94465
2464.94463	0.94518
2463.01588	0.94562
2461.08713	0.94595
2459.15838	0.94616
2457.22963	0.94629
2455.30088	0.94651
2453.37212	0.94697
2451.44337	0.94755
2449.51462	0.94795
2447.58587	0.94808
2445.65712	0.94813
2443.72837	0.94820
2441.79961	0.94836
2439.87086	0.94855
2437.94211	0.94863
2436.01336	0.94856
2434.08461	0.94843
2432.15586	0.94848
2430.22710	0.94867
2428.29835	0.94875
2426.36960	0.94884
2424.44085	0.94911
2422.51210	0.94931
2420.58335	0.94920
2418.65459	0.94908
2416.72584	0.94921
2414.79709	0.94948
2412.86834	0.94968
2410.93959	0.94985
2409.01084	0.95008
2407.08208	0.95029
2405.15333	0.95037
2403.22458	0.95030
2401.29583	0.95013
2399.36708	0.95014
2397.43833	0.95049
2395.50957	0.95095
2393.58082	0.95118
2391.65207	0.95111
2389.72332	0.95076
2387.79457	0.94987
2385.86582	0.94823
2383.93706	0.94613
2382.00831	0.94405
2380.07956	0.94235
2378.15081	0.94120
2376.22206	0.94045
2374.29331	0.94027
2372.36455	0.94085
2370.43580	0.94205
2368.50705	0.94436
2366.57830	0.94839
2364.64955	0.95325
2362.72080	0.95729
2360.79204	0.96096
2358.86329	0.96563
2356.93454	0.97037
2355.00579	0.97431
2353.07704	0.97713
2351.14829	0.97264
2349.21953	0.95900
2347.29078	0.94488
2345.36203	0.94134
2343.43328	0.94889
2341.50453	0.95589
2339.57578	0.95879
2337.64702	0.95933
2335.71827	0.95851
2333.78952	0.95731
2331.86077	0.95775
2329.93202	0.95982
2328.00327	0.96052
2326.07451	0.95906
2324.14576	0.95779
2322.21701	0.95800
2320.28826	0.95830
2318.35951	0.95724
2316.43076	0.95491
2314.50200	0.95277
2312.57325	0.95195
2310.64450	0.95155
2308.71575	0.95067
2306.78700	0.94941
2304.85825	0.94765
2302.92949	0.94574
2301.00074	0.94468
2299.07199	0.94464
2297.14324	0.94494
2295.21449	0.94533
2293.28574	0.94603
2291.35698	0.94697
2289.42823	0.94771
2287.49948	0.94816
2285.57073	0.94837
2283.64198	0.94826
2281.71323	0.94799
2279.78447	0.94796
2277.85572	0.94813
2275.92697	0.94822
2273.99822	0.94827
2272.06947	0.94844
2270.14072	0.94857
2268.21196	0.94854
2266.28321	0.94853
2264.35446	0.94860
2262.42571	0.94858
2260.49696	0.94837
2258.56821	0.94816
2256.63945	0.94801
2254.71070	0.94765
2252.78195	0.94694
2250.85320	0.94617
2248.92445	0.94562
2246.99570	0.94521
2245.06694	0.94473
2243.13819	0.94426
2241.20944	0.94381
2239.28069	0.94327
2237.35194	0.94279
2235.42319	0.94245
2233.49443	0.94216
2231.56568	0.94184
2229.63693	0.94149
2227.70818	0.94118
2225.77943	0.94094
2223.85068	0.94075
2221.92192	0.94057
2219.99317	0.94027
2218.06442	0.93991
2216.13567	0.93977
2214.20692	0.93978
2212.27817	0.93966
2210.34941	0.93943
2208.42066	0.93924
2206.49191	0.93918
2204.56316	0.93931
2202.63441	0.93958
2200.70566	0.93976
2198.77690	0.93963
2196.84815	0.93918
2194.91940	0.93881
2192.99065	0.93883
2191.06190	0.93906
2189.13315	0.93916
2187.20439	0.93892
2185.27564	0.93843
2183.34689	0.93809
2181.41814	0.93814
2179.48939	0.93835
2177.56064	0.93838
2175.63188	0.93812
2173.70313	0.93776
2171.77438	0.93736
2169.84563	0.93694
2167.91688	0.93657
2165.98813	0.93612
2164.05937	0.93563
2162.13062	0.93523
2160.20187	0.93478
2158.27312	0.93413
2156.34437	0.93355
2154.41562	0.93320
2152.48686	0.93305
2150.55811	0.93304
2148.62936	0.93275
2146.70061	0.93210
2144.77186	0.93159
2142.84311	0.93115
2140.91435	0.93037
2138.98560	0.92968
2137.05685	0.92958
2135.12810	0.92958
2133.19935	0.92925
2131.27060	0.92883
2129.34184	0.92855
2127.41309	0.92845
2125.48434	0.92856
2123.55559	0.92871
2121.62684	0.92870
2119.69809	0.92852
2117.76933	0.92828
2115.84058	0.92817
2113.91183	0.92820
2111.98308	0.92807
2110.05433	0.92761
2108.12558	0.92706
2106.19682	0.92679
2104.26807	0.92665
2102.33932	0.92631
2100.41057	0.92599
2098.48182	0.92585
2096.55307	0.92582
2094.62431	0.92577
2092.69556	0.92565
2090.76681	0.92569
2088.83806	0.92572
2086.90931	0.92533
2084.98056	0.92488
2083.05180	0.92466
2081.12305	0.92448
2079.19430	0.92447
2077.26555	0.92461
2075.33680	0.92465
2073.40805	0.92449
2071.47929	0.92421
2069.55054	0.92384
2067.62179	0.92361
2065.69304	0.92419
2063.76429	0.92503
2061.83554	0.92486
2059.90678	0.92429
2057.97803	0.92422
2056.04928	0.92421
2054.12053	0.92399
2052.19178	0.92379
2050.26303	0.92357
2048.33427	0.92323
2046.40552	0.92288
2044.47677	0.92257
2042.54802	0.92270
2040.61927	0.92345
2038.69052	0.92393
2036.76176	0.92380
2034.83301	0.92363
2032.90426	0.92359
2030.97551	0.92353
2029.04676	0.92339
2027.11801	0.92336
2025.18925	0.92339
2023.26050	0.92320
2021.33175	0.92239
2019.40300	0.92161
2017.47425	0.92241
2015.54550	0.92379
2013.61674	0.92362
2011.68799	0.92256
2009.75924	0.92184
2007.83049	0.92153
2005.90174	0.92140
2003.97299	0.92119
2002.04423	0.92070
2000.11548	0.92004
1998.18673	0.91955
1996.25798	0.91847
1994.32923	0.91705
1992.40048	0.91787
1990.47172	0.91962
1988.54297	0.91940
1986.61422	0.91850
1984.68547	0.91762
1982.75672	0.91664
1980.82797	0.91604
1978.89921	0.91572
1976.97046	0.91558
1975.04171	0.91552
1973.11296	0.91517
1971.18421	0.91381
1969.25545	0.91261
1967.32670	0.91408
1965.39795	0.91607
1963.46920	0.91546
1961.54045	0.91439
1959.61170	0.91433
1957.68294	0.91438
1955.75419	0.91481
1953.82544	0.91560
1951.89669	0.91588
1949.96794	0.91560
1948.03919	0.91509
1946.11043	0.91407
1944.18168	0.91426
1942.25293	0.91796
1940.32418	0.92024
1938.39543	0.91838
1936.46668	0.91646
1934.53792	0.91611
1932.60917	0.91645
1930.68042	0.91682
1928.75167	0.91662
1926.82292	0.91489
1924.89417	0.91334
1922.96541	0.91480
1921.03666	0.91537
1919.10791	0.91475
1917.17916	0.91716
1915.25041	0.91761
1913.32166	0.91411
1911.39290	0.91199
1909.46415	0.91355
1907.53540	0.91555
1905.60665	0.91513
1903.67790	0.91399
1901.74915	0.91357
1899.82039	0.91269
1897.89164	0.91120
1895.96289	0.91111
1894.03414	0.91133
1892.10539	0.90923
1890.17664	0.90943
1888.24788	0.91257
1886.31913	0.91217
1884.39038	0.91010
1882.46163	0.90907
1880.53288	0.90812
1878.60413	0.90728
1876.67537	0.90638
1874.74662	0.90431
1872.81787	0.89956
1870.88912	0.89535
1868.96037	0.89997
1867.03162	0.90788
1865.10286	0.90626
1863.17411	0.90073
1861.24536	0.89783
1859.31661	0.89729
1857.38786	0.89700
1855.45911	0.89589
1853.53035	0.89432
1851.60160	0.89226
1849.67285	0.88949
1847.74410	0.88613
1845.81535	0.88588
1843.88660	0.89358
1841.95784	0.89699
1840.02909	0.89146
1838.10034	0.88704
1836.17159	0.88636
1834.24284	0.88337
1832.31409	0.87769
1830.38533	0.87826
1828.45658	0.88301
1826.52783	0.88234
1824.59908	0.88164
1822.67033	0.88067
1820.74158	0.87604
1818.81282	0.87172
1816.88407	0.86921
1814.95532	0.86545
1813.02657	0.86120
1811.09782	0.86061
1809.16907	0.86166
1807.24031	0.85920
1805.31156	0.85375
1803.38281	0.84873
1801.45406	0.84800
1799.52531	0.84972
1797.59656	0.84697
1795.66780	0.84003
1793.73905	0.83666
1791.81030	0.84342
1789.88155	0.84647
1787.95280	0.83914
1786.02405	0.83208
1784.09529	0.82842
1782.16654	0.82475
1780.23779	0.82167
1778.30904	0.81705
1776.38029	0.80787
1774.45154	0.79848
1772.52278	0.79781
1770.59403	0.80003
1768.66528	0.79382
1766.73653	0.78255
1764.80778	0.76855
1762.87903	0.75554
1760.95027	0.74491
1759.02152	0.73075
1757.09277	0.71181
1755.16402	0.68985
1753.23527	0.66425
1751.30652	0.63488
1749.37776	0.60373
1747.44901	0.57389
1745.52026	0.54754
1743.59151	0.52528
1741.66276	0.50837
1739.73401	0.49671
1737.80525	0.48693
1735.87650	0.47884
1733.94775	0.48049
1732.01900	0.48770
1730.09025	0.49026
1728.16150	0.49361
1726.23274	0.49898
1724.30399	0.50949
1722.37524	0.52297
1720.44649	0.53448
1718.51774	0.55826
1716.58899	0.61364
1714.66023	0.66151
1712.73148	0.68711
1710.80273	0.70685
1708.87398	0.72556
1706.94523	0.74928
1705.01648	0.77679
1703.08772	0.79015
1701.15897	0.79941
1699.23022	0.82182
1697.30147	0.83931
1695.37272	0.84933
1693.44397	0.84753
1691.51521	0.83828
1689.58646	0.83264
1687.65771	0.82722
1685.72896	0.82406
1683.80021	0.84345
1681.87146	0.85708
1679.94270	0.85118
1678.01395	0.84263
1676.08520	0.84063
1674.15645	0.84386
1672.22770	0.84124
1670.29895	0.84251
1668.37019	0.85085
1666.44144	0.84589
1664.51269	0.83644
1662.58394	0.83691
1660.65519	0.83894
1658.72644	0.83061
1656.79768	0.81583
1654.86893	0.80573
1652.94018	0.82434
1651.01143	0.82988
1649.08268	0.81559
1647.15393	0.81753
1645.22517	0.82864
1643.29642	0.82287
1641.36767	0.81240
1639.43892	0.80276
1637.51017	0.79881
1635.58142	0.81350
1633.65266	0.82148
1631.72391	0.81252
1629.79516	0.80462
1627.86641	0.80359
1625.93766	0.80339
1624.00891	0.80560
1622.08015	0.81076
1620.15140	0.80667
1618.22265	0.80221
1616.29390	0.81286
1614.36515	0.81931
1612.43640	0.81398
1610.50764	0.81005
1608.57889	0.81084
1606.65014	0.81071
1604.72139	0.80782
1602.79264	0.80610
1600.86389	0.80654
1598.93513	0.80673
1597.00638	0.80728
1595.07763	0.80978
1593.14888	0.81206
1591.22013	0.81244
1589.29138	0.81174
1587.36262	0.81003
1585.43387	0.80761
1583.50512	0.80542
1581.57637	0.80223
1579.64762	0.79602
1577.71887	0.79403
1575.79011	0.80695
1573.86136	0.81104
1571.93261	0.80238
1570.00386	0.80159
1568.07511	0.80771
1566.14636	0.80537
1564.21760	0.79814
1562.28885	0.78650
1560.36010	0.77719
1558.43135	0.79948
1556.50260	0.81163
1554.57385	0.80315
1552.64509	0.79559
1550.71634	0.79098
1548.78759	0.78701
1546.85884	0.77912
1544.93009	0.77000
1543.00134	0.76569
1541.07258	0.77684
1539.14383	0.79494
1537.21508	0.78666
1535.28633	0.77366
1533.35758	0.77254
1531.42883	0.77358
1529.50007	0.76591
1527.57132	0.75912
1525.64257	0.75628
1523.71382	0.75315
1521.78507	0.75564
1519.85632	0.75839
1517.92756	0.75459
1515.99881	0.75151
1514.07006	0.74543
1512.14131	0.73461
1510.21256	0.72269
1508.28381	0.71839
1506.35505	0.73278
1504.42630	0.72845
1502.49755	0.71156
1500.56880	0.69541
1498.64005	0.68314
1496.71130	0.67335
1494.78254	0.65877
1492.85379	0.64013
1490.92504	0.62374
1488.99629	0.61699
1487.06754	0.61506
1485.13879	0.61051
1483.21003	0.60672
1481.28128	0.60574
1479.35253	0.60452
1477.42378	0.60125
1475.49503	0.59895
1473.56628	0.60304
1471.63752	0.60892
1469.70877	0.60352
1467.78002	0.59248
1465.85127	0.58365
1463.92252	0.57709
1461.99377	0.56663
1460.06501	0.55305
1458.13626	0.54283
1456.20751	0.54030
1454.27876	0.53450
1452.35001	0.52762
1450.42126	0.52377
1448.49250	0.52413
1446.56375	0.52534
1444.63500	0.52197
1442.70625	0.51444
1440.77750	0.50437
1438.84875	0.49300
1436.91999	0.48229
1434.99124	0.47312
1433.06249	0.46626
1431.13374	0.46739
1429.20499	0.47705
1427.27624	0.48293
1425.34748	0.48137
1423.41873	0.47589
1421.48998	0.46721
1419.56123	0.45656
1417.63248	0.44596
1415.70373	0.43470
1413.77497	0.42359
1411.84622	0.41523
1409.91747	0.40988
1407.98872	0.40618
1406.05997	0.40502
1404.13122	0.40694
1402.20246	0.40920
1400.27371	0.41359
1398.34496	0.42315
1396.41621	0.43633
1394.48746	0.45279
1392.55871	0.46618
1390.62995	0.47354
1388.70120	0.48184
1386.77245	0.49464
1384.84370	0.50621
1382.91495	0.51582
1380.98620	0.52785
1379.05744	0.54239
1377.12869	0.55747
1375.19994	0.57564
1373.27119	0.59631
1371.34244	0.61129
1369.41369	0.62332
1367.48493	0.63558
1365.55618	0.64437
1363.62743	0.65264
1361.69868	0.66162
1359.76993	0.66359
1357.84118	0.65968
1355.91242	0.65499
1353.98367	0.65021
1352.05492	0.64473
1350.12617	0.63925
1348.19742	0.63376
1346.26867	0.62766
1344.33991	0.62052
1342.41116	0.61280
1340.48241	0.60637
1338.55366	0.60200
1336.62491	0.59747
1334.69616	0.59243
1332.76740	0.58808
1330.83865	0.58432
1328.90990	0.58071
1326.98115	0.57691
1325.05240	0.57243
1323.12365	0.56696
1321.19489	0.56110
1319.26614	0.55548
1317.33739	0.54924
1315.40864	0.54186
1313.47989	0.53403
1311.55114	0.52593
1309.62238	0.51716
1307.69363	0.50780
1305.76488	0.49827
1303.83613	0.48867
1301.90738	0.47929
1299.97863	0.47043
1298.04987	0.46217
1296.12112	0.45459
1294.19237	0.44756
1292.26362	0.44095
1290.33487	0.43487
1288.40612	0.42921
1286.47736	0.42383
1284.54861	0.41916
1282.61986	0.41575
1280.69111	0.41365
1278.76236	0.41280
1276.83361	0.41324
1274.90485	0.41486
1272.97610	0.41772
1271.04735	0.42156
1269.11860	0.42523
1267.18985	0.42793
1265.26110	0.42960
1263.33234	0.42998
1261.40359	0.42900
1259.47484	0.42696
1257.54609	0.42411
1255.61734	0.42088
1253.68859	0.41772
1251.75983	0.41462
1249.83108	0.41162
1247.90233	0.40941
1245.97358	0.40829
1244.04483	0.40766
1242.11608	0.40715
1240.18732	0.40698
1238.25857	0.40732
1236.32982	0.40813
1234.40107	0.40951
1232.47232	0.41165
1230.54357	0.41419
1228.61481	0.41656
1226.68606	0.41834
1224.75731	0.41897
1222.82856	0.41818
1220.89981	0.41623
1218.97106	0.41376
1217.04230	0.41099
1215.11355	0.40780
1213.18480	0.40433
1211.25605	0.40044
1209.32730	0.39580
1207.39855	0.39084
1205.46979	0.38639
1203.54104	0.38270
1201.61229	0.37932
1199.68354	0.37606
1197.75479	0.37340
1195.82604	0.37172
1193.89728	0.37085
1191.96853	0.37037
1190.03978	0.37003
1188.11103	0.37016
1186.18228	0.37078
1184.25353	0.37119
1182.32477	0.37120
1180.39602	0.37138
1178.46727	0.37194
1176.53852	0.37282
1174.60977	0.37410
1172.68102	0.37592
1170.75226	0.37837
1168.82351	0.38149
1166.89476	0.38491
1164.96601	0.38819
1163.03726	0.39129
1161.10851	0.39429
1159.17975	0.39686
1157.25100	0.39854
1155.32225	0.39931
1153.39350	0.39961
1151.46475	0.40022
1149.53600	0.40204
1147.60724	0.40540
1145.67849	0.40994
1143.74974	0.41494
1141.82099	0.42005
1139.89224	0.42556
1137.96349	0.43146
1136.03473	0.43708
1134.10598	0.44186
1132.17723	0.44585
1130.24848	0.44960
1128.31973	0.45339
1126.39098	0.45713
1124.46222	0.46090
1122.53347	0.46452
1120.60472	0.46772
1118.67597	0.47063
1116.74722	0.47368
1114.81847	0.47734
1112.88971	0.48163
1110.96096	0.48622
1109.03221	0.49080
1107.10346	0.49515
1105.17471	0.49903
1103.24596	0.50238
1101.31720	0.50528
1099.38845	0.50785
1097.45970	0.51039
1095.53095	0.51256
1093.60220	0.51332
1091.67345	0.51263
1089.74469	0.51100
1087.81594	0.50775
1085.88719	0.50227
1083.95844	0.49540
1082.02969	0.48785
1080.10094	0.47977
1078.17218	0.47167
1076.24343	0.46488
1074.31468	0.46108
1072.38593	0.46165
1070.45718	0.46703
1068.52843	0.47591
1066.59967	0.48633
1064.67092	0.49727
1062.74217	0.50803
1060.81342	0.51828
1058.88467	0.52867
1056.95592	0.53990
1055.02716	0.55149
1053.09841	0.56254
1051.16966	0.57291
1049.24091	0.58317
1047.31216	0.59366
1045.38341	0.60389
1043.45465	0.61274
1041.52590	0.61973
1039.59715	0.62676
1037.66840	0.63549
1035.73965	0.64449
1033.81090	0.65229
1031.88214	0.65929
1029.95339	0.66628
1028.02464	0.67367
1026.09589	0.68112
1024.16714	0.68863
1022.23839	0.69684
1020.30963	0.70592
1018.38088	0.71571
1016.45213	0.72560
1014.52338	0.73447
1012.59463	0.74226
1010.66588	0.74902
1008.73712	0.75354
1006.80837	0.75469
1004.87962	0.75243
1002.95087	0.74746
1001.02212	0.74057
999.09337	0.73258
997.16461	0.72482
995.23586	0.71896
993.30711	0.71584
991.37836	0.71516
989.44961	0.71669
987.52085	0.72097
985.59210	0.72833
983.66335	0.73825
981.73460	0.74958
979.80585	0.76140
977.87710	0.77297
975.94834	0.78300
974.01959	0.78976
972.09084	0.79274
970.16209	0.79361
968.23334	0.79492
966.30459	0.79864
964.37583	0.80559
962.44708	0.81545
960.51833	0.82724
958.58958	0.83972
956.66083	0.85109
954.73208	0.85931
952.80332	0.86394
950.87457	0.86642
948.94582	0.86921
947.01707	0.87475
945.08832	0.88328
943.15957	0.89294
941.23081	0.90195
939.30206	0.90927
937.37331	0.91469
935.44456	0.91844
933.51581	0.92038
931.58706	0.92036
929.65830	0.91878
927.72955	0.91573
925.80080	0.91014
923.87205	0.90072
921.94330	0.88672
920.01455	0.86757
918.08579	0.84286
916.15704	0.81401
914.22829	0.78391
912.29954	0.75471
910.37079	0.72851
908.44204	0.70697
906.51328	0.68974
904.58453	0.67491
902.65578	0.65924
900.72703	0.63850
898.79828	0.61063
896.86953	0.57794
894.94077	0.54412
893.01202	0.51099
891.08327	0.48061
889.15452	0.45613
887.22577	0.43863
885.29702	0.42704
883.36826	0.42035
881.43951	0.41827
879.51076	0.42126
877.58201	0.43047
875.65326	0.44773
873.72451	0.47555
871.79575	0.51619
869.86700	0.56918
867.93825	0.62913
866.00950	0.68716
864.08075	0.73359
862.15200	0.76122
860.22324	0.77002
858.29449	0.76648
856.36574	0.75721
854.43699	0.74336
852.50824	0.71965
850.57949	0.68088
848.65073	0.63080
846.72198	0.58138
844.79323	0.54209
842.86448	0.51527
840.93573	0.50335
839.00698	0.51037
837.07822	0.53367
835.14947	0.56367
833.22072	0.59286
831.29197	0.61841
829.36322	0.63974
827.43447	0.65883
825.50571	0.68006
823.57696	0.70599
821.64821	0.73335
819.71946	0.75600
817.79071	0.77050
815.86196	0.77660
813.93320	0.77730
812.00445	0.77872
810.07570	0.78444
808.14695	0.79281
806.21820	0.80197
804.28945	0.81230
802.36069	0.82436
800.43194	0.83872
798.50319	0.85581
796.57444	0.87529
794.64569	0.89666
792.71694	0.91850
790.78818	0.93882
788.85943	0.95588
786.93068	0.96845
785.00193	0.97675
783.07318	0.98110
781.14443	0.98070
779.21567	0.97502
777.28692	0.96579
775.35817	0.95648
773.42942	0.94886
771.50067	0.94214
769.57192	0.93536
767.64316	0.92836
765.71441	0.92097
763.78566	0.91232
761.85691	0.90170
759.92816	0.88883
757.99941	0.87282
756.07065	0.85305
754.14190	0.83202
752.21315	0.81512
750.28440	0.80763
748.35565	0.81341
746.42690	0.83193
744.49814	0.85608
742.56939	0.87813
740.64064	0.89584
738.71189	0.90993
736.78314	0.92182
734.85439	0.93339
732.92563	0.94472
730.99688	0.95468
729.06813	0.96269
727.13938	0.96840
725.21063	0.97245
723.28188	0.97638
721.35312	0.98064
719.42437	0.98374
717.49562	0.98427
715.56687	0.98367
713.63812	0.98375
711.70937	0.98361
709.78061	0.98297
707.85186	0.98324
705.92311	0.98453
703.99436	0.98605
702.06561	0.98745
700.13686	0.98838
698.20810	0.98866
696.27935	0.98874
694.35060	0.98894
692.42185	0.98811
690.49310	0.98557
688.56435	0.98304
686.63559	0.98051
684.70684	0.97630
682.77809	0.97212
680.84934	0.97000
678.92059	0.96879
676.99184	0.96718
675.06308	0.96617
673.13433	0.96610
671.20558	0.96554
669.27683	0.96862
667.34808	0.97742
665.41933	0.97824
663.49057	0.97387
661.56182	0.97028
659.63307	0.96856
657.70432	0.96883
655.77557	0.97017
653.84682	0.97135
651.91806	0.97320
649.98931	0.97566
648.06056	0.97666
646.13181	0.97645
644.20306	0.97670
642.27431	0.97732
640.34555	0.97800
638.41680	0.97822
636.48805	0.97741
634.55930	0.97662
632.63055	0.97717
630.70180	0.97778
628.77304	0.97635
626.84429	0.97250
624.91554	0.96645
622.98679	0.95887
621.05804	0.95121
619.12929	0.94433
617.20053	0.93738
615.27178	0.92948
613.34303	0.92184
611.41428	0.91493
609.48553	0.90738
607.55678	0.89898
605.62802	0.89062
603.69927	0.88343
601.77052	0.87932
599.84177	0.88022
597.91302	0.88524
595.98427	0.89175
594.05551	0.89983
592.12676	0.91009
590.19801	0.91881
588.26926	0.92348
586.34051	0.92591
584.41176	0.92573
582.48300	0.92223
580.55425	0.91633
578.62550	0.90804
576.69675	0.90032
574.76800	0.89713
572.83925	0.89542
570.91049	0.89142
568.98174	0.88758
567.05299	0.88573
565.12424	0.88382
563.19549	0.87982
561.26674	0.87320
559.33798	0.86684
557.40923	0.86345
555.48048	0.86156
553.55173	0.85931
551.62298	0.85599
549.69423	0.85264
547.76547	0.85253
545.83672	0.85452
543.90797	0.85160
541.97922	0.84213
540.05047	0.83208
538.12172	0.82449
536.19296	0.81570
534.26421	0.80419
532.33546	0.79355
530.40671	0.78485
528.47796	0.77801
526.54921	0.77169
524.62045	0.76046
522.69170	0.74527
520.76295	0.73083
518.83420	0.71655
516.90545	0.69899
514.97670	0.67587
513.04794	0.65069
511.11919	0.63610
509.19044	0.64296
507.26169	0.66191
505.33294	0.67456
503.40419	0.68035
501.47543	0.68536
499.54668	0.68561
497.61793	0.67965
495.68918	0.67120
493.76043	0.66013
491.83168	0.64485
489.90292	0.62821
487.97417	0.61427
486.04542	0.60639
484.11667	0.60493
482.18792	0.60517
480.25917	0.60633
478.33041	0.61027
476.40166	0.61527
474.47291	0.62163
472.54416	0.63228
470.61541	0.64784
468.68666	0.67184
466.75790	0.70415
464.82915	0.73453
462.90040	0.75909
460.97165	0.78124
459.04290	0.80801
457.11415	0.84221
455.18539	0.86648
453.25664	0.87770
451.32789	0.88630
449.39914	0.89184
447.47039	0.88706
445.54164	0.87573
443.61288	0.87444
441.68413	0.88748
439.75538	0.89903
437.82663	0.90292
435.89788	0.90895
433.96913	0.92030
432.04037	0.92848
430.11162	0.93162
428.18287	0.93352
426.25412	0.93409
424.32537	0.93309
422.39662	0.93361
420.46786	0.94211
418.53911	0.96156
416.61036	0.96748
414.68161	0.96042
412.75286	0.95590
410.82411	0.95712
408.89535	0.96149
406.96660	0.97088
405.03785	0.98502
403.10910	0.99147
401.18035	0.98830
399.25160	1.00000
