# Supplementary material for: Adsorption of thallium(I) on rutile nano-titanium dioxide and environmental implications
Source: PeerJ. 2019 May 16;7:e6820. doi: 10.7717/peerj.6820 (PMC6526007; doi:10.7717/peerj.6820)
Supplement: Supplemental Information 1 [file peerj-07-6820-s001.zip › Supplemental Files/FTIR/2017-5-5 1421535195@qq.com/1-2.dpt]

3996.37346	1.01885
3994.44471	1.01825
3992.51596	1.01759
3990.58721	1.01788
3988.65845	1.01863
3986.72970	1.01765
3984.80095	1.01570
3982.87220	1.01448
3980.94345	1.01387
3979.01470	1.01260
3977.08594	1.01016
3975.15719	1.00894
3973.22844	1.01006
3971.29969	1.01134
3969.37094	1.01134
3967.44219	1.00974
3965.51343	1.00674
3963.58468	1.00439
3961.65593	1.00450
3959.72718	1.00434
3957.79843	1.00290
3955.86968	1.00182
3953.94092	0.99921
3952.01217	0.99520
3950.08342	0.99610
3948.15467	1.00171
3946.22592	1.00012
3944.29716	0.99542
3942.36841	1.00000
3940.43966	1.00391
3938.51091	0.99930
3936.58216	0.99130
3934.65341	0.98393
3932.72465	0.98538
3930.79590	0.99539
3928.86715	0.99669
3926.93840	0.98851
3925.00965	0.98657
3923.08090	0.98985
3921.15214	0.98575
3919.22339	0.98240
3917.29464	0.99024
3915.36589	0.99767
3913.43714	0.99449
3911.50839	0.98723
3909.57963	0.97746
3907.65088	0.96193
3905.72213	0.95193
3903.79338	0.96170
3901.86463	0.97865
3899.93588	0.99261
3898.00712	0.99873
3896.07837	0.98596
3894.14962	0.96690
3892.22087	0.96935
3890.29212	0.98243
3888.36337	0.97239
3886.43461	0.96271
3884.50586	0.97002
3882.57711	0.97045
3880.64836	0.97631
3878.71961	0.98295
3876.79086	0.96847
3874.86210	0.95446
3872.93335	0.95183
3871.00460	0.95859
3869.07585	0.97343
3867.14710	0.96861
3865.21835	0.95998
3863.28959	0.97329
3861.36084	0.97962
3859.43209	0.96343
3857.50334	0.93617
3855.57459	0.91433
3853.64584	0.94641
3851.71708	1.00000
3849.78833	0.99623
3847.85958	0.97328
3845.93083	0.95366
3844.00208	0.94347
3842.07333	0.93881
3840.14457	0.93934
3838.21582	0.95899
3836.28707	0.97746
3834.35832	0.97605
3832.42957	0.97204
3830.50082	0.96875
3828.57206	0.96160
3826.64331	0.95613
3824.71456	0.94555
3822.78581	0.93427
3820.85706	0.95252
3818.92831	0.96686
3816.99955	0.96606
3815.07080	0.97920
3813.14205	0.97870
3811.21330	0.95920
3809.28455	0.94107
3807.35580	0.94383
3805.42704	0.95034
3803.49829	0.94047
3801.56954	0.95122
3799.64079	0.97065
3797.71204	0.97033
3795.78329	0.97307
3793.85453	0.97211
3791.92578	0.96323
3789.99703	0.95647
3788.06828	0.95145
3786.13953	0.95045
3784.21078	0.95414
3782.28202	0.95143
3780.35327	0.95212
3778.42452	0.96525
3776.49577	0.96770
3774.56702	0.95525
3772.63827	0.94177
3770.70951	0.94233
3768.78076	0.95480
3766.85201	0.96021
3764.92326	0.96028
3762.99451	0.95162
3761.06576	0.93970
3759.13700	0.94503
3757.20825	0.95234
3755.27950	0.93743
3753.35075	0.91524
3751.42200	0.92473
3749.49325	0.95849
3747.56449	0.95311
3745.63574	0.94530
3743.70699	0.96591
3741.77824	0.96738
3739.84949	0.94278
3737.92074	0.91966
3735.99198	0.92516
3734.06323	0.95870
3732.13448	0.97380
3730.20573	0.96231
3728.27698	0.94387
3726.34823	0.93655
3724.41947	0.94261
3722.49072	0.95001
3720.56197	0.95524
3718.63322	0.95449
3716.70447	0.94278
3714.77572	0.92249
3712.84696	0.91375
3710.91821	0.94149
3708.98946	0.96404
3707.06071	0.95662
3705.13196	0.93964
3703.20321	0.93260
3701.27445	0.94239
3699.34570	0.94649
3697.41695	0.93930
3695.48820	0.92941
3693.55945	0.91543
3691.63070	0.90573
3689.70194	0.92806
3687.77319	0.95902
3685.84444	0.95572
3683.91569	0.93748
3681.98694	0.91997
3680.05819	0.90402
3678.12943	0.88884
3676.20068	0.90025
3674.27193	0.92916
3672.34318	0.92104
3670.41443	0.91988
3668.48568	0.93987
3666.55692	0.93510
3664.62817	0.91844
3662.69942	0.90784
3660.77067	0.89940
3658.84192	0.88909
3656.91317	0.88950
3654.98441	0.89220
3653.05566	0.87157
3651.12691	0.84826
3649.19816	0.87526
3647.26941	0.91441
3645.34066	0.90683
3643.41190	0.88729
3641.48315	0.87567
3639.55440	0.87144
3637.62565	0.86738
3635.69690	0.86257
3633.76815	0.85500
3631.83939	0.83946
3629.91064	0.83842
3627.98189	0.87429
3626.05314	0.88240
3624.12439	0.86053
3622.19564	0.83765
3620.26688	0.83255
3618.33813	0.84849
3616.40938	0.85211
3614.48063	0.84564
3612.55188	0.84481
3610.62313	0.84183
3608.69437	0.84354
3606.76562	0.85142
3604.83687	0.84527
3602.90812	0.83133
3600.97937	0.82722
3599.05062	0.82947
3597.12186	0.82775
3595.19311	0.82895
3593.26436	0.83092
3591.33561	0.81994
3589.40686	0.80754
3587.47811	0.82103
3585.54935	0.83977
3583.62060	0.83496
3581.69185	0.82405
3579.76310	0.81835
3577.83435	0.81610
3575.90560	0.81504
3573.97684	0.81337
3572.04809	0.80534
3570.11934	0.79108
3568.19059	0.78967
3566.26184	0.81354
3564.33309	0.82452
3562.40433	0.81634
3560.47558	0.80952
3558.54683	0.80680
3556.61808	0.80165
3554.68933	0.79597
3552.76058	0.79698
3550.83182	0.79882
3548.90307	0.79322
3546.97432	0.79137
3545.04557	0.80007
3543.11682	0.80505
3541.18807	0.80000
3539.25931	0.79226
3537.33056	0.78981
3535.40181	0.79154
3533.47306	0.78940
3531.54431	0.78349
3529.61556	0.78102
3527.68680	0.78298
3525.75805	0.78403
3523.82930	0.78543
3521.90055	0.78703
3519.97180	0.78496
3518.04305	0.78186
3516.11429	0.77960
3514.18554	0.77620
3512.25679	0.77310
3510.32804	0.77434
3508.39929	0.77688
3506.47054	0.77372
3504.54178	0.77033
3502.61303	0.77390
3500.68428	0.77587
3498.75553	0.77168
3496.82678	0.76860
3494.89803	0.76919
3492.96927	0.76911
3491.04052	0.76675
3489.11177	0.76522
3487.18302	0.76494
3485.25427	0.76209
3483.32552	0.75903
3481.39676	0.76123
3479.46801	0.76384
3477.53926	0.76172
3475.61051	0.75927
3473.68176	0.75890
3471.75301	0.75807
3469.82425	0.75630
3467.89550	0.75529
3465.96675	0.75462
3464.03800	0.75323
3462.10925	0.75262
3460.18050	0.75271
3458.25174	0.75186
3456.32299	0.75041
3454.39424	0.74898
3452.46549	0.74729
3450.53674	0.74503
3448.60799	0.74470
3446.67923	0.74754
3444.75048	0.74844
3442.82173	0.74659
3440.89298	0.74556
3438.96423	0.74507
3437.03548	0.74439
3435.10672	0.74354
3433.17797	0.74274
3431.24922	0.74280
3429.32047	0.74298
3427.39172	0.74189
3425.46297	0.73944
3423.53421	0.73714
3421.60546	0.73738
3419.67671	0.73948
3417.74796	0.73976
3415.81921	0.73810
3413.89046	0.73709
3411.96170	0.73708
3410.03295	0.73701
3408.10420	0.73666
3406.17545	0.73633
3404.24670	0.73608
3402.31795	0.73568
3400.38919	0.73506
3398.46044	0.73486
3396.53169	0.73490
3394.60294	0.73466
3392.67419	0.73540
3390.74544	0.73638
3388.81668	0.73543
3386.88793	0.73424
3384.95918	0.73462
3383.03043	0.73550
3381.10168	0.73595
3379.17293	0.73607
3377.24417	0.73620
3375.31542	0.73662
3373.38667	0.73707
3371.45792	0.73706
3369.52917	0.73685
3367.60042	0.73721
3365.67166	0.73831
3363.74291	0.73915
3361.81416	0.73930
3359.88541	0.73900
3357.95666	0.73849
3356.02791	0.73863
3354.09915	0.73927
3352.17040	0.73946
3350.24165	0.73936
3348.31290	0.73930
3346.38415	0.73938
3344.45540	0.73989
3342.52664	0.74072
3340.59789	0.74110
3338.66914	0.74124
3336.74039	0.74236
3334.81164	0.74352
3332.88289	0.74314
3330.95413	0.74218
3329.02538	0.74193
3327.09663	0.74252
3325.16788	0.74346
3323.23913	0.74397
3321.31038	0.74408
3319.38162	0.74429
3317.45287	0.74416
3315.52412	0.74368
3313.59537	0.74378
3311.66662	0.74456
3309.73787	0.74569
3307.80911	0.74685
3305.88036	0.74737
3303.95161	0.74747
3302.02286	0.74739
3300.09411	0.74686
3298.16536	0.74654
3296.23660	0.74675
3294.30785	0.74695
3292.37910	0.74721
3290.45035	0.74749
3288.52160	0.74760
3286.59285	0.74769
3284.66409	0.74772
3282.73534	0.74772
3280.80659	0.74769
3278.87784	0.74732
3276.94909	0.74691
3275.02034	0.74727
3273.09158	0.74818
3271.16283	0.74843
3269.23408	0.74792
3267.30533	0.74772
3265.37658	0.74783
3263.44783	0.74746
3261.51907	0.74684
3259.59032	0.74684
3257.66157	0.74734
3255.73282	0.74794
3253.80407	0.74848
3251.87532	0.74854
3249.94656	0.74820
3248.01781	0.74774
3246.08906	0.74769
3244.16031	0.74849
3242.23156	0.74898
3240.30281	0.74868
3238.37405	0.74862
3236.44530	0.74895
3234.51655	0.74912
3232.58780	0.74902
3230.65905	0.74876
3228.73030	0.74871
3226.80154	0.74911
3224.87279	0.74910
3222.94404	0.74838
3221.01529	0.74836
3219.08654	0.74914
3217.15779	0.74925
3215.22903	0.74911
3213.30028	0.74954
3211.37153	0.74992
3209.44278	0.75037
3207.51403	0.75080
3205.58528	0.75071
3203.65652	0.75036
3201.72777	0.74972
3199.79902	0.74910
3197.87027	0.74947
3195.94152	0.75038
3194.01277	0.75073
3192.08401	0.75102
3190.15526	0.75155
3188.22651	0.75149
3186.29776	0.75131
3184.36901	0.75186
3182.44026	0.75205
3180.51150	0.75146
3178.58275	0.75168
3176.65400	0.75265
3174.72525	0.75289
3172.79650	0.75286
3170.86775	0.75327
3168.93899	0.75375
3167.01024	0.75400
3165.08149	0.75399
3163.15274	0.75410
3161.22399	0.75431
3159.29524	0.75423
3157.36648	0.75404
3155.43773	0.75434
3153.50898	0.75523
3151.58023	0.75610
3149.65148	0.75662
3147.72273	0.75693
3145.79397	0.75701
3143.86522	0.75703
3141.93647	0.75749
3140.00772	0.75834
3138.07897	0.75851
3136.15022	0.75745
3134.22146	0.75674
3132.29271	0.75754
3130.36396	0.75818
3128.43521	0.75788
3126.50646	0.75774
3124.57771	0.75820
3122.64895	0.75895
3120.72020	0.75935
3118.79145	0.75943
3116.86270	0.75998
3114.93395	0.76079
3113.00520	0.76111
3111.07644	0.76108
3109.14769	0.76107
3107.21894	0.76087
3105.29019	0.76033
3103.36144	0.76004
3101.43269	0.76066
3099.50393	0.76145
3097.57518	0.76157
3095.64643	0.76177
3093.71768	0.76259
3091.78893	0.76343
3089.86018	0.76381
3087.93142	0.76383
3086.00267	0.76376
3084.07392	0.76368
3082.14517	0.76388
3080.21642	0.76451
3078.28767	0.76484
3076.35891	0.76449
3074.43016	0.76427
3072.50141	0.76460
3070.57266	0.76477
3068.64391	0.76452
3066.71516	0.76483
3064.78640	0.76601
3062.85765	0.76679
3060.92890	0.76647
3059.00015	0.76608
3057.07140	0.76669
3055.14265	0.76764
3053.21389	0.76764
3051.28514	0.76718
3049.35639	0.76753
3047.42764	0.76839
3045.49889	0.76889
3043.57014	0.76913
3041.64138	0.76932
3039.71263	0.76919
3037.78388	0.76891
3035.85513	0.76895
3033.92638	0.76950
3031.99763	0.77069
3030.06887	0.77156
3028.14012	0.77106
3026.21137	0.77056
3024.28262	0.77108
3022.35387	0.77151
3020.42512	0.77147
3018.49636	0.77159
3016.56761	0.77200
3014.63886	0.77221
3012.71011	0.77224
3010.78136	0.77272
3008.85261	0.77322
3006.92385	0.77299
3004.99510	0.77259
3003.06635	0.77247
3001.13760	0.77236
2999.20885	0.77216
2997.28010	0.77205
2995.35134	0.77219
2993.42259	0.77235
2991.49384	0.77220
2989.56509	0.77197
2987.63634	0.77187
2985.70759	0.77163
2983.77883	0.77122
2981.85008	0.77079
2979.92133	0.77041
2977.99258	0.77011
2976.06383	0.76976
2974.13508	0.76923
2972.20632	0.76844
2970.27757	0.76757
2968.34882	0.76705
2966.42007	0.76689
2964.49132	0.76691
2962.56256	0.76710
2960.63381	0.76734
2958.70506	0.76740
2956.77631	0.76732
2954.84756	0.76718
2952.91881	0.76695
2950.99005	0.76656
2949.06130	0.76595
2947.13255	0.76540
2945.20380	0.76520
2943.27505	0.76525
2941.34630	0.76507
2939.41754	0.76450
2937.48879	0.76396
2935.56004	0.76369
2933.63129	0.76346
2931.70254	0.76304
2929.77379	0.76246
2927.84503	0.76181
2925.91628	0.76108
2923.98753	0.76048
2922.05878	0.76027
2920.13003	0.76044
2918.20128	0.76096
2916.27252	0.76159
2914.34377	0.76178
2912.41502	0.76158
2910.48627	0.76161
2908.55752	0.76209
2906.62877	0.76250
2904.70001	0.76228
2902.77126	0.76191
2900.84251	0.76194
2898.91376	0.76217
2896.98501	0.76240
2895.05626	0.76245
2893.12750	0.76235
2891.19875	0.76244
2889.27000	0.76248
2887.34125	0.76241
2885.41250	0.76265
2883.48375	0.76295
2881.55499	0.76300
2879.62624	0.76295
2877.69749	0.76290
2875.76874	0.76292
2873.83999	0.76306
2871.91124	0.76327
2869.98248	0.76354
2868.05373	0.76379
2866.12498	0.76380
2864.19623	0.76346
2862.26748	0.76305
2860.33873	0.76289
2858.40997	0.76289
2856.48122	0.76288
2854.55247	0.76294
2852.62372	0.76320
2850.69497	0.76368
2848.76622	0.76431
2846.83746	0.76511
2844.90871	0.76594
2842.97996	0.76654
2841.05121	0.76707
2839.12246	0.76770
2837.19371	0.76813
2835.26495	0.76840
2833.33620	0.76884
2831.40745	0.76930
2829.47870	0.76946
2827.54995	0.76962
2825.62120	0.77017
2823.69244	0.77086
2821.76369	0.77137
2819.83494	0.77177
2817.90619	0.77198
2815.97744	0.77196
2814.04869	0.77220
2812.11993	0.77290
2810.19118	0.77367
2808.26243	0.77427
2806.33368	0.77473
2804.40493	0.77509
2802.47618	0.77544
2800.54742	0.77575
2798.61867	0.77571
2796.68992	0.77539
2794.76117	0.77544
2792.83242	0.77621
2790.90367	0.77737
2788.97491	0.77814
2787.04616	0.77815
2785.11741	0.77776
2783.18866	0.77736
2781.25991	0.77727
2779.33116	0.77753
2777.40240	0.77788
2775.47365	0.77836
2773.54490	0.77879
2771.61615	0.77877
2769.68740	0.77848
2767.75865	0.77832
2765.82989	0.77836
2763.90114	0.77860
2761.97239	0.77903
2760.04364	0.77941
2758.11489	0.77963
2756.18614	0.77989
2754.25738	0.78026
2752.32863	0.78059
2750.39988	0.78081
2748.47113	0.78091
2746.54238	0.78089
2744.61363	0.78074
2742.68487	0.78071
2740.75612	0.78078
2738.82737	0.78079
2736.89862	0.78098
2734.96987	0.78118
2733.04112	0.78094
2731.11236	0.78069
2729.18361	0.78098
2727.25486	0.78146
2725.32611	0.78174
2723.39736	0.78170
2721.46861	0.78135
2719.53985	0.78115
2717.61110	0.78146
2715.68235	0.78204
2713.75360	0.78242
2711.82485	0.78243
2709.89610	0.78231
2707.96734	0.78230
2706.03859	0.78258
2704.10984	0.78317
2702.18109	0.78366
2700.25234	0.78378
2698.32359	0.78377
2696.39483	0.78405
2694.46608	0.78460
2692.53733	0.78507
2690.60858	0.78521
2688.67983	0.78541
2686.75108	0.78598
2684.82232	0.78645
2682.89357	0.78646
2680.96482	0.78634
2679.03607	0.78650
2677.10732	0.78689
2675.17857	0.78731
2673.24981	0.78777
2671.32106	0.78825
2669.39231	0.78857
2667.46356	0.78877
2665.53481	0.78911
2663.60606	0.78939
2661.67730	0.78918
2659.74855	0.78875
2657.81980	0.78862
2655.89105	0.78881
2653.96230	0.78914
2652.03355	0.78964
2650.10479	0.79009
2648.17604	0.79027
2646.24729	0.79040
2644.31854	0.79067
2642.38979	0.79097
2640.46104	0.79118
2638.53228	0.79130
2636.60353	0.79150
2634.67478	0.79198
2632.74603	0.79248
2630.81728	0.79257
2628.88853	0.79243
2626.95977	0.79255
2625.03102	0.79279
2623.10227	0.79283
2621.17352	0.79289
2619.24477	0.79326
2617.31602	0.79362
2615.38726	0.79360
2613.45851	0.79358
2611.52976	0.79385
2609.60101	0.79412
2607.67226	0.79432
2605.74351	0.79462
2603.81475	0.79482
2601.88600	0.79486
2599.95725	0.79510
2598.02850	0.79547
2596.09975	0.79556
2594.17100	0.79536
2592.24224	0.79515
2590.31349	0.79510
2588.38474	0.79515
2586.45599	0.79513
2584.52724	0.79527
2582.59849	0.79572
2580.66973	0.79616
2578.74098	0.79639
2576.81223	0.79660
2574.88348	0.79678
2572.95473	0.79683
2571.02598	0.79690
2569.09722	0.79683
2567.16847	0.79649
2565.23972	0.79631
2563.31097	0.79644
2561.38222	0.79651
2559.45347	0.79640
2557.52471	0.79618
2555.59596	0.79599
2553.66721	0.79612
2551.73846	0.79641
2549.80971	0.79640
2547.88096	0.79624
2545.95220	0.79630
2544.02345	0.79626
2542.09470	0.79585
2540.16595	0.79548
2538.23720	0.79534
2536.30845	0.79512
2534.37969	0.79481
2532.45094	0.79451
2530.52219	0.79417
2528.59344	0.79390
2526.66469	0.79378
2524.73594	0.79367
2522.80718	0.79351
2520.87843	0.79330
2518.94968	0.79304
2517.02093	0.79298
2515.09218	0.79324
2513.16343	0.79351
2511.23467	0.79367
2509.30592	0.79403
2507.37717	0.79461
2505.44842	0.79504
2503.51967	0.79538
2501.59092	0.79601
2499.66216	0.79673
2497.73341	0.79742
2495.80466	0.79822
2493.87591	0.79909
2491.94716	0.80004
2490.01841	0.80106
2488.08965	0.80180
2486.16090	0.80230
2484.23215	0.80288
2482.30340	0.80348
2480.37465	0.80407
2478.44590	0.80477
2476.51714	0.80550
2474.58839	0.80624
2472.65964	0.80668
2470.73089	0.80662
2468.80214	0.80666
2466.87339	0.80712
2464.94463	0.80756
2463.01588	0.80781
2461.08713	0.80808
2459.15838	0.80840
2457.22963	0.80881
2455.30088	0.80945
2453.37212	0.81020
2451.44337	0.81084
2449.51462	0.81118
2447.58587	0.81126
2445.65712	0.81128
2443.72837	0.81120
2441.79961	0.81127
2439.87086	0.81174
2437.94211	0.81218
2436.01336	0.81244
2434.08461	0.81280
2432.15586	0.81319
2430.22710	0.81357
2428.29835	0.81408
2426.36960	0.81460
2424.44085	0.81494
2422.51210	0.81512
2420.58335	0.81524
2418.65459	0.81546
2416.72584	0.81583
2414.79709	0.81608
2412.86834	0.81622
2410.93959	0.81647
2409.01084	0.81675
2407.08208	0.81702
2405.15333	0.81725
2403.22458	0.81734
2401.29583	0.81741
2399.36708	0.81773
2397.43833	0.81822
2395.50957	0.81850
2393.58082	0.81859
2391.65207	0.81871
2389.72332	0.81874
2387.79457	0.81812
2385.86582	0.81639
2383.93706	0.81379
2382.00831	0.81099
2380.07956	0.80832
2378.15081	0.80572
2376.22206	0.80284
2374.29331	0.79977
2372.36455	0.79713
2370.43580	0.79545
2368.50705	0.79459
2366.57830	0.79429
2364.64955	0.79470
2362.72080	0.79569
2360.79204	0.79791
2358.86329	0.80277
2356.93454	0.81064
2355.00579	0.81945
2353.07704	0.82656
2351.14829	0.82615
2349.21953	0.81603
2347.29078	0.80340
2345.36203	0.79843
2343.43328	0.80275
2341.50453	0.80722
2339.57578	0.80900
2337.64702	0.80974
2335.71827	0.81062
2333.78952	0.81179
2331.86077	0.81356
2329.93202	0.81613
2328.00327	0.81789
2326.07451	0.81798
2324.14576	0.81841
2322.21701	0.82104
2320.28826	0.82433
2318.35951	0.82576
2316.43076	0.82530
2314.50200	0.82472
2312.57325	0.82510
2310.64450	0.82603
2308.71575	0.82688
2306.78700	0.82745
2304.85825	0.82756
2302.92949	0.82724
2301.00074	0.82690
2299.07199	0.82688
2297.14324	0.82718
2295.21449	0.82766
2293.28574	0.82818
2291.35698	0.82861
2289.42823	0.82886
2287.49948	0.82895
2285.57073	0.82887
2283.64198	0.82855
2281.71323	0.82810
2279.78447	0.82778
2277.85572	0.82776
2275.92697	0.82789
2273.99822	0.82797
2272.06947	0.82809
2270.14072	0.82825
2268.21196	0.82821
2266.28321	0.82800
2264.35446	0.82786
2262.42571	0.82802
2260.49696	0.82836
2258.56821	0.82866
2256.63945	0.82886
2254.71070	0.82888
2252.78195	0.82857
2250.85320	0.82814
2248.92445	0.82794
2246.99570	0.82807
2245.06694	0.82845
2243.13819	0.82875
2241.20944	0.82874
2239.28069	0.82863
2237.35194	0.82860
2235.42319	0.82864
2233.49443	0.82866
2231.56568	0.82873
2229.63693	0.82885
2227.70818	0.82892
2225.77943	0.82894
2223.85068	0.82915
2221.92192	0.82959
2219.99317	0.83001
2218.06442	0.83011
2216.13567	0.83003
2214.20692	0.83007
2212.27817	0.83024
2210.34941	0.83038
2208.42066	0.83041
2206.49191	0.83031
2204.56316	0.83032
2202.63441	0.83051
2200.70566	0.83066
2198.77690	0.83074
2196.84815	0.83084
2194.91940	0.83096
2192.99065	0.83094
2191.06190	0.83082
2189.13315	0.83076
2187.20439	0.83079
2185.27564	0.83079
2183.34689	0.83057
2181.41814	0.83028
2179.48939	0.83013
2177.56064	0.83011
2175.63188	0.83010
2173.70313	0.83004
2171.77438	0.82996
2169.84563	0.82983
2167.91688	0.82949
2165.98813	0.82903
2164.05937	0.82872
2162.13062	0.82863
2160.20187	0.82867
2158.27312	0.82866
2156.34437	0.82861
2154.41562	0.82874
2152.48686	0.82895
2150.55811	0.82891
2148.62936	0.82874
2146.70061	0.82887
2144.77186	0.82920
2142.84311	0.82924
2140.91435	0.82902
2138.98560	0.82888
2137.05685	0.82906
2135.12810	0.82942
2133.19935	0.82959
2131.27060	0.82952
2129.34184	0.82960
2127.41309	0.83001
2125.48434	0.83060
2123.55559	0.83120
2121.62684	0.83171
2119.69809	0.83199
2117.76933	0.83203
2115.84058	0.83210
2113.91183	0.83236
2111.98308	0.83279
2110.05433	0.83348
2108.12558	0.83422
2106.19682	0.83470
2104.26807	0.83503
2102.33932	0.83530
2100.41057	0.83566
2098.48182	0.83627
2096.55307	0.83679
2094.62431	0.83690
2092.69556	0.83695
2090.76681	0.83745
2088.83806	0.83808
2086.90931	0.83838
2084.98056	0.83848
2083.05180	0.83871
2081.12305	0.83906
2079.19430	0.83937
2077.26555	0.83960
2075.33680	0.83984
2073.40805	0.84010
2071.47929	0.84027
2069.55054	0.84011
2067.62179	0.83971
2065.69304	0.84005
2063.76429	0.84120
2061.83554	0.84187
2059.90678	0.84190
2057.97803	0.84186
2056.04928	0.84187
2054.12053	0.84195
2052.19178	0.84223
2050.26303	0.84264
2048.33427	0.84289
2046.40552	0.84286
2044.47677	0.84277
2042.54802	0.84324
2040.61927	0.84438
2038.69052	0.84515
2036.76176	0.84531
2034.83301	0.84552
2032.90426	0.84595
2030.97551	0.84647
2029.04676	0.84708
2027.11801	0.84776
2025.18925	0.84828
2023.26050	0.84859
2021.33175	0.84859
2019.40300	0.84876
2017.47425	0.85037
2015.54550	0.85235
2013.61674	0.85275
2011.68799	0.85242
2009.75924	0.85256
2007.83049	0.85299
2005.90174	0.85344
2003.97299	0.85376
2002.04423	0.85392
2000.11548	0.85429
1998.18673	0.85485
1996.25798	0.85436
1994.32923	0.85334
1992.40048	0.85481
1990.47172	0.85768
1988.54297	0.85869
1986.61422	0.85861
1984.68547	0.85843
1982.75672	0.85841
1980.82797	0.85887
1978.89921	0.85947
1976.97046	0.85995
1975.04171	0.86030
1973.11296	0.86039
1971.18421	0.85959
1969.25545	0.85883
1967.32670	0.86063
1965.39795	0.86340
1963.46920	0.86386
1961.54045	0.86338
1959.61170	0.86356
1957.68294	0.86393
1955.75419	0.86466
1953.82544	0.86548
1951.89669	0.86563
1949.96794	0.86535
1948.03919	0.86495
1946.11043	0.86409
1944.18168	0.86447
1942.25293	0.86848
1940.32418	0.87139
1938.39543	0.87028
1936.46668	0.86895
1934.53792	0.86905
1932.60917	0.86986
1930.68042	0.87066
1928.75167	0.87080
1926.82292	0.86948
1924.89417	0.86824
1922.96541	0.87004
1921.03666	0.87146
1919.10791	0.87193
1917.17916	0.87523
1915.25041	0.87651
1913.32166	0.87390
1911.39290	0.87246
1909.46415	0.87435
1907.53540	0.87682
1905.60665	0.87727
1903.67790	0.87685
1901.74915	0.87683
1899.82039	0.87655
1897.89164	0.87574
1895.96289	0.87632
1894.03414	0.87739
1892.10539	0.87617
1890.17664	0.87687
1888.24788	0.88044
1886.31913	0.88099
1884.39038	0.88016
1882.46163	0.88030
1880.53288	0.88046
1878.60413	0.88083
1876.67537	0.88115
1874.74662	0.88022
1872.81787	0.87632
1870.88912	0.87246
1868.96037	0.87758
1867.03162	0.88718
1865.10286	0.88787
1863.17411	0.88416
1861.24536	0.88242
1859.31661	0.88278
1857.38786	0.88361
1855.45911	0.88393
1853.53035	0.88365
1851.60160	0.88243
1849.67285	0.88006
1847.74410	0.87687
1845.81535	0.87689
1843.88660	0.88536
1841.95784	0.89026
1840.02909	0.88629
1838.10034	0.88337
1836.17159	0.88400
1834.24284	0.88196
1832.31409	0.87717
1830.38533	0.87884
1828.45658	0.88507
1826.52783	0.88590
1824.59908	0.88722
1822.67033	0.88867
1820.74158	0.88620
1818.81282	0.88400
1816.88407	0.88360
1814.95532	0.88170
1813.02657	0.87896
1811.09782	0.87996
1809.16907	0.88258
1807.24031	0.88119
1805.31156	0.87623
1803.38281	0.87110
1801.45406	0.87032
1799.52531	0.87270
1797.59656	0.87116
1795.66780	0.86555
1793.73905	0.86447
1791.81030	0.87615
1789.88155	0.88478
1787.95280	0.88179
1786.02405	0.87895
1784.09529	0.88022
1782.16654	0.88199
1780.23779	0.88490
1778.30904	0.88552
1776.38029	0.87976
1774.45154	0.87429
1772.52278	0.88154
1770.59403	0.89391
1768.66528	0.89611
1766.73653	0.89289
1764.80778	0.88638
1762.87903	0.88347
1760.95027	0.88796
1759.02152	0.88913
1757.09277	0.88886
1755.16402	0.88743
1753.23527	0.88020
1751.30652	0.87675
1749.37776	0.88515
1747.44901	0.89149
1745.52026	0.88977
1743.59151	0.88613
1741.66276	0.88450
1739.73401	0.88593
1737.80525	0.88175
1735.87650	0.87326
1733.94775	0.88151
1732.01900	0.89603
1730.09025	0.89574
1728.16150	0.89179
1726.23274	0.88675
1724.30399	0.88320
1722.37524	0.87908
1720.44649	0.86950
1718.51774	0.86535
1716.58899	0.88338
1714.66023	0.89631
1712.73148	0.89220
1710.80273	0.88348
1708.87398	0.87482
1706.94523	0.87164
1705.01648	0.87415
1703.08772	0.86999
1701.15897	0.86583
1699.23022	0.87447
1697.30147	0.88322
1695.37272	0.88998
1693.44397	0.88614
1691.51521	0.87442
1689.58646	0.86623
1687.65771	0.85829
1685.72896	0.85276
1683.80021	0.87075
1681.87146	0.88247
1679.94270	0.87363
1678.01395	0.86224
1676.08520	0.85784
1674.15645	0.85947
1672.22770	0.85579
1670.29895	0.85739
1668.37019	0.86752
1666.44144	0.86260
1664.51269	0.85193
1662.58394	0.85169
1660.65519	0.85387
1658.72644	0.84555
1656.79768	0.83020
1654.86893	0.82074
1652.94018	0.84773
1651.01143	0.85866
1649.08268	0.84248
1647.15393	0.84396
1645.22517	0.85785
1643.29642	0.85293
1641.36767	0.84166
1639.43892	0.83049
1637.51017	0.82589
1635.58142	0.84474
1633.65266	0.85705
1631.72391	0.84820
1629.79516	0.83953
1627.86641	0.83856
1625.93766	0.83892
1624.00891	0.84246
1622.08015	0.84936
1620.15140	0.84507
1618.22265	0.83989
1616.29390	0.85268
1614.36515	0.86125
1612.43640	0.85593
1610.50764	0.85210
1608.57889	0.85441
1606.65014	0.85743
1604.72139	0.85830
1602.79264	0.85961
1600.86389	0.86124
1598.93513	0.86106
1597.00638	0.86097
1595.07763	0.86342
1593.14888	0.86602
1591.22013	0.86658
1589.29138	0.86648
1587.36262	0.86644
1585.43387	0.86678
1583.50512	0.86823
1581.57637	0.86832
1579.64762	0.86351
1577.71887	0.86219
1575.79011	0.87810
1573.86136	0.88372
1571.93261	0.87395
1570.00386	0.87393
1568.07511	0.88298
1566.14636	0.88236
1564.21760	0.87581
1562.28885	0.86321
1560.36010	0.85310
1558.43135	0.88417
1556.50260	0.90387
1554.57385	0.89675
1552.64509	0.89050
1550.71634	0.88793
1548.78759	0.88591
1546.85884	0.87765
1544.93009	0.86688
1543.00134	0.86196
1541.07258	0.87820
1539.14383	0.90852
1537.21508	0.90276
1535.28633	0.88869
1533.35758	0.89043
1531.42883	0.89476
1529.50007	0.88651
1527.57132	0.87999
1525.64257	0.87981
1523.71382	0.87807
1521.78507	0.88399
1519.85632	0.89222
1517.92756	0.89346
1515.99881	0.89739
1514.07006	0.89604
1512.14131	0.88655
1510.21256	0.87454
1508.28381	0.87532
1506.35505	0.91281
1504.42630	0.92081
1502.49755	0.90603
1500.56880	0.89411
1498.64005	0.89343
1496.71130	0.90515
1494.78254	0.90884
1492.85379	0.89887
1490.92504	0.89303
1488.99629	0.90594
1487.06754	0.91760
1485.13879	0.91539
1483.21003	0.91015
1481.28128	0.90818
1479.35253	0.90618
1477.42378	0.90106
1475.49503	0.89760
1473.56628	0.90686
1471.63752	0.92391
1469.70877	0.92272
1467.78002	0.91203
1465.85127	0.90989
1463.92252	0.91672
1461.99377	0.91247
1460.06501	0.89895
1458.13626	0.90101
1456.20751	0.92944
1454.27876	0.93394
1452.35001	0.92479
1450.42126	0.91814
1448.49250	0.91879
1446.56375	0.92362
1444.63500	0.92416
1442.70625	0.92131
1440.77750	0.91638
1438.84875	0.91133
1436.91999	0.91755
1434.99124	0.92815
1433.06249	0.92610
1431.13374	0.92355
1429.20499	0.92683
1427.27624	0.92644
1425.34748	0.92336
1423.41873	0.92225
1421.48998	0.91945
1419.56123	0.92263
1417.63248	0.93571
1415.70373	0.93834
1413.77497	0.93385
1411.84622	0.93226
1409.91747	0.93299
1407.98872	0.93207
1406.05997	0.93281
1404.13122	0.93684
1402.20246	0.93586
1400.27371	0.93242
1398.34496	0.93385
1396.41621	0.93875
1394.48746	0.94554
1392.55871	0.94748
1390.62995	0.94189
1388.70120	0.93827
1386.77245	0.94214
1384.84370	0.94498
1382.91495	0.94427
1380.98620	0.94495
1379.05744	0.94633
1377.12869	0.94600
1375.19994	0.94832
1373.27119	0.95474
1371.34244	0.95672
1369.41369	0.95600
1367.48493	0.95604
1365.55618	0.95366
1363.62743	0.95362
1361.69868	0.96009
1359.76993	0.96309
1357.84118	0.96080
1355.91242	0.95923
1353.98367	0.95932
1352.05492	0.95889
1350.12617	0.95828
1348.19742	0.95827
1346.26867	0.95830
1344.33991	0.95742
1342.41116	0.95589
1340.48241	0.95817
1338.55366	0.96578
1336.62491	0.97075
1334.69616	0.97104
1332.76740	0.97052
1330.83865	0.97077
1328.90990	0.97143
1326.98115	0.97158
1325.05240	0.97101
1323.12365	0.96980
1321.19489	0.96875
1319.26614	0.96982
1317.33739	0.97200
1315.40864	0.97300
1313.47989	0.97417
1311.55114	0.97584
1309.62238	0.97654
1307.69363	0.97695
1305.76488	0.97759
1303.83613	0.97771
1301.90738	0.97731
1299.97863	0.97703
1298.04987	0.97769
1296.12112	0.97929
1294.19237	0.98071
1292.26362	0.98154
1290.33487	0.98213
1288.40612	0.98305
1286.47736	0.98424
1284.54861	0.98491
1282.61986	0.98502
1280.69111	0.98530
1278.76236	0.98600
1276.83361	0.98663
1274.90485	0.98687
1272.97610	0.98707
1271.04735	0.98739
1269.11860	0.98746
1267.18985	0.98735
1265.26110	0.98726
1263.33234	0.98696
1261.40359	0.98689
1259.47484	0.98763
1257.54609	0.98860
1255.61734	0.98965
1253.68859	0.99107
1251.75983	0.99246
1249.83108	0.99340
1247.90233	0.99409
1245.97358	0.99471
1244.04483	0.99496
1242.11608	0.99458
1240.18732	0.99372
1238.25857	0.99260
1236.32982	0.99151
1234.40107	0.99091
1232.47232	0.99096
1230.54357	0.99146
1228.61481	0.99220
1226.68606	0.99325
1224.75731	0.99478
1222.82856	0.99647
1220.89981	0.99784
1218.97106	0.99869
1217.04230	0.99877
1215.11355	0.99793
1213.18480	0.99646
1211.25605	0.99457
1209.32730	0.99215
1207.39855	0.99017
1205.46979	0.98998
1203.54104	0.99124
1201.61229	0.99256
1199.68354	0.99331
1197.75479	0.99380
1195.82604	0.99448
1193.89728	0.99535
1191.96853	0.99595
1190.03978	0.99592
1188.11103	0.99570
1186.18228	0.99568
1184.25353	0.99558
1182.32477	0.99521
1180.39602	0.99475
1178.46727	0.99424
1176.53852	0.99376
1174.60977	0.99370
1172.68102	0.99391
1170.75226	0.99414
1168.82351	0.99470
1166.89476	0.99548
1164.96601	0.99623
1163.03726	0.99706
1161.10851	0.99787
1159.17975	0.99858
1157.25100	0.99932
1155.32225	0.99985
1153.39350	1.00012
1151.46475	1.00031
1149.53600	1.00030
1147.60724	1.00013
1145.67849	1.00000
1143.74974	1.00030
1141.82099	1.00068
1139.89224	1.00093
1137.96349	1.00128
1136.03473	1.00182
1134.10598	1.00218
1132.17723	1.00208
1130.24848	1.00185
1128.31973	1.00171
1126.39098	1.00134
1124.46222	1.00072
1122.53347	1.00050
1120.60472	1.00069
1118.67597	1.00066
1116.74722	1.00061
1114.81847	1.00099
1112.88971	1.00142
1110.96096	1.00147
1109.03221	1.00114
1107.10346	1.00073
1105.17471	1.00068
1103.24596	1.00081
1101.31720	1.00043
1099.38845	0.99966
1097.45970	0.99935
1095.53095	0.99964
1093.60220	0.99990
1091.67345	0.99985
1089.74469	1.00000
1087.81594	1.00077
1085.88719	1.00098
1083.95844	1.00062
1082.02969	1.00019
1080.10094	0.99997
1078.17218	0.99988
1076.24343	0.99990
1074.31468	0.99996
1072.38593	0.99985
1070.45718	0.99951
1068.52843	0.99936
1066.59967	0.99974
1064.67092	1.00000
1062.74217	1.00010
1060.81342	0.99970
1058.88467	0.99952
1056.95592	0.99946
1055.02716	0.99907
1053.09841	0.99866
1051.16966	0.99849
1049.24091	0.99821
1047.31216	0.99784
1045.38341	0.99777
1043.45465	0.99753
1041.52590	0.99634
1039.59715	0.99479
1037.66840	0.99383
1035.73965	0.99340
1033.81090	0.99353
1031.88214	0.99434
1029.95339	0.99510
1028.02464	0.99548
1026.09589	0.99626
1024.16714	0.99752
1022.23839	0.99849
1020.30963	0.99918
1018.38088	1.00000
1016.45213	1.00181
1014.52338	1.00272
1012.59463	1.00368
1010.66588	1.00503
1008.73712	1.00592
1006.80837	1.00608
1004.87962	1.00576
1002.95087	1.00514
1001.02212	1.00469
999.09337	1.00461
997.16461	1.00422
995.23586	1.00347
993.30711	1.00335
991.37836	1.00420
989.44961	1.00508
987.52085	1.00515
985.59210	1.00458
983.66335	1.00373
981.73460	1.00273
979.80585	1.00177
977.87710	1.00097
975.94834	1.00000
974.01959	1.00063
972.09084	1.00091
970.16209	1.00131
968.23334	1.00171
966.30459	1.00190
964.37583	1.00236
962.44708	1.00355
960.51833	1.00482
958.58958	1.00530
956.66083	1.00508
954.73208	1.00476
952.80332	1.00475
950.87457	1.00487
948.94582	1.00485
947.01707	1.00484
945.08832	1.00497
943.15957	1.00514
941.23081	1.00529
939.30206	1.00543
937.37331	1.00556
935.44456	1.00577
933.51581	1.00600
931.58706	1.00560
929.65830	1.00454
927.72955	1.00363
925.80080	1.00273
923.87205	1.00160
921.94330	1.00072
920.01455	1.00000
918.08579	0.99995
916.15704	0.99917
914.22829	0.99781
912.29954	0.99578
910.37079	0.99333
908.44204	0.99082
906.51328	0.98862
904.58453	0.98698
902.65578	0.98543
900.72703	0.98355
898.79828	0.98134
896.86953	0.97878
894.94077	0.97636
893.01202	0.97480
891.08327	0.97378
889.15452	0.97220
887.22577	0.96983
885.29702	0.96723
883.36826	0.96433
881.43951	0.96070
879.51076	0.95663
877.58201	0.95261
875.65326	0.94906
873.72451	0.94609
871.79575	0.94378
869.86700	0.94342
867.93825	0.94623
866.00950	0.95062
864.08075	0.95341
862.15200	0.95326
860.22324	0.95130
858.29449	0.94870
856.36574	0.94519
854.43699	0.94001
852.50824	0.93304
850.57949	0.92453
848.65073	0.91556
846.72198	0.90741
844.79323	0.89988
842.86448	0.89197
840.93573	0.88342
839.00698	0.87454
837.07822	0.86545
835.14947	0.85622
833.22072	0.84657
831.29197	0.83504
829.36322	0.82126
827.43447	0.80782
825.50571	0.79580
823.57696	0.78306
821.64821	0.76856
819.71946	0.75337
817.79071	0.73877
815.86196	0.72526
813.93320	0.71225
812.00445	0.69943
810.07570	0.68700
808.14695	0.67412
806.21820	0.65983
804.28945	0.64479
802.36069	0.63059
800.43194	0.61776
798.50319	0.60570
796.57444	0.59397
794.64569	0.58227
792.71694	0.57030
790.78818	0.55815
788.85943	0.54585
786.93068	0.53442
785.00193	0.52445
783.07318	0.51461
781.14443	0.50470
779.21567	0.49542
777.28692	0.48669
775.35817	0.47885
773.42942	0.47129
771.50067	0.46324
769.57192	0.45609
767.64316	0.45021
765.71441	0.44393
763.78566	0.43693
761.85691	0.43000
759.92816	0.42347
757.99941	0.41786
756.07065	0.41390
754.14190	0.41054
752.21315	0.40612
750.28440	0.40127
748.35565	0.39627
746.42690	0.39083
744.49814	0.38648
742.56939	0.38328
740.64064	0.37981
738.71189	0.37618
736.78314	0.37342
734.85439	0.37187
732.92563	0.37059
730.99688	0.36834
729.06813	0.36519
727.13938	0.36274
725.21063	0.36170
723.28188	0.36058
721.35312	0.35825
719.42437	0.35514
717.49562	0.35250
715.56687	0.35092
713.63812	0.34918
711.70937	0.34663
709.78061	0.34553
707.85186	0.34671
705.92311	0.34681
703.99436	0.34466
702.06561	0.34252
700.13686	0.34111
698.20810	0.34066
696.27935	0.34065
694.35060	0.33945
692.42185	0.33879
690.49310	0.34024
688.56435	0.34059
686.63559	0.33856
684.70684	0.33677
682.77809	0.33590
680.84934	0.33522
678.92059	0.33447
676.99184	0.33366
675.06308	0.33285
673.13433	0.33070
671.20558	0.32700
669.27683	0.32620
667.34808	0.33073
665.41933	0.33084
663.49057	0.32796
661.56182	0.32721
659.63307	0.32745
657.70432	0.32599
655.77557	0.32428
653.84682	0.32319
651.91806	0.32177
649.98931	0.31903
648.06056	0.31507
646.13181	0.31339
644.20306	0.31526
642.27431	0.31776
640.34555	0.32039
638.41680	0.32409
636.48805	0.32734
634.55930	0.32784
632.63055	0.32677
630.70180	0.32757
628.77304	0.32838
626.84429	0.32615
624.91554	0.32470
622.98679	0.32654
621.05804	0.32782
619.12929	0.32689
617.20053	0.32618
615.27178	0.32767
613.34303	0.33009
611.41428	0.33057
609.48553	0.32996
607.55678	0.33165
605.62802	0.33543
603.69927	0.33777
601.77052	0.33860
599.84177	0.34105
597.91302	0.34332
595.98427	0.34425
594.05551	0.34637
592.12676	0.34764
590.19801	0.34725
588.26926	0.35165
586.34051	0.36164
584.41176	0.36726
582.48300	0.36579
580.55425	0.36666
578.62550	0.37221
576.69675	0.37728
574.76800	0.37936
572.83925	0.37765
570.91049	0.37442
568.98174	0.37560
567.05299	0.38088
565.12424	0.38427
563.19549	0.38579
561.26674	0.38555
559.33798	0.38426
557.40923	0.38632
555.48048	0.39020
553.55173	0.39169
551.62298	0.38873
549.69423	0.38201
547.76547	0.37638
545.83672	0.37618
543.90797	0.38168
541.97922	0.38645
540.05047	0.38498
538.12172	0.38339
536.19296	0.38822
534.26421	0.39337
532.33546	0.39297
530.40671	0.38834
528.47796	0.37849
526.54921	0.36493
524.62045	0.35474
522.69170	0.34973
520.76295	0.35188
518.83420	0.36214
516.90545	0.36896
514.97670	0.36922
513.04794	0.37173
511.11919	0.37457
509.19044	0.37818
507.26169	0.39006
505.33294	0.40446
503.40419	0.41289
501.47543	0.41643
499.54668	0.41788
497.61793	0.42427
495.68918	0.43857
493.76043	0.45539
491.83168	0.47617
489.90292	0.49843
487.97417	0.51026
486.04542	0.52086
484.11667	0.54440
482.18792	0.56816
480.25917	0.58273
478.33041	0.59312
476.40166	0.60653
474.47291	0.63700
472.54416	0.68165
470.61541	0.71357
468.68666	0.73467
466.75790	0.76196
464.82915	0.79046
462.90040	0.81028
460.97165	0.82615
459.04290	0.85696
457.11415	0.90966
455.18539	0.95263
453.25664	0.96746
451.32789	0.96180
449.39914	0.95640
447.47039	0.96829
445.54164	0.99143
443.61288	1.00000
441.68413	0.97992
439.75538	0.94088
437.82663	0.91445
435.89788	0.91206
433.96913	0.93093
432.04037	0.95092
430.11162	0.95158
428.18287	0.92306
426.25412	0.87778
424.32537	0.84491
422.39662	0.82663
420.46786	0.80859
418.53911	0.80304
416.61036	0.81561
414.68161	0.83203
412.75286	0.83813
410.82411	0.82436
408.89535	0.80853
406.96660	0.80333
405.03785	0.79672
403.10910	0.80009
401.18035	0.87059
399.25160	1.00000
