# Supplementary material for: Adsorption of thallium(I) on rutile nano-titanium dioxide and environmental implications
Source: PeerJ. 2019 May 16;7:e6820. doi: 10.7717/peerj.6820 (PMC6526007; doi:10.7717/peerj.6820)
Supplement: Supplemental Information 1 [file peerj-07-6820-s001.zip › Supplemental Files/FTIR/2017-5-5 1421535195@qq.com/3-1.dpt]

3996.37346	1.01830
3994.44471	1.01801
3992.51596	1.01809
3990.58721	1.01745
3988.65845	1.01722
3986.72970	1.01621
3984.80095	1.01449
3982.87220	1.01382
3980.94345	1.01361
3979.01470	1.01180
3977.08594	1.00907
3975.15719	1.00950
3973.22844	1.01248
3971.29969	1.01319
3969.37094	1.01200
3967.44219	1.01096
3965.51343	1.00951
3963.58468	1.00799
3961.65593	1.00758
3959.72718	1.00666
3957.79843	1.00470
3955.86968	1.00367
3953.94092	1.00214
3952.01217	0.99846
3950.08342	0.99710
3948.15467	1.00000
3946.22592	0.99739
3944.29716	0.99129
3942.36841	0.99454
3940.43966	1.00029
3938.51091	0.99928
3936.58216	0.99412
3934.65341	0.98712
3932.72465	0.98529
3930.79590	0.99157
3928.86715	0.99313
3926.93840	0.98746
3925.00965	0.98715
3923.08090	0.99173
3921.15214	0.98961
3919.22339	0.98654
3917.29464	0.99252
3915.36589	0.99944
3913.43714	0.99703
3911.50839	0.99020
3909.57963	0.98073
3907.65088	0.96446
3905.72213	0.95157
3903.79338	0.95851
3901.86463	0.97524
3899.93588	0.98998
3898.00712	0.99797
3896.07837	0.98821
3894.14962	0.97071
3892.22087	0.97131
3890.29212	0.98217
3888.36337	0.97380
3886.43461	0.96772
3884.50586	0.97654
3882.57711	0.97642
3880.64836	0.98048
3878.71961	0.98429
3876.79086	0.96808
3874.86210	0.95373
3872.93335	0.95213
3871.00460	0.95924
3869.07585	0.97261
3867.14710	0.96779
3865.21835	0.96109
3863.28959	0.97716
3861.36084	0.98583
3859.43209	0.97115
3857.50334	0.94460
3855.57459	0.92201
3853.64584	0.94997
3851.71708	1.00115
3849.78833	1.00000
3847.85958	0.98015
3845.93083	0.96124
3844.00208	0.94943
3842.07333	0.94137
3840.14457	0.93755
3838.21582	0.95390
3836.28707	0.97220
3834.35832	0.97289
3832.42957	0.97233
3830.50082	0.97288
3828.57206	0.96800
3826.64331	0.96250
3824.71456	0.95131
3822.78581	0.93945
3820.85706	0.95536
3818.92831	0.96882
3816.99955	0.96896
3815.07080	0.97994
3813.14205	0.97727
3811.21330	0.95919
3809.28455	0.94401
3807.35580	0.94754
3805.42704	0.95206
3803.49829	0.94062
3801.56954	0.95084
3799.64079	0.97056
3797.71204	0.97049
3795.78329	0.97347
3793.85453	0.97345
3791.92578	0.96552
3789.99703	0.95944
3788.06828	0.95473
3786.13953	0.95294
3784.21078	0.95501
3782.28202	0.95002
3780.35327	0.94658
3778.42452	0.95638
3776.49577	0.96035
3774.56702	0.95098
3772.63827	0.93796
3770.70951	0.93543
3768.78076	0.94536
3766.85201	0.95168
3764.92326	0.95249
3762.99451	0.94373
3761.06576	0.93139
3759.13700	0.93350
3757.20825	0.93784
3755.27950	0.92473
3753.35075	0.90527
3751.42200	0.91130
3749.49325	0.93839
3747.56449	0.93385
3745.63574	0.92955
3743.70699	0.94907
3741.77824	0.94847
3739.84949	0.92539
3737.92074	0.90463
3735.99198	0.90946
3734.06323	0.94077
3732.13448	0.95525
3730.20573	0.94308
3728.27698	0.92257
3726.34823	0.91235
3724.41947	0.91796
3722.49072	0.92728
3720.56197	0.93337
3718.63322	0.93232
3716.70447	0.92035
3714.77572	0.89999
3712.84696	0.88979
3710.91821	0.91417
3708.98946	0.93711
3707.06071	0.93355
3705.13196	0.91889
3703.20321	0.90989
3701.27445	0.91618
3699.34570	0.91882
3697.41695	0.90967
3695.48820	0.89756
3693.55945	0.88318
3691.63070	0.87354
3689.70194	0.89313
3687.77319	0.91961
3685.84444	0.91524
3683.91569	0.89937
3681.98694	0.88432
3680.05819	0.86689
3678.12943	0.84609
3676.20068	0.85114
3674.27193	0.87855
3672.34318	0.87154
3670.41443	0.86711
3668.48568	0.88244
3666.55692	0.87879
3664.62817	0.86596
3662.69942	0.85735
3660.77067	0.84685
3658.84192	0.83229
3656.91317	0.82799
3654.98441	0.82604
3653.05566	0.80090
3651.12691	0.77101
3649.19816	0.79121
3647.26941	0.83156
3645.34066	0.82685
3643.41190	0.80781
3641.48315	0.79514
3639.55440	0.78933
3637.62565	0.78249
3635.69690	0.77291
3633.76815	0.76064
3631.83939	0.74243
3629.91064	0.73965
3627.98189	0.77572
3626.05314	0.78560
3624.12439	0.76317
3622.19564	0.73660
3620.26688	0.72535
3618.33813	0.73632
3616.40938	0.73923
3614.48063	0.73346
3612.55188	0.73197
3610.62313	0.72671
3608.69437	0.72617
3606.76562	0.73469
3604.83687	0.73170
3602.90812	0.71952
3600.97937	0.71342
3599.05062	0.71222
3597.12186	0.70886
3595.19311	0.70927
3593.26436	0.70986
3591.33561	0.69710
3589.40686	0.68231
3587.47811	0.69349
3585.54935	0.71194
3583.62060	0.70789
3581.69185	0.69740
3579.76310	0.69172
3577.83435	0.68962
3575.90560	0.68862
3573.97684	0.68690
3572.04809	0.67930
3570.11934	0.66504
3568.19059	0.66059
3566.26184	0.67977
3564.33309	0.69107
3562.40433	0.68568
3560.47558	0.68049
3558.54683	0.67798
3556.61808	0.67155
3554.68933	0.66282
3552.76058	0.66047
3550.83182	0.66103
3548.90307	0.65511
3546.97432	0.65168
3545.04557	0.65881
3543.11682	0.66411
3541.18807	0.66060
3539.25931	0.65429
3537.33056	0.65178
3535.40181	0.65187
3533.47306	0.64794
3531.54431	0.64035
3529.61556	0.63564
3527.68680	0.63561
3525.75805	0.63581
3523.82930	0.63759
3521.90055	0.64161
3519.97180	0.64257
3518.04305	0.64039
3516.11429	0.63707
3514.18554	0.63210
3512.25679	0.62695
3510.32804	0.62540
3508.39929	0.62608
3506.47054	0.62358
3504.54178	0.62105
3502.61303	0.62361
3500.68428	0.62535
3498.75553	0.62243
3496.82678	0.61911
3494.89803	0.61703
3492.96927	0.61441
3491.04052	0.61159
3489.11177	0.61080
3487.18302	0.61063
3485.25427	0.60736
3483.32552	0.60377
3481.39676	0.60440
3479.46801	0.60550
3477.53926	0.60402
3475.61051	0.60320
3473.68176	0.60338
3471.75301	0.60227
3469.82425	0.59983
3467.89550	0.59737
3465.96675	0.59563
3464.03800	0.59413
3462.10925	0.59303
3460.18050	0.59265
3458.25174	0.59239
3456.32299	0.59204
3454.39424	0.59141
3452.46549	0.58941
3450.53674	0.58535
3448.60799	0.58272
3446.67923	0.58487
3444.75048	0.58732
3442.82173	0.58675
3440.89298	0.58457
3438.96423	0.58193
3437.03548	0.58028
3435.10672	0.57935
3433.17797	0.57853
3431.24922	0.57879
3429.32047	0.57886
3427.39172	0.57718
3425.46297	0.57486
3423.53421	0.57325
3421.60546	0.57336
3419.67671	0.57468
3417.74796	0.57465
3415.81921	0.57359
3413.89046	0.57358
3411.96170	0.57408
3410.03295	0.57468
3408.10420	0.57477
3406.17545	0.57243
3404.24670	0.56945
3402.31795	0.56846
3400.38919	0.56821
3398.46044	0.56826
3396.53169	0.56951
3394.60294	0.57114
3392.67419	0.57266
3390.74544	0.57359
3388.81668	0.57300
3386.88793	0.57188
3384.95918	0.57169
3383.03043	0.57172
3381.10168	0.57107
3379.17293	0.57060
3377.24417	0.57083
3375.31542	0.57107
3373.38667	0.57126
3371.45792	0.57171
3369.52917	0.57218
3367.60042	0.57235
3365.67166	0.57273
3363.74291	0.57436
3361.81416	0.57686
3359.88541	0.57806
3357.95666	0.57739
3356.02791	0.57685
3354.09915	0.57714
3352.17040	0.57762
3350.24165	0.57804
3348.31290	0.57766
3346.38415	0.57730
3344.45540	0.57845
3342.52664	0.57937
3340.59789	0.57820
3338.66914	0.57647
3336.74039	0.57636
3334.81164	0.57731
3332.88289	0.57786
3330.95413	0.57853
3329.02538	0.57940
3327.09663	0.57937
3325.16788	0.57913
3323.23913	0.57945
3321.31038	0.57938
3319.38162	0.57908
3317.45287	0.57946
3315.52412	0.58008
3313.59537	0.58009
3311.66662	0.57976
3309.73787	0.58131
3307.80911	0.58520
3305.88036	0.58772
3303.95161	0.58777
3302.02286	0.58683
3300.09411	0.58489
3298.16536	0.58351
3296.23660	0.58431
3294.30785	0.58569
3292.37910	0.58612
3290.45035	0.58606
3288.52160	0.58604
3286.59285	0.58551
3284.66409	0.58460
3282.73534	0.58437
3280.80659	0.58472
3278.87784	0.58508
3276.94909	0.58551
3275.02034	0.58591
3273.09158	0.58639
3271.16283	0.58724
3269.23408	0.58767
3267.30533	0.58676
3265.37658	0.58501
3263.44783	0.58417
3261.51907	0.58501
3259.59032	0.58619
3257.66157	0.58637
3255.73282	0.58564
3253.80407	0.58545
3251.87532	0.58650
3249.94656	0.58753
3248.01781	0.58771
3246.08906	0.58764
3244.16031	0.58778
3242.23156	0.58769
3240.30281	0.58724
3238.37405	0.58704
3236.44530	0.58708
3234.51655	0.58688
3232.58780	0.58635
3230.65905	0.58592
3228.73030	0.58635
3226.80154	0.58734
3224.87279	0.58723
3222.94404	0.58554
3221.01529	0.58429
3219.08654	0.58473
3217.15779	0.58566
3215.22903	0.58660
3213.30028	0.58767
3211.37153	0.58818
3209.44278	0.58862
3207.51403	0.58934
3205.58528	0.59017
3203.65652	0.59143
3201.72777	0.59218
3199.79902	0.59132
3197.87027	0.58968
3195.94152	0.58878
3194.01277	0.58959
3192.08401	0.59121
3190.15526	0.59175
3188.22651	0.59140
3186.29776	0.59171
3184.36901	0.59277
3182.44026	0.59325
3180.51150	0.59279
3178.58275	0.59278
3176.65400	0.59352
3174.72525	0.59384
3172.79650	0.59375
3170.86775	0.59373
3168.93899	0.59340
3167.01024	0.59285
3165.08149	0.59310
3163.15274	0.59411
3161.22399	0.59459
3159.29524	0.59402
3157.36648	0.59319
3155.43773	0.59329
3153.50898	0.59441
3151.58023	0.59536
3149.65148	0.59532
3147.72273	0.59494
3145.79397	0.59491
3143.86522	0.59480
3141.93647	0.59451
3140.00772	0.59499
3138.07897	0.59611
3136.15022	0.59631
3134.22146	0.59581
3132.29271	0.59610
3130.36396	0.59706
3128.43521	0.59804
3126.50646	0.59815
3124.57771	0.59729
3122.64895	0.59710
3120.72020	0.59808
3118.79145	0.59937
3116.86270	0.60040
3114.93395	0.60078
3113.00520	0.60051
3111.07644	0.59995
3109.14769	0.59968
3107.21894	0.59970
3105.29019	0.59896
3103.36144	0.59801
3101.43269	0.59842
3099.50393	0.59932
3097.57518	0.60000
3095.64643	0.60156
3093.71768	0.60351
3091.78893	0.60451
3089.86018	0.60448
3087.93142	0.60398
3086.00267	0.60328
3084.07392	0.60260
3082.14517	0.60230
3080.21642	0.60250
3078.28767	0.60327
3076.35891	0.60458
3074.43016	0.60562
3072.50141	0.60591
3070.57266	0.60560
3068.64391	0.60494
3066.71516	0.60440
3064.78640	0.60454
3062.85765	0.60525
3060.92890	0.60575
3059.00015	0.60560
3057.07140	0.60556
3055.14265	0.60619
3053.21389	0.60677
3051.28514	0.60710
3049.35639	0.60764
3047.42764	0.60807
3045.49889	0.60865
3043.57014	0.60983
3041.64138	0.61044
3039.71263	0.60969
3037.78388	0.60841
3035.85513	0.60772
3033.92638	0.60815
3031.99763	0.60932
3030.06887	0.61017
3028.14012	0.61043
3026.21137	0.61108
3024.28262	0.61220
3022.35387	0.61267
3020.42512	0.61240
3018.49636	0.61217
3016.56761	0.61180
3014.63886	0.61094
3012.71011	0.61056
3010.78136	0.61130
3008.85261	0.61231
3006.92385	0.61299
3004.99510	0.61327
3003.06635	0.61324
3001.13760	0.61330
2999.20885	0.61358
2997.28010	0.61351
2995.35134	0.61317
2993.42259	0.61313
2991.49384	0.61271
2989.56509	0.61165
2987.63634	0.61104
2985.70759	0.61097
2983.77883	0.61070
2981.85008	0.61004
2979.92133	0.60951
2977.99258	0.60915
2976.06383	0.60860
2974.13508	0.60783
2972.20632	0.60649
2970.27757	0.60502
2968.34882	0.60492
2966.42007	0.60602
2964.49132	0.60654
2962.56256	0.60573
2960.63381	0.60437
2958.70506	0.60323
2956.77631	0.60257
2954.84756	0.60249
2952.91881	0.60253
2950.99005	0.60212
2949.06130	0.60138
2947.13255	0.60088
2945.20380	0.60077
2943.27505	0.60054
2941.34630	0.60010
2939.41754	0.59980
2937.48879	0.59947
2935.56004	0.59887
2933.63129	0.59811
2931.70254	0.59728
2929.77379	0.59657
2927.84503	0.59622
2925.91628	0.59615
2923.98753	0.59596
2922.05878	0.59534
2920.13003	0.59462
2918.20128	0.59423
2916.27252	0.59413
2914.34377	0.59436
2912.41502	0.59494
2910.48627	0.59530
2908.55752	0.59525
2906.62877	0.59519
2904.70001	0.59489
2902.77126	0.59432
2900.84251	0.59417
2898.91376	0.59481
2896.98501	0.59579
2895.05626	0.59630
2893.12750	0.59589
2891.19875	0.59528
2889.27000	0.59539
2887.34125	0.59579
2885.41250	0.59604
2883.48375	0.59603
2881.55499	0.59555
2879.62624	0.59542
2877.69749	0.59606
2875.76874	0.59668
2873.83999	0.59691
2871.91124	0.59692
2869.98248	0.59694
2868.05373	0.59678
2866.12498	0.59622
2864.19623	0.59597
2862.26748	0.59636
2860.33873	0.59650
2858.40997	0.59586
2856.48122	0.59516
2854.55247	0.59504
2852.62372	0.59542
2850.69497	0.59601
2848.76622	0.59635
2846.83746	0.59645
2844.90871	0.59698
2842.97996	0.59812
2841.05121	0.59944
2839.12246	0.60029
2837.19371	0.60027
2835.26495	0.60017
2833.33620	0.60072
2831.40745	0.60135
2829.47870	0.60201
2827.54995	0.60312
2825.62120	0.60403
2823.69244	0.60406
2821.76369	0.60378
2819.83494	0.60388
2817.90619	0.60443
2815.97744	0.60524
2814.04869	0.60584
2812.11993	0.60640
2810.19118	0.60734
2808.26243	0.60834
2806.33368	0.60900
2804.40493	0.60921
2802.47618	0.60914
2800.54742	0.60906
2798.61867	0.60901
2796.68992	0.60929
2794.76117	0.61034
2792.83242	0.61146
2790.90367	0.61159
2788.97491	0.61106
2787.04616	0.61067
2785.11741	0.61050
2783.18866	0.61072
2781.25991	0.61153
2779.33116	0.61248
2777.40240	0.61302
2775.47365	0.61277
2773.54490	0.61208
2771.61615	0.61169
2769.68740	0.61173
2767.75865	0.61204
2765.82989	0.61258
2763.90114	0.61284
2761.97239	0.61237
2760.04364	0.61200
2758.11489	0.61245
2756.18614	0.61322
2754.25738	0.61393
2752.32863	0.61447
2750.39988	0.61480
2748.47113	0.61505
2746.54238	0.61516
2744.61363	0.61514
2742.68487	0.61490
2740.75612	0.61427
2738.82737	0.61346
2736.89862	0.61286
2734.96987	0.61274
2733.04112	0.61289
2731.11236	0.61325
2729.18361	0.61408
2727.25486	0.61501
2725.32611	0.61525
2723.39736	0.61465
2721.46861	0.61403
2719.53985	0.61406
2717.61110	0.61445
2715.68235	0.61488
2713.75360	0.61562
2711.82485	0.61641
2709.89610	0.61670
2707.96734	0.61653
2706.03859	0.61645
2704.10984	0.61686
2702.18109	0.61745
2700.25234	0.61758
2698.32359	0.61733
2696.39483	0.61747
2694.46608	0.61823
2692.53733	0.61890
2690.60858	0.61916
2688.67983	0.61962
2686.75108	0.62041
2684.82232	0.62099
2682.89357	0.62121
2680.96482	0.62140
2679.03607	0.62159
2677.10732	0.62152
2675.17857	0.62150
2673.24981	0.62183
2671.32106	0.62232
2669.39231	0.62274
2667.46356	0.62288
2665.53481	0.62289
2663.60606	0.62319
2661.67730	0.62362
2659.74855	0.62388
2657.81980	0.62396
2655.89105	0.62409
2653.96230	0.62429
2652.03355	0.62400
2650.10479	0.62357
2648.17604	0.62387
2646.24729	0.62449
2644.31854	0.62505
2642.38979	0.62579
2640.46104	0.62651
2638.53228	0.62733
2636.60353	0.62842
2634.67478	0.62916
2632.74603	0.62916
2630.81728	0.62880
2628.88853	0.62834
2626.95977	0.62788
2625.03102	0.62768
2623.10227	0.62808
2621.17352	0.62892
2619.24477	0.62939
2617.31602	0.62923
2615.38726	0.62928
2613.45851	0.63014
2611.52976	0.63099
2609.60101	0.63073
2607.67226	0.62986
2605.74351	0.62977
2603.81475	0.63064
2601.88600	0.63131
2599.95725	0.63105
2598.02850	0.63079
2596.09975	0.63114
2594.17100	0.63128
2592.24224	0.63115
2590.31349	0.63125
2588.38474	0.63114
2586.45599	0.63075
2584.52724	0.63070
2582.59849	0.63094
2580.66973	0.63115
2578.74098	0.63143
2576.81223	0.63172
2574.88348	0.63172
2572.95473	0.63175
2571.02598	0.63205
2569.09722	0.63215
2567.16847	0.63176
2565.23972	0.63105
2563.31097	0.63040
2561.38222	0.63039
2559.45347	0.63090
2557.52471	0.63125
2555.59596	0.63103
2553.66721	0.63063
2551.73846	0.63057
2549.80971	0.63051
2547.88096	0.62996
2545.95220	0.62898
2544.02345	0.62793
2542.09470	0.62727
2540.16595	0.62726
2538.23720	0.62752
2536.30845	0.62745
2534.37969	0.62710
2532.45094	0.62687
2530.52219	0.62649
2528.59344	0.62559
2526.66469	0.62475
2524.73594	0.62454
2522.80718	0.62444
2520.87843	0.62395
2518.94968	0.62314
2517.02093	0.62256
2515.09218	0.62283
2513.16343	0.62329
2511.23467	0.62316
2509.30592	0.62301
2507.37717	0.62336
2505.44842	0.62408
2503.51967	0.62516
2501.59092	0.62641
2499.66216	0.62756
2497.73341	0.62889
2495.80466	0.63032
2493.87591	0.63168
2491.94716	0.63339
2490.01841	0.63518
2488.08965	0.63644
2486.16090	0.63736
2484.23215	0.63811
2482.30340	0.63884
2480.37465	0.63986
2478.44590	0.64076
2476.51714	0.64128
2474.58839	0.64212
2472.65964	0.64334
2470.73089	0.64457
2468.80214	0.64582
2466.87339	0.64686
2464.94463	0.64745
2463.01588	0.64766
2461.08713	0.64762
2459.15838	0.64761
2457.22963	0.64788
2455.30088	0.64836
2453.37212	0.64885
2451.44337	0.64935
2449.51462	0.64974
2447.58587	0.65011
2445.65712	0.65087
2443.72837	0.65185
2441.79961	0.65219
2439.87086	0.65176
2437.94211	0.65165
2436.01336	0.65246
2434.08461	0.65367
2432.15586	0.65475
2430.22710	0.65554
2428.29835	0.65602
2426.36960	0.65641
2424.44085	0.65685
2422.51210	0.65701
2420.58335	0.65663
2418.65459	0.65617
2416.72584	0.65647
2414.79709	0.65740
2412.86834	0.65784
2410.93959	0.65766
2409.01084	0.65770
2407.08208	0.65815
2405.15333	0.65870
2403.22458	0.65915
2401.29583	0.65938
2399.36708	0.65967
2397.43833	0.66044
2395.50957	0.66138
2393.58082	0.66201
2391.65207	0.66244
2389.72332	0.66243
2387.79457	0.66113
2385.86582	0.65816
2383.93706	0.65397
2382.00831	0.64924
2380.07956	0.64413
2378.15081	0.63843
2376.22206	0.63223
2374.29331	0.62531
2372.36455	0.61766
2370.43580	0.61002
2368.50705	0.60273
2366.57830	0.59835
2364.64955	0.59941
2362.72080	0.60232
2360.79204	0.60401
2358.86329	0.60668
2356.93454	0.61287
2355.00579	0.62242
2353.07704	0.63317
2351.14829	0.63882
2349.21953	0.63507
2347.29078	0.62528
2345.36203	0.61663
2343.43328	0.61464
2341.50453	0.61709
2339.57578	0.62053
2337.64702	0.62359
2335.71827	0.62563
2333.78952	0.62718
2331.86077	0.62897
2329.93202	0.63031
2328.00327	0.63093
2326.07451	0.63282
2324.14576	0.63697
2322.21701	0.64204
2320.28826	0.64668
2318.35951	0.65040
2316.43076	0.65295
2314.50200	0.65456
2312.57325	0.65604
2310.64450	0.65774
2308.71575	0.65929
2306.78700	0.66083
2304.85825	0.66274
2302.92949	0.66436
2301.00074	0.66521
2299.07199	0.66593
2297.14324	0.66684
2295.21449	0.66774
2293.28574	0.66893
2291.35698	0.67016
2289.42823	0.67085
2287.49948	0.67139
2285.57073	0.67200
2283.64198	0.67228
2281.71323	0.67248
2279.78447	0.67276
2277.85572	0.67255
2275.92697	0.67182
2273.99822	0.67126
2272.06947	0.67119
2270.14072	0.67139
2268.21196	0.67153
2266.28321	0.67135
2264.35446	0.67116
2262.42571	0.67143
2260.49696	0.67194
2258.56821	0.67212
2256.63945	0.67183
2254.71070	0.67146
2252.78195	0.67128
2250.85320	0.67106
2248.92445	0.67082
2246.99570	0.67096
2245.06694	0.67135
2243.13819	0.67141
2241.20944	0.67109
2239.28069	0.67080
2237.35194	0.67073
2235.42319	0.67068
2233.49443	0.67066
2231.56568	0.67091
2229.63693	0.67147
2227.70818	0.67220
2225.77943	0.67271
2223.85068	0.67253
2221.92192	0.67221
2219.99317	0.67252
2218.06442	0.67302
2216.13567	0.67324
2214.20692	0.67341
2212.27817	0.67339
2210.34941	0.67304
2208.42066	0.67293
2206.49191	0.67333
2204.56316	0.67366
2202.63441	0.67357
2200.70566	0.67345
2198.77690	0.67367
2196.84815	0.67393
2194.91940	0.67372
2192.99065	0.67326
2191.06190	0.67314
2189.13315	0.67326
2187.20439	0.67310
2185.27564	0.67256
2183.34689	0.67214
2181.41814	0.67207
2179.48939	0.67196
2177.56064	0.67166
2175.63188	0.67157
2173.70313	0.67162
2171.77438	0.67138
2169.84563	0.67105
2167.91688	0.67092
2165.98813	0.67060
2164.05937	0.67013
2162.13062	0.66977
2160.20187	0.66935
2158.27312	0.66896
2156.34437	0.66866
2154.41562	0.66845
2152.48686	0.66834
2150.55811	0.66811
2148.62936	0.66770
2146.70061	0.66724
2144.77186	0.66690
2142.84311	0.66679
2140.91435	0.66687
2138.98560	0.66705
2137.05685	0.66733
2135.12810	0.66750
2133.19935	0.66745
2131.27060	0.66765
2129.34184	0.66829
2127.41309	0.66887
2125.48434	0.66936
2123.55559	0.67011
2121.62684	0.67088
2119.69809	0.67137
2117.76933	0.67187
2115.84058	0.67258
2113.91183	0.67340
2111.98308	0.67407
2110.05433	0.67438
2108.12558	0.67447
2106.19682	0.67484
2104.26807	0.67549
2102.33932	0.67617
2100.41057	0.67679
2098.48182	0.67720
2096.55307	0.67745
2094.62431	0.67780
2092.69556	0.67820
2090.76681	0.67882
2088.83806	0.67973
2086.90931	0.68026
2084.98056	0.68012
2083.05180	0.67997
2081.12305	0.68030
2079.19430	0.68098
2077.26555	0.68180
2075.33680	0.68249
2073.40805	0.68281
2071.47929	0.68297
2069.55054	0.68306
2067.62179	0.68287
2065.69304	0.68302
2063.76429	0.68386
2061.83554	0.68435
2059.90678	0.68416
2057.97803	0.68403
2056.04928	0.68424
2054.12053	0.68479
2052.19178	0.68554
2050.26303	0.68604
2048.33427	0.68620
2046.40552	0.68642
2044.47677	0.68663
2042.54802	0.68686
2040.61927	0.68760
2038.69052	0.68833
2036.76176	0.68878
2034.83301	0.68952
2032.90426	0.69039
2030.97551	0.69112
2029.04676	0.69181
2027.11801	0.69245
2025.18925	0.69313
2023.26050	0.69385
2021.33175	0.69400
2019.40300	0.69404
2017.47425	0.69567
2015.54550	0.69806
2013.61674	0.69914
2011.68799	0.69958
2009.75924	0.70026
2007.83049	0.70103
2005.90174	0.70174
2003.97299	0.70221
2002.04423	0.70252
2000.11548	0.70322
1998.18673	0.70430
1996.25798	0.70444
1994.32923	0.70370
1992.40048	0.70476
1990.47172	0.70733
1988.54297	0.70880
1986.61422	0.70965
1984.68547	0.71046
1982.75672	0.71110
1980.82797	0.71187
1978.89921	0.71265
1976.97046	0.71322
1975.04171	0.71373
1973.11296	0.71437
1971.18421	0.71424
1969.25545	0.71338
1967.32670	0.71415
1965.39795	0.71633
1963.46920	0.71747
1961.54045	0.71797
1959.61170	0.71861
1957.68294	0.71894
1955.75419	0.71945
1953.82544	0.72053
1951.89669	0.72125
1949.96794	0.72111
1948.03919	0.72050
1946.11043	0.71963
1944.18168	0.71983
1942.25293	0.72341
1940.32418	0.72719
1938.39543	0.72790
1936.46668	0.72768
1934.53792	0.72790
1932.60917	0.72870
1930.68042	0.72986
1928.75167	0.73049
1926.82292	0.72940
1924.89417	0.72770
1922.96541	0.72865
1921.03666	0.73011
1919.10791	0.73076
1917.17916	0.73365
1915.25041	0.73556
1913.32166	0.73423
1911.39290	0.73293
1909.46415	0.73396
1907.53540	0.73619
1905.60665	0.73735
1903.67790	0.73750
1901.74915	0.73784
1899.82039	0.73813
1897.89164	0.73759
1895.96289	0.73779
1894.03414	0.73870
1892.10539	0.73790
1890.17664	0.73856
1888.24788	0.74204
1886.31913	0.74313
1884.39038	0.74266
1882.46163	0.74298
1880.53288	0.74330
1878.60413	0.74364
1876.67537	0.74436
1874.74662	0.74423
1872.81787	0.74075
1870.88912	0.73568
1868.96037	0.73748
1867.03162	0.74567
1865.10286	0.74860
1863.17411	0.74714
1861.24536	0.74600
1859.31661	0.74620
1857.38786	0.74723
1855.45911	0.74804
1853.53035	0.74789
1851.60160	0.74658
1849.67285	0.74408
1847.74410	0.74041
1845.81535	0.73905
1843.88660	0.74574
1841.95784	0.75141
1840.02909	0.74946
1838.10034	0.74709
1836.17159	0.74740
1834.24284	0.74564
1832.31409	0.74085
1830.38533	0.74044
1828.45658	0.74448
1826.52783	0.74541
1824.59908	0.74738
1822.67033	0.74971
1820.74158	0.74832
1818.81282	0.74634
1816.88407	0.74560
1814.95532	0.74351
1813.02657	0.73972
1811.09782	0.73836
1809.16907	0.73947
1807.24031	0.73825
1805.31156	0.73326
1803.38281	0.72633
1801.45406	0.72191
1799.52531	0.72094
1797.59656	0.71807
1795.66780	0.71227
1793.73905	0.71079
1791.81030	0.72247
1789.88155	0.73414
1787.95280	0.73555
1786.02405	0.73580
1784.09529	0.73833
1782.16654	0.74036
1780.23779	0.74345
1778.30904	0.74497
1776.38029	0.74051
1774.45154	0.73508
1772.52278	0.73998
1770.59403	0.75115
1768.66528	0.75522
1766.73653	0.75435
1764.80778	0.74927
1762.87903	0.74571
1760.95027	0.74853
1759.02152	0.74975
1757.09277	0.74983
1755.16402	0.74811
1753.23527	0.74031
1751.30652	0.73432
1749.37776	0.73866
1747.44901	0.74420
1745.52026	0.74443
1743.59151	0.74274
1741.66276	0.74190
1739.73401	0.74257
1737.80525	0.73802
1735.87650	0.72930
1733.94775	0.73426
1732.01900	0.74748
1730.09025	0.75004
1728.16150	0.74869
1726.23274	0.74508
1724.30399	0.74174
1722.37524	0.73718
1720.44649	0.72661
1718.51774	0.71841
1716.58899	0.73111
1714.66023	0.74541
1712.73148	0.74490
1710.80273	0.73833
1708.87398	0.72973
1706.94523	0.72404
1705.01648	0.72332
1703.08772	0.71830
1701.15897	0.71292
1699.23022	0.71784
1697.30147	0.72522
1695.37272	0.73386
1693.44397	0.73307
1691.51521	0.72300
1689.58646	0.71378
1687.65771	0.70377
1685.72896	0.69487
1683.80021	0.70688
1681.87146	0.71845
1679.94270	0.71280
1678.01395	0.70323
1676.08520	0.69835
1674.15645	0.69802
1672.22770	0.69233
1670.29895	0.69171
1668.37019	0.70213
1666.44144	0.69989
1664.51269	0.69043
1662.58394	0.68958
1660.65519	0.69212
1658.72644	0.68471
1656.79768	0.66892
1654.86893	0.65598
1652.94018	0.67456
1651.01143	0.68362
1649.08268	0.66916
1647.15393	0.67012
1645.22517	0.68414
1643.29642	0.68143
1641.36767	0.67143
1639.43892	0.65974
1637.51017	0.65301
1635.58142	0.66954
1633.65266	0.68293
1631.72391	0.67617
1629.79516	0.66835
1627.86641	0.66720
1625.93766	0.66735
1624.00891	0.67030
1622.08015	0.67742
1620.15140	0.67486
1618.22265	0.67034
1616.29390	0.68282
1614.36515	0.69343
1612.43640	0.69071
1610.50764	0.68822
1608.57889	0.69121
1606.65014	0.69503
1604.72139	0.69688
1602.79264	0.69980
1600.86389	0.70388
1598.93513	0.70557
1597.00638	0.70568
1595.07763	0.70800
1593.14888	0.71190
1591.22013	0.71451
1589.29138	0.71647
1587.36262	0.71818
1585.43387	0.71921
1583.50512	0.72012
1581.57637	0.71891
1579.64762	0.71220
1577.71887	0.70824
1575.79011	0.72281
1573.86136	0.73041
1571.93261	0.72226
1570.00386	0.72210
1568.07511	0.73117
1566.14636	0.73143
1564.21760	0.72527
1562.28885	0.71210
1560.36010	0.69931
1558.43135	0.72578
1556.50260	0.74662
1554.57385	0.74251
1552.64509	0.73851
1550.71634	0.73752
1548.78759	0.73698
1546.85884	0.72865
1544.93009	0.71461
1543.00134	0.70474
1541.07258	0.71947
1539.14383	0.75513
1537.21508	0.75373
1535.28633	0.74123
1533.35758	0.74426
1531.42883	0.75131
1529.50007	0.74453
1527.57132	0.73676
1525.64257	0.73434
1523.71382	0.73147
1521.78507	0.73862
1519.85632	0.75050
1517.92756	0.75428
1515.99881	0.76017
1514.07006	0.76085
1512.14131	0.75145
1510.21256	0.73664
1508.28381	0.73334
1506.35505	0.77350
1504.42630	0.78760
1502.49755	0.77521
1500.56880	0.76344
1498.64005	0.76204
1496.71130	0.77486
1494.78254	0.78101
1492.85379	0.77119
1490.92504	0.76264
1488.99629	0.77399
1487.06754	0.78879
1485.13879	0.79011
1483.21003	0.78699
1481.28128	0.78613
1479.35253	0.78450
1477.42378	0.77858
1475.49503	0.77265
1473.56628	0.77989
1471.63752	0.80001
1469.70877	0.80291
1467.78002	0.79327
1465.85127	0.79041
1463.92252	0.79769
1461.99377	0.79402
1460.06501	0.77829
1458.13626	0.77578
1456.20751	0.80578
1454.27876	0.81635
1452.35001	0.81085
1450.42126	0.80571
1448.49250	0.80723
1446.56375	0.81398
1444.63500	0.81668
1442.70625	0.81526
1440.77750	0.81094
1438.84875	0.80510
1436.91999	0.81010
1434.99124	0.82173
1433.06249	0.82125
1431.13374	0.81942
1429.20499	0.82386
1427.27624	0.82477
1425.34748	0.82189
1423.41873	0.82044
1421.48998	0.81721
1419.56123	0.82016
1417.63248	0.83546
1415.70373	0.84119
1413.77497	0.83836
1411.84622	0.83747
1409.91747	0.83872
1407.98872	0.83804
1406.05997	0.83893
1404.13122	0.84361
1402.20246	0.84266
1400.27371	0.83798
1398.34496	0.83828
1396.41621	0.84351
1394.48746	0.85263
1392.55871	0.85754
1390.62995	0.85338
1388.70120	0.85030
1386.77245	0.85596
1384.84370	0.86111
1382.91495	0.86132
1380.98620	0.86203
1379.05744	0.86332
1377.12869	0.86231
1375.19994	0.86419
1373.27119	0.87216
1371.34244	0.87601
1369.41369	0.87613
1367.48493	0.87659
1365.55618	0.87396
1363.62743	0.87395
1361.69868	0.88303
1359.76993	0.88971
1357.84118	0.88987
1355.91242	0.88994
1353.98367	0.89195
1352.05492	0.89381
1350.12617	0.89528
1348.19742	0.89696
1346.26867	0.89817
1344.33991	0.89729
1342.41116	0.89403
1340.48241	0.89412
1338.55366	0.90224
1336.62491	0.91016
1334.69616	0.91301
1332.76740	0.91411
1330.83865	0.91531
1328.90990	0.91661
1326.98115	0.91802
1325.05240	0.91940
1323.12365	0.91972
1321.19489	0.91946
1319.26614	0.92158
1317.33739	0.92538
1315.40864	0.92773
1313.47989	0.93010
1311.55114	0.93327
1309.62238	0.93531
1307.69363	0.93697
1305.76488	0.93929
1303.83613	0.94139
1301.90738	0.94315
1299.97863	0.94495
1298.04987	0.94688
1296.12112	0.94898
1294.19237	0.95062
1292.26362	0.95146
1290.33487	0.95220
1288.40612	0.95347
1286.47736	0.95470
1284.54861	0.95530
1282.61986	0.95582
1280.69111	0.95701
1278.76236	0.95880
1276.83361	0.96047
1274.90485	0.96147
1272.97610	0.96206
1271.04735	0.96290
1269.11860	0.96405
1267.18985	0.96532
1265.26110	0.96640
1263.33234	0.96691
1261.40359	0.96767
1259.47484	0.96948
1257.54609	0.97158
1255.61734	0.97335
1253.68859	0.97488
1251.75983	0.97590
1249.83108	0.97621
1247.90233	0.97621
1245.97358	0.97651
1244.04483	0.97756
1242.11608	0.97921
1240.18732	0.98119
1238.25857	0.98349
1236.32982	0.98592
1234.40107	0.98839
1232.47232	0.99084
1230.54357	0.99279
1228.61481	0.99415
1226.68606	0.99549
1224.75731	0.99713
1222.82856	0.99875
1220.89981	1.00006
1218.97106	1.00115
1217.04230	1.00175
1215.11355	1.00140
1213.18480	1.00033
1211.25605	0.99877
1209.32730	0.99662
1207.39855	0.99463
1205.46979	0.99381
1203.54104	0.99422
1201.61229	0.99551
1199.68354	0.99730
1197.75479	0.99911
1195.82604	1.00036
1193.89728	1.00069
1191.96853	1.00000
1190.03978	0.99933
1188.11103	0.99772
1186.18228	0.99575
1184.25353	0.99344
1182.32477	0.99058
1180.39602	0.98790
1178.46727	0.98694
1176.53852	0.98789
1174.60977	0.98892
1172.68102	0.98848
1170.75226	0.98632
1168.82351	0.98254
1166.89476	0.97716
1164.96601	0.97048
1163.03726	0.96269
1161.10851	0.95340
1159.17975	0.94173
1157.25100	0.92721
1155.32225	0.91081
1153.39350	0.89405
1151.46475	0.87819
1149.53600	0.86500
1147.60724	0.85629
1145.67849	0.85283
1143.74974	0.85445
1141.82099	0.86022
1139.89224	0.86828
1137.96349	0.87656
1136.03473	0.88408
1134.10598	0.89029
1132.17723	0.89496
1130.24848	0.89850
1128.31973	0.90018
1126.39098	0.89488
1124.46222	0.87716
1122.53347	0.85469
1120.60472	0.84162
1118.67597	0.83671
1116.74722	0.83053
1114.81847	0.82211
1112.88971	0.81428
1110.96096	0.80901
1109.03221	0.81032
1107.10346	0.82045
1105.17471	0.83532
1103.24596	0.84939
1101.31720	0.85964
1099.38845	0.86421
1097.45970	0.86190
1095.53095	0.85265
1093.60220	0.83825
1091.67345	0.82193
1089.74469	0.80870
1087.81594	0.80363
1085.88719	0.80709
1083.95844	0.81544
1082.02969	0.82665
1080.10094	0.84155
1078.17218	0.86035
1076.24343	0.88111
1074.31468	0.90028
1072.38593	0.91519
1070.45718	0.92795
1068.52843	0.94203
1066.59967	0.95710
1064.67092	0.97140
1062.74217	0.98385
1060.81342	0.99263
1058.88467	0.99680
1056.95592	0.99807
1055.02716	0.99851
1053.09841	0.99883
1051.16966	0.99906
1049.24091	0.99952
1047.31216	1.00000
1045.38341	1.00088
1043.45465	1.00047
1041.52590	0.99973
1039.59715	0.99922
1037.66840	0.99883
1035.73965	0.99860
1033.81090	0.99900
1031.88214	1.00000
1029.95339	1.00359
1028.02464	1.00658
1026.09589	1.00969
1024.16714	1.01247
1022.23839	1.01410
1020.30963	1.01477
1018.38088	1.01521
1016.45213	1.01594
1014.52338	1.01681
1012.59463	1.01738
1010.66588	1.01781
1008.73712	1.01862
1006.80837	1.01992
1004.87962	1.02135
1002.95087	1.02236
1001.02212	1.02266
999.09337	1.02232
997.16461	1.02158
995.23586	1.02082
993.30711	1.01993
991.37836	1.01875
989.44961	1.01734
987.52085	1.01561
985.59210	1.01348
983.66335	1.01100
981.73460	1.00845
979.80585	1.00586
977.87710	1.00298
975.94834	1.00000
974.01959	1.00058
972.09084	1.00129
970.16209	1.00179
968.23334	1.00199
966.30459	1.00194
964.37583	1.00166
962.44708	1.00156
960.51833	1.00187
958.58958	1.00261
956.66083	1.00397
954.73208	1.00592
952.80332	1.00798
950.87457	1.00933
948.94582	1.00974
947.01707	1.00980
945.08832	1.00923
943.15957	1.00733
941.23081	1.00607
939.30206	1.00775
937.37331	1.01058
935.44456	1.01144
933.51581	1.01014
931.58706	1.00884
929.65830	1.00852
927.72955	1.00803
925.80080	1.00671
923.87205	1.00493
921.94330	1.00289
920.01455	1.00000
918.08579	0.99785
916.15704	0.99520
914.22829	0.99277
912.29954	0.99015
910.37079	0.98626
908.44204	0.97949
906.51328	0.97044
904.58453	0.96252
902.65578	0.95692
900.72703	0.95142
898.79828	0.94547
896.86953	0.94039
894.94077	0.93633
893.01202	0.93251
891.08327	0.92873
889.15452	0.92492
887.22577	0.91957
885.29702	0.91164
883.36826	0.90252
881.43951	0.89354
879.51076	0.88508
877.58201	0.87737
875.65326	0.86978
873.72451	0.86211
871.79575	0.85658
869.86700	0.85570
867.93825	0.85981
866.00950	0.86653
864.08075	0.87230
862.15200	0.87457
860.22324	0.87229
858.29449	0.86598
856.36574	0.85650
854.43699	0.84525
852.50824	0.83425
850.57949	0.82206
848.65073	0.80810
846.72198	0.79632
844.79323	0.78680
842.86448	0.77541
840.93573	0.76136
839.00698	0.74631
837.07822	0.73083
835.14947	0.71441
833.22072	0.69670
831.29197	0.67909
829.36322	0.66283
827.43447	0.64719
825.50571	0.63154
823.57696	0.61436
821.64821	0.59462
819.71946	0.57482
817.79071	0.55632
815.86196	0.53838
813.93320	0.52166
812.00445	0.50698
810.07570	0.49225
808.14695	0.47464
806.21820	0.45620
804.28945	0.44090
802.36069	0.42768
800.43194	0.41382
798.50319	0.40006
796.57444	0.38843
794.64569	0.37846
792.71694	0.36914
790.78818	0.35989
788.85943	0.34900
786.93068	0.33655
785.00193	0.32432
783.07318	0.31395
781.14443	0.30564
779.21567	0.29782
777.28692	0.29082
775.35817	0.28474
773.42942	0.27839
771.50067	0.27230
769.57192	0.26641
767.64316	0.26069
765.71441	0.25630
763.78566	0.25300
761.85691	0.24873
759.92816	0.24269
757.99941	0.23686
756.07065	0.23306
754.14190	0.23174
752.21315	0.23225
750.28440	0.23261
748.35565	0.23126
746.42690	0.22819
744.49814	0.22360
742.56939	0.21900
740.64064	0.21749
738.71189	0.21819
736.78314	0.21738
734.85439	0.21386
732.92563	0.20848
730.99688	0.20377
729.06813	0.20219
727.13938	0.20288
725.21063	0.20237
723.28188	0.19963
721.35312	0.19704
719.42437	0.19562
717.49562	0.19501
715.56687	0.19448
713.63812	0.19370
711.70937	0.19389
709.78061	0.19428
707.85186	0.19307
705.92311	0.19047
703.99436	0.18825
702.06561	0.18716
700.13686	0.18448
698.20810	0.18087
696.27935	0.18026
694.35060	0.18077
692.42185	0.18025
690.49310	0.17950
688.56435	0.17849
686.63559	0.17836
684.70684	0.17827
682.77809	0.17546
680.84934	0.17307
678.92059	0.17615
676.99184	0.18221
675.06308	0.18463
673.13433	0.18108
671.20558	0.17397
669.27683	0.16541
667.34808	0.16338
665.41933	0.17038
663.49057	0.17550
661.56182	0.17735
659.63307	0.17766
657.70432	0.17317
655.77557	0.16859
653.84682	0.17256
651.91806	0.17894
649.98931	0.17973
648.06056	0.17606
646.13181	0.17032
644.20306	0.16703
642.27431	0.17297
640.34555	0.18363
638.41680	0.18758
636.48805	0.18403
634.55930	0.17765
632.63055	0.17089
630.70180	0.16801
628.77304	0.17156
626.84429	0.17822
624.91554	0.18446
622.98679	0.18813
621.05804	0.18895
619.12929	0.19382
617.20053	0.20407
615.27178	0.20526
613.34303	0.19486
611.41428	0.18930
609.48553	0.19179
607.55678	0.19607
605.62802	0.20157
603.69927	0.20042
601.77052	0.19171
599.84177	0.19167
597.91302	0.20887
595.98427	0.23467
594.05551	0.25397
592.12676	0.25435
590.19801	0.23719
588.26926	0.22412
586.34051	0.22792
584.41176	0.24000
582.48300	0.24718
580.55425	0.23737
578.62550	0.22375
576.69675	0.22565
574.76800	0.22098
572.83925	0.20183
570.91049	0.19913
568.98174	0.21898
567.05299	0.24088
565.12424	0.25036
563.19549	0.24251
561.26674	0.23059
559.33798	0.23349
557.40923	0.24380
555.48048	0.24526
553.55173	0.24364
551.62298	0.24587
549.69423	0.24253
547.76547	0.23924
545.83672	0.24190
543.90797	0.23692
541.97922	0.23610
540.05047	0.24576
538.12172	0.24393
536.19296	0.23365
534.26421	0.22759
532.33546	0.22732
530.40671	0.24033
528.47796	0.26827
526.54921	0.29469
524.62045	0.28936
522.69170	0.25589
520.76295	0.23269
518.83420	0.22926
516.90545	0.22392
514.97670	0.21130
513.04794	0.20755
511.11919	0.22547
509.19044	0.24845
507.26169	0.26679
505.33294	0.31314
503.40419	0.37029
501.47543	0.38907
499.54668	0.37120
497.61793	0.31790
495.68918	0.25548
493.76043	0.25429
491.83168	0.30979
489.90292	0.35765
487.97417	0.38939
486.04542	0.43423
484.11667	0.48434
482.18792	0.50107
480.25917	0.50881
478.33041	0.55149
476.40166	0.58895
474.47291	0.60385
472.54416	0.67223
470.61541	0.74902
468.68666	0.72409
466.75790	0.68920
464.82915	0.72761
462.90040	0.75968
460.97165	0.71853
459.04290	0.64959
457.11415	0.67495
455.18539	0.77526
453.25664	0.80196
451.32789	0.80173
449.39914	0.87754
447.47039	0.97096
445.54164	1.00000
443.61288	0.97216
441.68413	0.94377
439.75538	0.92534
437.82663	0.85800
435.89788	0.80278
433.96913	0.86344
432.04037	0.97820
430.11162	1.02442
428.18287	0.92038
426.25412	0.76870
424.32537	0.80486
422.39662	0.97403
420.46786	0.95789
418.53911	0.66222
416.61036	0.52333
414.68161	0.63490
412.75286	0.79637
410.82411	0.88157
408.89535	0.92643
406.96660	1.00000
405.03785	1.11637
403.10910	0.91145
401.18035	0.60193
399.25160	1.00000
